# Supplementary material for: Global, regional, and national age-sex-specific burden of diarrhoeal diseases, their risk factors, and aetiologies, 1990–2021, for 204 countries and territories: a systematic analysis for the Global Burden of Disease Study 2021
Source: Lancet Infect Dis. 2025 May;25(5):519–36. doi: 10.1016/S1473-3099(24)00691-1 (PMC12018300; doi:10.1016/S1473-3099(24)00691-1)
Supplement: Supplementary appendix 2 [file mmc2.xlsx]

## Sheet: Appendix 2 List of Results
Appendix 2 - Results for "Global, regional, and national age-sex-specific burden of diarrhoeal diseases, its risk factors, and aetiologies, 1990-2021, for 204 countries and territories: a systematic analysis for the Global Burden of Disease Study 2021"
Appendix Figure/Table Number & Hyperlink	Appendix Figure/Table Title
Appendix Table S1	Appendix Table S1. Global diarrhoeal disease mortality per 100 000 population and annualised rates of change, by global, super region, region, and country for all ages between 1990-2019 and 2019-2021
Appendix Table S2	Appendix Table S2. Diarrhoeal deaths and mortality rates in 2021 and the percentage change in deaths and mortality rates between 1990 and 2021 by under 5 age groups, sex, and GBD super-region
Appendix Table S3	Appendix Table S3. Diarrhoea DALYs and risk-deleted diarrhea DALYs by age group (under five, 5-14, 15-49, 50-69, 70+) in 2021 for global, GBD regions, and 204 countries and territories (95 % UI)
Appendix Table S4	Appendix Table S4. Population-attributable fractions of diarrhoea DALYs due to evaluated risk factors among children younger than 5 years (both sexes combined) in 2021 for global, GBD regions, and 204 countries and territories (95% UI)
Appendix Table S5	Appendix Table S5: Population-attributable fractions of diarrhoea DALYs due to evaluated risk factors among people aged 5-14 years, 15-49 years, 50-69 years, and 70+ years (both sexes combined) in 2021 for global, GBD regions, and 204 countries and territories (95 % UI)
Appendix Table S6	Appendix Table S6. Diarrhoeal deaths and DALYs (counts and rates) by aetiologies among under-fives and all ages (both sexes combined) in 2021 for global, GBD regions, and 204 countries and territories
Appendix Table S7	Appendix Table S7. Global under 5 deaths, DALYs, and fatal population attributable fractions (PAFs) by aetiology, both sex, 2021, ranked by deaths (95% UIs)
Appendix Table S8	Appendix Table S8. Global all age deaths, DALYs, and fatal population attributable fractions (PAFs) by etiology, both sex, 2021, ranked by deaths (95% UIs)
Appendix Table S9	Appendix Table S9. An example of CODEm diarrhoeal submodels for males under 5 years
Appendix Figure S1	Appendix Figure S1. Demographic and Health Survey (DHS) data showing diarrhoea period prevalence (%) among children under 5 across pre-pandemic and pandemic years in five countries

## Sheet: Appendix Figure S1
Appendix Figure S1. Demographic and Health Survey (DHS) data showing diarrhoea period prevalence (%) among children under 5 across pre-pandemic and pandemic years in five countries
Data Source:
The DHS Program: Demographic and Health Surveys
https://dhsprogram.com/

## Sheet: Appendix Table S1
Appendix Table S1. Global diarrhoeal disease mortality per 100 000 population and annualised rates of change, by global, super region, region, and country for all ages between 1990-2019 and 2019-2021
Location	Mortality rates per 100 000 population (95% UI)			Annualised rates of change ( 95% UI)
	1990	2019	2021	1990 - 2019	2019 - 2021
Global	55.0 (43.3 to 69.9)	16.3 (11.6 to 22.2)	14.8 (10.1 to 20.5)	-4.2 (-5.0 to -3.5)	-5.0 (-7.3 to -2.7)
Central Europe, Eastern Europe, and Central Asia	4.1 (3.8 to 4.5)	1.3 (1.1 to 1.4)	1.2 (1.1 to 1.4)	-4.1 (-4.6 to -3.7)	-1.9 (-4.3 to 0.7)
Central Asia	20.6 (18.6 to 22.9)	2.2 (1.6 to 2.9)	2.0 (1.5 to 2.7)	-7.7 (-8.7 to -6.8)	-5.3 (-10.0 to 0.9)
Armenia	11.7 (10.0 to 13.5)	0.3 (0.2 to 0.3)	0.2 (0.2 to 0.3)	-13.1 (-13.9 to -12.2)	-6.5 (-10.3 to -3.0)
Azerbaijan	21.1 (16.2 to 27.1)	2.3 (1.5 to 3.5)	1.9 (1.2 to 3.0)	-7.6 (-9.3 to -6.2)	-9.0 (-16.8 to -2.0)
Georgia	4.2 (3.6 to 4.9)	0.2 (0.2 to 0.2)	0.2 (0.1 to 0.2)	-10.7 (-11.5 to -10.0)	-4.2 (-7.5 to -0.6)
Kazakhstan	10.8 (9.6 to 12.1)	0.3 (0.2 to 0.3)	0.2 (0.2 to 0.3)	-12.5 (-13.3 to -11.8)	-6.8 (-10.9 to -3.5)
Kyrgyzstan	18.2 (15.8 to 20.7)	1.1 (0.9 to 1.3)	0.9 (0.7 to 1.1)	-9.8 (-10.6 to -9.0)	-6.8 (-12.8 to -1.5)
Mongolia	9.7 (5.8 to 15.6)	0.8 (0.4 to 1.8)	0.7 (0.3 to 1.5)	-8.4 (-11.7 to -5.4)	-9.0 (-21.9 to 4.0)
Tajikistan	64.8 (52.5 to 79.5)	15.3 (10.4 to 21.0)	13.7 (9.4 to 19.3)	-5.0 (-6.6 to -3.8)	-5.4 (-11.2 to 2.8)
Turkmenistan	43.7 (37.9 to 50.8)	1.1 (0.9 to 1.5)	1.0 (0.8 to 1.3)	-12.5 (-13.4 to -11.7)	-5.6 (-10.6 to -0.9)
Uzbekistan	20.0 (17.6 to 22.6)	0.4 (0.3 to 0.5)	0.3 (0.3 to 0.4)	-13.9 (-14.7 to -13.0)	-4.4 (-9.2 to 0.6)
Central Europe	0.8 (0.7 to 0.9)	2.2 (2.0 to 2.4)	2.2 (2.0 to 2.5)	3.5 (3.0 to 3.9)	-0.2 (-2.8 to 2.0)
Albania	3.2 (2.4 to 4.3)	0.6 (0.4 to 0.9)	0.6 (0.4 to 0.8)	-5.8 (-7.4 to -4.4)	-2.8 (-7.9 to 2.1)
Bosnia and Herzegovina	0.7 (0.5 to 1.0)	0.9 (0.4 to 1.9)	0.9 (0.3 to 1.9)	1.3 (-1.7 to 4.3)	-3.2 (-11.7 to 4.6)
Bulgaria	0.4 (0.4 to 0.5)	1.5 (1.3 to 1.7)	1.5 (1.2 to 1.7)	4.4 (3.8 to 5.0)	-0.4 (-5.5 to 4.7)
Croatia	0.3 (0.3 to 0.4)	1.7 (1.5 to 2.0)	1.8 (1.5 to 2.0)	5.6 (5.1 to 6.2)	1.0 (-3.6 to 4.9)
Czechia	0.7 (0.7 to 0.8)	4.6 (3.9 to 5.2)	4.5 (3.7 to 5.3)	6.3 (5.6 to 6.8)	-1.1 (-6.5 to 3.5)
Hungary	0.6 (0.5 to 0.6)	3.7 (3.2 to 4.2)	3.5 (3.0 to 4.1)	6.4 (5.9 to 7.0)	-2.6 (-7.2 to 2.0)
Montenegro	0.1 (0.1 to 0.2)	0.1 (0.0 to 0.1)	0.1 (0.0 to 0.1)	-1.6 (-3.2 to -0.1)	-2.1 (-8.4 to 4.3)
North Macedonia	7.2 (5.6 to 9.2)	1.7 (0.9 to 2.6)	1.4 (0.8 to 2.4)	-5.0 (-6.7 to -3.5)	-7.3 (-14.5 to -0.2)
Poland	0.3 (0.3 to 0.3)	2.5 (2.2 to 2.7)	2.6 (2.3 to 2.8)	7.6 (7.2 to 8.0)	0.9 (-2.5 to 4.0)
Romania	1.6 (1.3 to 1.8)	2.0 (1.8 to 2.3)	2.1 (1.8 to 2.4)	0.9 (0.3 to 1.6)	0.7 (-3.8 to 5.1)
Serbia	0.6 (0.3 to 0.8)	0.6 (0.2 to 1.2)	0.6 (0.2 to 1.2)	0.3 (-2.9 to 4.3)	-1.6 (-8.2 to 5.2)
Slovakia	0.3 (0.2 to 0.4)	0.3 (0.2 to 0.5)	0.3 (0.2 to 0.6)	0.3 (-1.3 to 2.2)	-1.4 (-7.8 to 3.9)
Slovenia	0.2 (0.1 to 0.2)	0.9 (0.7 to 1.1)	0.9 (0.7 to 1.1)	6.1 (5.5 to 6.8)	-1.0 (-5.7 to 3.6)
Eastern Europe	0.9 (0.9 to 0.9)	0.3 (0.3 to 0.3)	0.3 (0.2 to 0.3)	-4.2 (-4.3 to -4.0)	-0.6 (-3.2 to 2.0)
Belarus	0.5 (0.4 to 0.6)	0.1 (0.1 to 0.2)	0.1 (0.1 to 0.2)	-4.3 (-5.0 to -3.6)	-2.1 (-10.1 to 5.1)
Estonia	0.5 (0.4 to 0.5)	0.1 (0.1 to 0.2)	0.1 (0.1 to 0.2)	-4.3 (-4.9 to -3.8)	0.0 (-4.5 to 4.9)
Latvia	0.4 (0.4 to 0.5)	0.1 (0.1 to 0.1)	0.1 (0.1 to 0.2)	-4.0 (-4.6 to -3.3)	-0.7 (-5.6 to 4.0)
Lithuania	0.6 (0.5 to 0.7)	0.4 (0.3 to 0.5)	0.4 (0.3 to 0.5)	-1.4 (-2.0 to -0.9)	-0.1 (-4.7 to 4.2)
Republic of Moldova	2.5 (2.1 to 2.9)	0.4 (0.3 to 0.4)	0.3 (0.3 to 0.4)	-6.7 (-7.4 to -5.9)	-3.2 (-7.2 to 0.7)
Russian Federation	1.1 (1.0 to 1.1)	0.3 (0.3 to 0.3)	0.3 (0.3 to 0.3)	-4.0 (-4.2 to -3.9)	-0.4 (-3.4 to 2.3)
Ukraine	0.4 (0.4 to 0.5)	0.1 (0.1 to 0.1)	0.1 (0.1 to 0.1)	-5.4 (-6.0 to -4.8)	-3.4 (-13.9 to 8.5)
High-income	0.8 (0.7 to 0.8)	2.7 (2.3 to 3.0)	2.7 (2.3 to 3.0)	4.4 (4.0 to 4.6)	0.1 (-0.3 to 0.6)
Australasia	0.7 (0.6 to 0.8)	1.0 (0.8 to 1.1)	1.0 (0.8 to 1.1)	1.2 (0.8 to 1.5)	-0.9 (-2.3 to 0.5)
Australia	0.6 (0.6 to 0.7)	0.8 (0.7 to 0.9)	0.8 (0.6 to 0.9)	0.7 (0.3 to 1.1)	-0.8 (-2.3 to 0.8)
New Zealand	0.9 (0.8 to 1.1)	1.9 (1.6 to 2.2)	1.9 (1.5 to 2.1)	2.4 (1.9 to 2.9)	-1.1 (-2.8 to 0.5)
High-income Asia Pacific	0.9 (0.7 to 1.1)	2.5 (1.9 to 3.0)	2.6 (2.0 to 3.2)	3.3 (2.6 to 4.0)	2.7 (1.6 to 3.7)
Brunei Darussalam	0.5 (0.3 to 0.7)	0.5 (0.3 to 0.7)	0.5 (0.3 to 0.7)	0.1 (-1.2 to 1.1)	-2.9 (-6.3 to 0.6)
Japan	0.8 (0.7 to 0.8)	2.7 (2.1 to 3.0)	2.8 (2.2 to 3.2)	4.3 (3.9 to 4.5)	2.4 (1.7 to 3.0)
Republic of Korea	1.4 (0.7 to 2.0)	2.1 (1.0 to 4.0)	2.3 (1.1 to 4.3)	1.5 (-0.3 to 3.4)	3.8 (-0.8 to 7.6)
Singapore	0.9 (0.9 to 1.0)	0.9 (0.8 to 1.0)	1.0 (0.8 to 1.1)	-0.1 (-0.6 to 0.2)	3.2 (1.4 to 4.8)
High-income North America	0.3 (0.3 to 0.3)	2.7 (2.3 to 3.0)	2.8 (2.4 to 3.0)	7.6 (7.3 to 7.7)	0.8 (0.1 to 1.4)
Canada	0.3 (0.3 to 0.3)	3.8 (3.2 to 4.2)	3.6 (3.1 to 4.0)	8.5 (8.2 to 8.8)	-1.9 (-3.4 to -0.5)
Greenland	1.1 (0.7 to 1.7)	1.6 (0.6 to 2.9)	1.6 (0.6 to 2.9)	1.5 (-1.1 to 3.9)	0.4 (-4.6 to 5.6)
United States of America	0.3 (0.3 to 0.3)	2.6 (2.2 to 2.8)	2.7 (2.3 to 2.9)	7.4 (7.2 to 7.6)	1.1 (0.4 to 1.9)
Southern Latin America	3.2 (3.0 to 3.4)	2.0 (1.8 to 2.2)	1.9 (1.7 to 2.1)	-1.6 (-1.9 to -1.3)	-4.6 (-6.2 to -2.8)
Argentina	3.1 (2.9 to 3.3)	1.8 (1.7 to 2.0)	1.6 (1.4 to 1.8)	-1.8 (-2.2 to -1.5)	-6.3 (-8.2 to -4.1)
Chile	3.1 (2.9 to 3.3)	2.1 (1.9 to 2.3)	2.0 (1.7 to 2.2)	-1.4 (-1.7 to -1.1)	-2.9 (-4.6 to -1.1)
Uruguay	4.6 (4.3 to 4.9)	4.3 (3.8 to 4.8)	4.4 (3.8 to 4.8)	-0.2 (-0.6 to 0.1)	0.1 (-1.7 to 1.8)
Western Europe	0.7 (0.6 to 0.8)	3.1 (2.6 to 3.4)	3.0 (2.5 to 3.4)	5.1 (4.7 to 5.3)	-0.7 (-1.4 to 0.1)
Andorra	0.1 (0.0 to 0.1)	0.2 (0.1 to 0.3)	0.2 (0.1 to 0.3)	2.9 (1.5 to 4.4)	-7.0 (-13.4 to -1.9)
Austria	0.2 (0.2 to 0.3)	1.6 (1.3 to 1.8)	1.5 (1.2 to 1.7)	6.5 (6.0 to 7.0)	-2.2 (-4.4 to -0.3)
Belgium	1.2 (1.1 to 1.3)	9.2 (7.4 to 10.4)	8.4 (6.7 to 9.6)	6.9 (6.5 to 7.3)	-4.1 (-5.9 to -2.5)
Cyprus	2.7 (1.5 to 4.9)	3.2 (1.7 to 4.8)	3.1 (1.6 to 4.6)	0.6 (-1.0 to 2.4)	-2.0 (-6.1 to 2.1)
Denmark	1.6 (1.4 to 1.7)	6.7 (5.6 to 7.6)	6.9 (5.8 to 7.8)	5.0 (4.6 to 5.3)	1.1 (-0.5 to 2.9)
Finland	0.7 (0.6 to 0.8)	1.8 (1.5 to 2.0)	1.9 (1.5 to 2.1)	3.3 (2.9 to 3.7)	1.5 (-0.3 to 3.3)
France	1.9 (1.6 to 2.1)	2.0 (1.6 to 2.2)	1.9 (1.6 to 2.2)	0.2 (-0.3 to 0.6)	-0.9 (-2.7 to 1.0)
Germany	0.8 (0.7 to 0.9)	3.8 (3.1 to 4.3)	3.8 (3.1 to 4.3)	5.4 (5.0 to 5.8)	-0.2 (-1.7 to 1.4)
Greece	0.1 (0.1 to 0.1)	0.8 (0.6 to 0.9)	0.8 (0.7 to 0.9)	7.8 (7.3 to 8.1)	3.1 (1.5 to 4.7)
Iceland	0.4 (0.3 to 0.4)	1.4 (1.1 to 1.6)	1.3 (1.0 to 1.5)	4.5 (4.1 to 5.0)	-1.6 (-4.2 to 0.7)
Ireland	0.2 (0.2 to 0.3)	1.0 (0.8 to 1.2)	0.9 (0.7 to 1.1)	4.8 (4.3 to 5.3)	-4.4 (-6.5 to -2.5)
Israel	0.8 (0.7 to 0.9)	3.6 (3.0 to 4.0)	3.4 (2.8 to 3.9)	5.2 (4.7 to 5.6)	-2.4 (-4.3 to -0.6)
Italy	0.2 (0.2 to 0.2)	3.4 (2.7 to 3.8)	3.4 (2.7 to 3.9)	10.0 (9.6 to 10.3)	0.6 (-0.4 to 1.5)
Luxembourg	0.9 (0.8 to 1.0)	3.7 (3.1 to 4.2)	3.4 (2.8 to 3.9)	4.8 (4.3 to 5.2)	-4.2 (-6.5 to -2.1)
Malta	0.1 (0.1 to 0.2)	0.8 (0.6 to 0.9)	0.9 (0.7 to 1.0)	6.0 (5.5 to 6.5)	3.2 (1.0 to 5.4)
Monaco	0.3 (0.2 to 0.7)	0.7 (0.3 to 1.1)	0.7 (0.3 to 1.1)	2.3 (0.3 to 5.6)	0.3 (-3.1 to 3.3)
Netherlands	0.4 (0.3 to 0.4)	2.8 (2.3 to 3.1)	2.9 (2.4 to 3.3)	6.9 (6.5 to 7.2)	2.0 (0.4 to 3.4)
Norway	1.1 (0.9 to 1.2)	7.2 (6.0 to 8.0)	7.3 (6.0 to 8.1)	6.6 (6.3 to 6.9)	0.2 (-1.1 to 1.6)
Portugal	0.4 (0.4 to 0.5)	3.0 (2.5 to 3.3)	3.0 (2.5 to 3.4)	6.7 (6.1 to 7.1)	0.8 (-0.9 to 2.5)
San Marino	0.3 (0.2 to 0.6)	0.5 (0.3 to 0.8)	0.3 (0.2 to 0.6)	2.2 (0.7 to 4.4)	-22.7 (-34.0 to -13.5)
Spain	0.6 (0.5 to 0.6)	2.8 (2.3 to 3.2)	2.7 (2.2 to 3.2)	5.5 (5.1 to 5.9)	-1.2 (-2.6 to 0.1)
Sweden	0.3 (0.3 to 0.4)	8.4 (7.0 to 9.4)	8.2 (6.7 to 9.3)	11.2 (10.9 to 11.5)	-1.2 (-4.8 to 2.2)
Switzerland	0.9 (0.8 to 1.0)	3.3 (2.6 to 3.8)	3.2 (2.5 to 3.7)	4.5 (4.0 to 4.9)	-1.0 (-3.3 to 0.8)
United Kingdom	0.2 (0.2 to 0.2)	1.4 (1.2 to 1.5)	1.4 (1.2 to 1.5)	7.3 (7.0 to 7.4)	-2.4 (-3.2 to -1.7)
Latin America and Caribbean	30.4 (28.5 to 32.4)	4.6 (4.0 to 5.3)	4.3 (3.7 to 5.1)	-6.5 (-7.0 to -6.0)	-3.6 (-6.4 to -0.9)
Andean Latin America	26.5 (22.5 to 31.3)	3.0 (2.1 to 4.4)	2.5 (1.8 to 3.9)	-7.6 (-8.6 to -6.4)	-7.5 (-13.3 to -2.8)
Bolivia (Plurinational State of)	41.8 (28.8 to 58.2)	5.8 (3.7 to 8.8)	5.2 (3.3 to 8.0)	-6.8 (-8.2 to -5.5)	-5.3 (-9.7 to -1.5)
Ecuador	25.5 (23.8 to 27.4)	1.5 (1.3 to 1.6)	1.3 (1.1 to 1.5)	-9.9 (-10.4 to -9.4)	-7.3 (-12.7 to -2.1)
Peru	22.4 (17.7 to 27.6)	2.8 (1.9 to 4.4)	2.3 (1.5 to 3.9)	-7.2 (-8.7 to -5.7)	-8.9 (-18.3 to -1.1)
Caribbean	41.5 (35.0 to 48.7)	12.8 (9.0 to 17.3)	12.2 (8.6 to 16.5)	-4.1 (-5.2 to -3.1)	-2.2 (-8.0 to 3.1)
Antigua and Barbuda	4.4 (4.0 to 4.8)	1.5 (1.3 to 1.7)	1.4 (1.2 to 1.5)	-3.8 (-4.4 to -3.4)	-3.5 (-8.7 to 1.1)
Bahamas	2.9 (2.5 to 3.2)	0.9 (0.7 to 1.1)	0.9 (0.7 to 1.1)	-4.0 (-4.8 to -3.3)	-0.7 (-4.0 to 2.6)
Barbados	3.3 (3.1 to 3.6)	1.4 (1.1 to 1.6)	1.3 (1.1 to 1.6)	-3.1 (-3.7 to -2.5)	-1.9 (-6.6 to 1.7)
Belize	17.4 (15.4 to 19.7)	2.4 (2.1 to 2.6)	2.2 (1.9 to 2.5)	-6.9 (-7.5 to -6.3)	-4.4 (-7.7 to -1.3)
Bermuda	1.8 (1.6 to 2.0)	0.7 (0.6 to 0.8)	0.7 (0.6 to 0.9)	-3.4 (-3.9 to -2.8)	3.1 (0.5 to 5.9)
Cuba	4.8 (4.6 to 5.1)	2.2 (2.0 to 2.4)	2.2 (1.9 to 2.5)	-2.7 (-3.0 to -2.4)	-0.7 (-6.2 to 4.8)
Dominica	4.9 (3.2 to 6.5)	2.5 (1.5 to 3.8)	2.4 (1.5 to 3.9)	-2.4 (-3.4 to -1.2)	-0.4 (-3.8 to 3.1)
Dominican Republic	34.2 (27.6 to 42.7)	5.7 (3.9 to 8.2)	5.6 (3.7 to 8.4)	-6.2 (-7.7 to -4.9)	-0.9 (-9.0 to 6.6)
Grenada	4.8 (4.2 to 5.5)	1.1 (1.0 to 1.2)	1.0 (0.9 to 1.2)	-5.2 (-5.7 to -4.7)	-1.1 (-5.1 to 1.9)
Guyana	31.7 (27.0 to 36.9)	7.5 (6.0 to 9.3)	6.8 (5.2 to 8.9)	-5.0 (-5.9 to -4.1)	-4.8 (-10.1 to -0.2)
Haiti	162.3 (131.0 to 195.4)	37.0 (25.1 to 52.3)	34.3 (22.3 to 48.0)	-5.1 (-6.5 to -4.0)	-3.7 (-11.3 to 3.6)
Jamaica	11.5 (10.5 to 12.6)	3.3 (2.7 to 4.1)	3.2 (2.5 to 4.1)	-4.3 (-5.0 to -3.6)	-1.0 (-7.7 to 5.4)
Puerto Rico	1.7 (1.6 to 1.8)	2.4 (2.1 to 2.7)	2.5 (2.1 to 3.0)	1.2 (0.7 to 1.5)	2.2 (-5.1 to 9.2)
Saint Kitts and Nevis	18.8 (17.5 to 20.1)	3.9 (3.3 to 4.5)	3.9 (3.2 to 4.6)	-5.4 (-6.0 to -4.9)	0.1 (-3.2 to 2.6)
Saint Lucia	7.6 (6.8 to 8.5)	2.2 (1.9 to 2.5)	2.3 (1.9 to 2.8)	-4.3 (-4.9 to -3.7)	2.2 (-2.7 to 5.4)
Saint Vincent and the Grenadines	12.4 (10.8 to 14.2)	3.2 (2.8 to 3.6)	3.1 (2.6 to 3.6)	-4.7 (-5.3 to -4.1)	-1.3 (-4.5 to 1.9)
Suriname	21.9 (15.6 to 27.9)	7.2 (5.0 to 11.4)	6.5 (4.4 to 10.4)	-3.8 (-5.2 to -2.6)	-5.1 (-13.1 to 2.2)
Trinidad and Tobago	6.0 (5.5 to 6.6)	1.9 (1.6 to 2.2)	1.9 (1.5 to 2.4)	-4.0 (-4.6 to -3.4)	0.6 (-7.7 to 8.6)
United States Virgin Islands	1.9 (1.3 to 2.5)	1.7 (0.9 to 3.1)	1.6 (0.8 to 2.8)	-0.3 (-1.8 to 1.3)	-5.5 (-9.1 to -1.3)
Central Latin America	34.0 (32.0 to 36.4)	5.1 (4.5 to 5.7)	4.7 (4.0 to 5.5)	-6.6 (-7.0 to -6.2)	-3.7 (-7.6 to 0.0)
Colombia	14.1 (12.5 to 15.5)	2.5 (2.2 to 2.7)	2.3 (1.9 to 2.8)	-6.0 (-6.5 to -5.5)	-3.1 (-10.1 to 3.2)
Costa Rica	6.0 (5.6 to 6.5)	2.0 (1.8 to 2.1)	1.9 (1.6 to 2.2)	-3.9 (-4.2 to -3.5)	-1.3 (-6.0 to 3.1)
El Salvador	43.7 (35.7 to 52.7)	4.7 (3.2 to 7.3)	4.4 (2.8 to 7.2)	-7.7 (-9.1 to -6.5)	-2.4 (-10.0 to 4.7)
Guatemala	110.7 (103.4 to 118.9)	19.7 (17.8 to 21.8)	16.3 (13.8 to 19.7)	-6.0 (-6.4 to -5.6)	-9.3 (-15.1 to -3.8)
Honduras	64.9 (52.0 to 79.2)	12.2 (7.8 to 18.7)	11.4 (7.2 to 17.2)	-5.8 (-7.0 to -4.5)	-3.6 (-8.7 to 1.2)
Mexico	34.9 (32.3 to 38.1)	3.8 (3.5 to 4.0)	3.7 (3.3 to 4.1)	-7.7 (-8.1 to -7.3)	-1.4 (-5.9 to 2.6)
Nicaragua	59.8 (47.5 to 76.3)	4.0 (3.0 to 5.9)	3.5 (2.5 to 5.1)	-9.3 (-10.8 to -8.0)	-7.4 (-12.2 to -2.1)
Panama	12.2 (11.0 to 13.7)	3.9 (3.4 to 4.5)	3.5 (2.8 to 4.3)	-3.9 (-4.5 to -3.4)	-6.0 (-13.1 to 0.1)
Venezuela (Bolivarian Republic of)	21.9 (20.7 to 23.2)	5.8 (4.4 to 7.2)	5.7 (4.2 to 7.5)	-4.6 (-5.5 to -3.8)	-0.8 (-9.4 to 7.7)
Tropical Latin America	24.8 (21.8 to 27.8)	2.9 (2.6 to 3.1)	2.7 (2.4 to 2.9)	-7.4 (-7.9 to -6.9)	-3.1 (-4.7 to -1.7)
Brazil	25.0 (21.9 to 28.1)	2.9 (2.6 to 3.1)	2.7 (2.4 to 3.0)	-7.4 (-7.9 to -6.9)	-3.1 (-4.7 to -1.6)
Paraguay	17.2 (13.1 to 23.1)	2.0 (1.2 to 3.1)	1.8 (1.1 to 2.8)	-7.5 (-9.4 to -5.6)	-5.3 (-13.5 to 2.9)
North Africa and Middle East	28.6 (22.0 to 36.2)	3.2 (2.4 to 4.4)	2.6 (1.9 to 3.5)	-7.5 (-8.4 to -6.8)	-11.2 (-14.7 to -7.7)
Afghanistan	76.0 (49.3 to 108.3)	16.6 (10.7 to 24.4)	13.1 (8.5 to 19.4)	-5.2 (-6.9 to -3.4)	-12.2 (-22.3 to -2.9)
Algeria	4.8 (2.1 to 7.7)	1.0 (0.6 to 1.5)	0.9 (0.6 to 1.4)	-5.4 (-6.8 to -3.6)	-5.1 (-9.2 to -0.2)
Bahrain	2.1 (1.6 to 2.8)	0.5 (0.3 to 0.7)	0.5 (0.3 to 0.7)	-5.1 (-6.4 to -3.8)	-1.6 (-6.3 to 2.6)
Egypt	52.8 (38.7 to 69.8)	4.3 (3.1 to 5.8)	3.5 (2.4 to 4.9)	-8.7 (-10.4 to -7.2)	-10.7 (-18.2 to -3.4)
Iran (Islamic Republic of)	7.1 (4.7 to 11.9)	0.9 (0.5 to 1.4)	0.7 (0.4 to 1.2)	-7.3 (-9.3 to -5.5)	-11.2 (-17.7 to -6.5)
Iraq	13.7 (9.8 to 18.9)	2.2 (1.6 to 3.0)	1.7 (1.3 to 2.4)	-6.3 (-7.6 to -5.1)	-11.0 (-19.5 to -4.3)
Jordan	3.0 (2.1 to 4.0)	0.6 (0.4 to 0.8)	0.5 (0.4 to 0.8)	-5.7 (-6.8 to -4.4)	-3.3 (-8.5 to 1.9)
Kuwait	0.8 (0.7 to 0.9)	0.2 (0.1 to 0.2)	0.1 (0.1 to 0.2)	-5.6 (-6.2 to -5.0)	-3.8 (-10.4 to 2.4)
Lebanon	5.0 (3.3 to 7.0)	2.3 (1.5 to 3.5)	2.2 (1.4 to 3.4)	-2.7 (-4.1 to -1.1)	-1.5 (-5.4 to 2.2)
Libya	9.5 (5.4 to 14.6)	1.0 (0.6 to 1.6)	1.0 (0.6 to 1.6)	-7.8 (-10.1 to -6.0)	0.4 (-3.4 to 4.4)
Morocco	46.0 (35.7 to 58.4)	3.1 (2.1 to 4.6)	2.6 (1.7 to 3.9)	-9.3 (-10.6 to -8.0)	-9.0 (-14.0 to -4.2)
Oman	4.8 (2.7 to 7.7)	0.8 (0.5 to 1.1)	0.7 (0.4 to 1.0)	-6.2 (-8.5 to -4.0)	-8.8 (-14.0 to -3.4)
Palestine	8.3 (5.6 to 12.5)	0.5 (0.4 to 0.7)	0.5 (0.3 to 0.7)	-9.4 (-10.9 to -8.0)	-6.2 (-11.1 to -1.3)
Qatar	0.9 (0.6 to 1.2)	0.2 (0.1 to 0.3)	0.2 (0.1 to 0.3)	-4.8 (-6.2 to -3.4)	-6.2 (-10.8 to -2.2)
Saudi Arabia	9.5 (6.4 to 13.9)	1.0 (0.6 to 1.6)	0.9 (0.6 to 1.5)	-7.8 (-10.0 to -5.9)	-2.3 (-6.2 to 1.1)
Sudan	81.7 (43.3 to 141.6)	6.2 (2.5 to 14.5)	5.0 (2.0 to 11.2)	-8.9 (-11.2 to -7.5)	-10.7 (-16.7 to -5.2)
Syrian Arab Republic	6.5 (4.4 to 9.5)	0.7 (0.5 to 1.1)	0.6 (0.4 to 1.0)	-7.7 (-9.5 to -6.0)	-3.7 (-9.4 to 2.0)
Tunisia	4.5 (2.3 to 6.5)	1.0 (0.5 to 1.8)	1.0 (0.5 to 1.8)	-5.1 (-6.9 to -3.4)	-2.4 (-6.8 to 1.6)
T√ºrkiye	10.1 (7.2 to 15.2)	1.0 (0.6 to 1.3)	0.9 (0.6 to 1.2)	-8.0 (-9.5 to -6.6)	-4.4 (-8.9 to 0.0)
United Arab Emirates	1.7 (1.1 to 2.2)	0.5 (0.3 to 0.7)	0.4 (0.2 to 0.5)	-4.5 (-6.4 to -2.8)	-12.1 (-18.9 to -5.1)
Yemen	110.2 (73.0 to 156.0)	8.2 (4.8 to 13.2)	5.1 (2.1 to 9.2)	-8.9 (-10.4 to -7.8)	-24.0 (-41.8 to -15.7)
South Asia	136.0 (106.4 to 182.6)	34.1 (22.7 to 52.8)	31.0 (19.9 to 48.9)	-4.8 (-5.8 to -3.8)	-4.8 (-8.9 to -1.2)
Bangladesh	82.8 (60.5 to 112.6)	18.9 (10.3 to 40.2)	18.5 (9.6 to 40.7)	-5.1 (-7.9 to -2.7)	-1.0 (-5.6 to 2.5)
Bhutan	143.7 (63.5 to 238.2)	24.2 (10.6 to 52.0)	23.7 (10.2 to 50.5)	-6.1 (-8.2 to -4.2)	-1.1 (-4.4 to 2.4)
India	146.8 (114.8 to 201.8)	38.3 (24.6 to 60.2)	35.1 (21.5 to 55.9)	-4.6 (-5.7 to -3.7)	-4.4 (-8.9 to -0.3)
Nepal	110.2 (85.8 to 137.7)	14.8 (8.8 to 25.5)	13.3 (7.7 to 24.2)	-6.9 (-8.5 to -5.3)	-5.3 (-10.5 to -1.3)
Pakistan	110.3 (81.0 to 150.9)	21.7 (15.2 to 32.1)	17.1 (11.3 to 26.1)	-5.6 (-6.7 to -4.4)	-12.0 (-19.7 to -3.9)
Southeast Asia, East Asia, and Oceania	24.4 (16.9 to 33.6)	4.0 (2.3 to 5.2)	3.8 (2.2 to 5.1)	-6.3 (-7.8 to -5.3)	-1.8 (-6.9 to 4.3)
East Asia	7.5 (5.6 to 9.3)	0.3 (0.2 to 0.6)	0.3 (0.2 to 0.5)	-10.9 (-12.2 to -9.3)	-2.2 (-9.9 to 5.5)
China	7.7 (5.7 to 9.6)	0.3 (0.2 to 0.6)	0.3 (0.2 to 0.5)	-11.0 (-12.3 to -9.4)	-2.3 (-10.4 to 5.7)
Democratic People's Republic of Korea	0.8 (0.5 to 1.3)	0.4 (0.2 to 0.6)	0.4 (0.2 to 0.6)	-2.9 (-4.4 to -1.2)	-2.1 (-6.9 to 1.8)
Taiwan (Province of China)	1.0 (0.9 to 1.0)	0.4 (0.4 to 0.5)	0.4 (0.4 to 0.5)	-2.9 (-3.3 to -2.6)	0.5 (-3.2 to 2.7)
Oceania	47.4 (33.1 to 63.6)	25.7 (17.2 to 35.4)	24.2 (16.0 to 34.1)	-2.1 (-2.9 to -1.3)	-3.0 (-9.0 to 2.3)
American Samoa	7.6 (5.0 to 11.7)	10.6 (5.9 to 17.0)	10.9 (6.1 to 17.5)	1.1 (0.2 to 2.2)	1.7 (-1.2 to 4.3)
Cook Islands	2.1 (1.2 to 3.3)	3.1 (1.5 to 4.7)	3.3 (1.6 to 5.2)	1.2 (-0.1 to 2.6)	3.4 (0.1 to 6.3)
Fiji	17.0 (11.3 to 25.6)	14.4 (7.9 to 23.7)	14.1 (7.7 to 23.7)	-0.6 (-1.8 to 0.8)	-1.1 (-5.7 to 3.1)
Guam	2.7 (1.7 to 4.0)	5.3 (2.8 to 8.9)	4.3 (2.3 to 7.2)	2.3 (1.0 to 3.3)	-10.4 (-14.7 to -5.7)
Kiribati	97.3 (68.1 to 126.5)	35.7 (20.5 to 51.9)	34.5 (19.3 to 50.3)	-3.5 (-4.4 to -2.6)	-1.7 (-6.0 to 2.2)
Marshall Islands	16.9 (11.1 to 25.0)	8.2 (5.3 to 13.4)	8.1 (5.3 to 13.0)	-2.5 (-3.8 to -1.1)	-0.4 (-4.2 to 3.2)
Micronesia (Federated States of)	19.2 (12.8 to 28.3)	8.7 (5.1 to 14.1)	8.5 (4.9 to 14.0)	-2.7 (-4.0 to -1.5)	-1.4 (-5.1 to 1.8)
Nauru	10.9 (7.4 to 16.0)	6.7 (4.1 to 11.0)	6.2 (3.8 to 10.3)	-1.7 (-3.2 to -0.4)	-3.4 (-6.4 to -0.4)
Niue	19.6 (11.4 to 33.8)	11.6 (6.5 to 20.8)	12.8 (7.4 to 22.0)	-1.8 (-3.0 to -0.5)	4.9 (1.7 to 11.8)
Northern Mariana Islands	3.2 (2.0 to 5.2)	7.4 (4.0 to 11.6)	8.1 (4.5 to 12.6)	2.9 (1.7 to 4.0)	4.5 (-3.3 to 12.0)
Palau	19.0 (11.2 to 29.5)	17.4 (9.6 to 29.5)	18.0 (9.9 to 30.4)	-0.3 (-1.4 to 0.8)	1.8 (-1.3 to 4.9)
Papua New Guinea	61.0 (41.8 to 82.7)	29.5 (19.5 to 41.2)	27.6 (18.3 to 39.4)	-2.5 (-3.4 to -1.6)	-3.4 (-9.9 to 2.7)
Samoa	5.6 (3.4 to 9.0)	4.6 (2.8 to 7.7)	4.5 (2.7 to 7.7)	-0.7 (-1.5 to 0.2)	-0.6 (-4.0 to 3.1)
Solomon Islands	29.1 (19.9 to 41.5)	10.9 (7.1 to 16.8)	9.9 (6.3 to 15.7)	-3.4 (-4.5 to -2.5)	-4.9 (-10.3 to -0.8)
Tokelau	30.7 (18.8 to 49.8)	13.8 (7.8 to 23.7)	19.5 (13.1 to 29.5)	-2.8 (-4.2 to -1.5)	17.4 (8.3 to 31.5)
Tonga	5.1 (3.4 to 7.7)	4.0 (2.1 to 7.0)	3.8 (2.0 to 6.8)	-0.8 (-2.2 to 0.5)	-2.1 (-5.6 to 1.3)
Tuvalu	29.3 (18.6 to 42.8)	11.2 (6.8 to 18.9)	10.6 (6.5 to 18.1)	-3.3 (-4.6 to -1.7)	-2.6 (-5.5 to 0.3)
Vanuatu	26.9 (17.8 to 39.5)	12.1 (7.3 to 18.8)	11.3 (6.7 to 18.3)	-2.8 (-3.7 to -2.0)	-3.3 (-7.5 to 0.3)
Southeast Asia	68.1 (45.5 to 99.1)	11.3 (6.4 to 14.9)	10.8 (6.0 to 14.4)	-6.2 (-7.8 to -5.1)	-2.2 (-7.9 to 4.5)
Cambodia	75.6 (55.0 to 103.0)	7.5 (4.5 to 10.8)	6.9 (4.0 to 9.9)	-8.0 (-9.6 to -6.6)	-4.2 (-7.8 to -1.1)
Indonesia	117.2 (78.8 to 169.4)	19.1 (10.3 to 26.6)	18.3 (9.6 to 25.1)	-6.3 (-8.0 to -5.0)	-2.2 (-10.5 to 7.1)
Lao People's Democratic Republic	162.3 (112.0 to 226.8)	12.8 (8.6 to 18.2)	10.9 (7.3 to 16.3)	-8.8 (-10.4 to -7.1)	-7.9 (-16.6 to -2.4)
Malaysia	5.9 (4.2 to 9.4)	3.3 (1.7 to 4.7)	3.4 (1.7 to 4.9)	-2.0 (-3.9 to -0.2)	1.5 (-0.8 to 3.9)
Maldives	73.5 (53.2 to 94.4)	2.7 (1.8 to 3.7)	2.5 (1.6 to 3.6)	-11.5 (-12.6 to -10.3)	-3.2 (-8.9 to 1.2)
Mauritius	6.2 (5.9 to 6.7)	4.5 (4.1 to 4.8)	4.6 (4.2 to 4.9)	-1.2 (-1.5 to -0.9)	1.2 (-1.4 to 3.2)
Myanmar	92.6 (50.1 to 148.0)	10.6 (7.0 to 14.5)	9.4 (6.1 to 13.0)	-7.5 (-9.1 to -5.6)	-6.4 (-12.4 to -2.3)
Philippines	34.8 (25.6 to 47.7)	6.5 (4.7 to 9.4)	6.0 (4.2 to 8.9)	-5.8 (-6.8 to -4.7)	-4.1 (-10.2 to 2.2)
Seychelles	7.8 (5.2 to 12.8)	4.4 (2.5 to 6.3)	3.9 (2.2 to 5.6)	-2.0 (-3.0 to -0.8)	-5.9 (-9.2 to -1.8)
Sri Lanka	19.8 (12.3 to 29.3)	3.9 (2.0 to 6.5)	3.8 (1.8 to 6.7)	-5.6 (-6.8 to -4.6)	-0.6 (-13.5 to 9.1)
Thailand	21.8 (6.9 to 59.6)	9.4 (4.8 to 15.0)	10.1 (5.0 to 17.1)	-2.9 (-6.0 to 1.3)	3.4 (-4.9 to 11.7)
Timor-Leste	139.4 (84.6 to 197.3)	12.2 (7.9 to 18.5)	11.8 (7.6 to 18.2)	-8.4 (-9.9 to -6.8)	-1.9 (-6.4 to 2.2)
Viet Nam	11.4 (5.7 to 18.8)	1.5 (0.7 to 2.5)	1.4 (0.6 to 2.5)	-7.0 (-8.9 to -5.4)	-2.9 (-6.7 to 0.3)
Sub-Saharan Africa	161.5 (118.5 to 202.3)	44.5 (32.2 to 58.3)	38.3 (27.6 to 50.5)	-4.4 (-5.4 to -3.5)	-7.5 (-9.9 to -5.1)
Central Sub-Saharan Africa	142.9 (103.4 to 177.7)	26.5 (17.1 to 37.7)	22.0 (13.6 to 32.4)	-5.8 (-7.1 to -4.7)	-9.3 (-13.6 to -5.9)
Angola	263.1 (194.0 to 337.6)	29.4 (20.1 to 40.0)	24.3 (16.2 to 33.5)	-7.6 (-9.0 to -6.2)	-9.5 (-15.6 to -4.0)
Central African Republic	182.8 (124.8 to 243.9)	89.8 (54.9 to 134.6)	78.7 (49.3 to 118.8)	-2.4 (-3.9 to -1.2)	-6.6 (-12.1 to -1.9)
Congo	93.8 (64.4 to 136.6)	26.5 (15.9 to 44.5)	19.4 (9.8 to 35.6)	-4.4 (-5.5 to -3.4)	-15.6 (-26.6 to -9.7)
Democratic Republic of the Congo	111.7 (79.7 to 144.3)	22.1 (12.7 to 34.5)	18.3 (10.1 to 29.9)	-5.6 (-7.3 to -4.2)	-9.5 (-15.0 to -4.9)
Equatorial Guinea	226.5 (145.2 to 316.6)	8.2 (4.7 to 13.3)	7.4 (4.1 to 12.1)	-11.4 (-13.3 to -9.6)	-5.3 (-10.7 to -0.4)
Gabon	69.0 (42.0 to 115.7)	12.0 (5.0 to 23.1)	10.4 (4.1 to 20.1)	-6.0 (-7.6 to -4.7)	-7.0 (-11.7 to -3.1)
Eastern Sub-Saharan Africa	155.3 (111.6 to 206.3)	40.0 (28.8 to 52.3)	35.3 (24.7 to 47.5)	-4.7 (-5.9 to -3.4)	-6.3 (-9.2 to -3.9)
Burundi	123.2 (83.9 to 168.9)	40.6 (23.3 to 60.9)	37.6 (20.8 to 58.0)	-3.8 (-5.0 to -2.7)	-3.9 (-8.1 to -0.7)
Comoros	70.6 (45.8 to 105.2)	20.8 (11.0 to 33.0)	20.1 (10.5 to 32.1)	-4.2 (-5.8 to -2.9)	-1.8 (-5.9 to 2.2)
Djibouti	95.0 (65.5 to 129.6)	20.0 (11.1 to 32.6)	17.3 (9.2 to 28.0)	-5.4 (-7.4 to -3.8)	-7.3 (-14.3 to -0.3)
Eritrea	187.6 (130.8 to 246.2)	42.5 (22.5 to 73.1)	39.4 (19.1 to 70.1)	-5.1 (-7.1 to -3.6)	-3.8 (-8.3 to -0.5)
Ethiopia	173.8 (105.1 to 258.0)	38.5 (26.9 to 52.5)	34.2 (23.9 to 48.4)	-5.2 (-7.0 to -2.8)	-5.9 (-11.8 to 0.5)
Kenya	106.1 (72.4 to 140.7)	28.3 (19.3 to 37.5)	24.3 (15.8 to 33.9)	-4.6 (-5.9 to -3.3)	-7.6 (-14.0 to -0.1)
Madagascar	166.7 (133.0 to 200.0)	58.8 (37.8 to 87.6)	51.2 (32.1 to 78.0)	-3.6 (-4.9 to -2.4)	-6.9 (-12.3 to -1.9)
Malawi	226.4 (156.6 to 299.4)	41.9 (27.7 to 56.9)	36.4 (23.1 to 51.0)	-5.8 (-7.2 to -4.5)	-7.0 (-11.2 to -3.3)
Mozambique	152.3 (98.1 to 211.5)	32.7 (20.0 to 51.7)	27.8 (16.4 to 45.6)	-5.3 (-7.4 to -3.5)	-8.1 (-13.0 to -4.1)
Rwanda	112.5 (75.3 to 159.8)	21.4 (13.6 to 32.6)	19.3 (12.0 to 29.8)	-5.7 (-7.3 to -4.1)	-5.1 (-10.2 to -0.6)
Somalia	209.9 (134.3 to 292.3)	86.1 (56.6 to 123.3)	77.0 (49.7 to 111.9)	-3.1 (-4.2 to -2.0)	-5.6 (-12.6 to 0.1)
South Sudan	221.6 (147.1 to 304.3)	134.1 (87.0 to 206.5)	120.1 (78.0 to 186.5)	-1.7 (-2.9 to -0.5)	-5.5 (-10.6 to -1.0)
Uganda	129.9 (66.8 to 199.6)	22.6 (13.4 to 34.1)	20.4 (11.8 to 31.3)	-6.0 (-8.1 to -3.5)	-5.0 (-9.4 to -0.7)
United Republic of Tanzania	130.6 (95.3 to 170.2)	35.0 (23.8 to 52.0)	30.3 (20.0 to 46.2)	-4.5 (-6.2 to -3.3)	-7.3 (-11.6 to -3.6)
Zambia	168.8 (114.7 to 221.1)	31.6 (22.4 to 44.4)	25.9 (17.7 to 37.4)	-5.8 (-7.1 to -4.4)	-10.0 (-14.3 to -6.1)
Southern Sub-Saharan Africa	72.3 (59.7 to 89.6)	32.3 (22.9 to 44.0)	29.8 (20.7 to 41.3)	-2.8 (-3.4 to -2.2)	-4.0 (-6.6 to -1.6)
Botswana	80.2 (56.6 to 108.3)	31.3 (20.5 to 44.1)	29.9 (19.7 to 42.9)	-3.2 (-4.2 to -2.4)	-2.2 (-6.8 to 2.1)
Eswatini	127.4 (101.1 to 162.9)	37.8 (24.9 to 53.7)	33.9 (21.8 to 49.2)	-4.2 (-5.4 to -3.2)	-5.5 (-9.8 to -1.5)
Lesotho	170.5 (126.8 to 222.4)	76.2 (45.6 to 109.3)	71.7 (43.7 to 103.1)	-2.8 (-3.9 to -1.6)	-3.0 (-6.6 to 0.2)
Namibia	102.7 (71.7 to 140.9)	35.6 (21.3 to 52.8)	33.1 (20.3 to 49.8)	-3.7 (-4.7 to -2.6)	-3.5 (-7.7 to 0.7)
South Africa	74.7 (62.5 to 95.2)	30.1 (21.9 to 44.4)	27.3 (19.0 to 41.1)	-3.1 (-3.8 to -2.5)	-4.9 (-8.6 to -1.8)
Zimbabwe	39.8 (28.0 to 51.7)	34.4 (21.2 to 51.8)	33.2 (20.8 to 50.4)	-0.5 (-1.6 to 0.6)	-1.7 (-5.7 to 2.1)
Western Sub-Saharan Africa	197.1 (140.5 to 241.3)	55.6 (39.5 to 73.0)	46.9 (33.3 to 62.4)	-4.4 (-5.3 to -3.5)	-8.5 (-11.7 to -5.0)
Benin	158.8 (113.3 to 214.7)	35.0 (21.0 to 56.0)	31.4 (17.9 to 53.7)	-5.2 (-6.5 to -4.0)	-5.3 (-9.7 to -0.7)
Burkina Faso	205.4 (137.5 to 269.3)	57.6 (41.4 to 77.0)	50.8 (35.8 to 69.1)	-4.4 (-5.6 to -3.2)	-6.2 (-9.9 to -2.1)
Cabo Verde	69.9 (50.0 to 91.0)	9.5 (5.9 to 15.2)	8.6 (5.2 to 14.3)	-6.9 (-8.4 to -5.2)	-5.2 (-8.7 to -2.1)
Cameroon	100.7 (68.5 to 140.2)	28.5 (16.5 to 47.5)	23.5 (13.2 to 39.3)	-4.3 (-6.0 to -2.7)	-9.8 (-15.6 to -4.4)
Chad	337.1 (230.9 to 452.6)	162.7 (113.6 to 250.9)	147.4 (99.8 to 232.5)	-2.5 (-3.8 to -1.3)	-5.0 (-10.3 to 0.2)
Côte d'Ivoire	89.2 (62.8 to 119.4)	25.7 (16.0 to 38.0)	21.6 (13.3 to 32.0)	-4.3 (-5.5 to -3.1)	-8.8 (-13.6 to -4.6)
Gambia	102.5 (73.3 to 135.6)	24.4 (16.1 to 34.2)	20.5 (13.2 to 29.6)	-5.0 (-6.4 to -3.6)	-8.6 (-13.0 to -5.1)
Ghana	83.8 (56.5 to 115.8)	19.1 (11.5 to 27.1)	16.8 (10.0 to 24.6)	-5.1 (-6.6 to -3.8)	-6.6 (-10.6 to -3.0)
Guinea	233.0 (155.0 to 334.2)	39.5 (22.9 to 59.7)	32.1 (17.8 to 49.6)	-6.1 (-7.9 to -4.3)	-10.4 (-16.3 to -5.5)
Guinea-Bissau	171.7 (127.9 to 224.3)	32.5 (20.0 to 46.0)	28.0 (16.8 to 39.4)	-5.7 (-7.1 to -4.5)	-7.5 (-12.1 to -3.5)
Liberia	220.9 (162.1 to 279.8)	36.5 (22.0 to 55.6)	31.2 (17.9 to 48.5)	-6.2 (-7.7 to -4.8)	-7.9 (-15.0 to -1.8)
Mali	192.9 (131.5 to 262.7)	42.9 (27.1 to 65.8)	35.6 (21.9 to 55.3)	-5.2 (-6.9 to -3.8)	-9.3 (-14.5 to -5.3)
Mauritania	98.9 (65.0 to 140.6)	19.0 (11.2 to 29.4)	16.8 (9.7 to 25.9)	-5.7 (-7.0 to -4.7)	-6.2 (-12.1 to -0.6)
Niger	354.0 (261.8 to 442.7)	72.2 (46.9 to 103.7)	65.8 (42.5 to 97.0)	-5.5 (-6.9 to -4.1)	-4.6 (-9.1 to 0.0)
Nigeria	225.5 (160.2 to 280.8)	66.8 (47.2 to 86.7)	54.5 (38.4 to 73.5)	-4.2 (-5.0 to -3.2)	-10.2 (-15.4 to -4.6)
Sao Tome and Principe	97.1 (74.3 to 119.4)	8.1 (5.2 to 12.3)	7.1 (4.4 to 10.9)	-8.6 (-9.9 to -7.3)	-6.3 (-10.4 to -2.5)
Senegal	173.5 (130.4 to 217.6)	22.9 (14.4 to 32.4)	19.3 (11.6 to 27.7)	-7.0 (-8.4 to -5.9)	-8.5 (-12.6 to -4.6)
Sierra Leone	185.0 (119.6 to 254.4)	42.5 (26.0 to 64.2)	37.4 (21.6 to 59.3)	-5.1 (-6.3 to -3.9)	-6.4 (-10.9 to -2.4)
Togo	149.0 (100.5 to 208.0)	42.2 (26.4 to 63.2)	35.8 (21.2 to 54.8)	-4.3 (-5.7 to -3.2)	-8.2 (-12.9 to -4.4)

## Sheet: Appendix Table S2
Appendix Table S2. Diarrhoeal deaths and mortality rates in 2021 and the percentage change in deaths and mortality rates between 1990 and 2021 by under 5 age groups, sex, and GBD super-region.
Location	Male				Female
	2021		Percent change from 1990 to 2021		2021		Percent change from 1990 to 2021
	Number of deaths	Mortality rate (per 100 000 population)	Number of Deaths	Mortality Rate (per 100 000 population)	Number of deaths	Mortality rate (per 100 000 population)	Number of Deaths	Mortality Rate (per 100 000 population)
Global
Early Neonatal	5,970 (3,630 to 10,300)	471.0 (286.2 to 812.0)	-80.3 (-90.4 to -68.2)	-79.5 (-90.0 to -67.0)	4,130 (3,250 to 5,580)	348.7 (274.6 to 471.4)	-87.6 (-91.8 to -79.2)	-87.2 (-91.5 to -78.5)
Late Neonatal	8,020 (5,440 to 12,700)	212.8 (144.4 to 337.8)	-86.3 (-90.8 to -79.3)	-85.9 (-90.5 to -78.7)	6,360 (4,700 to 8,300)	180.3 (133.4 to 235.4)	-87.6 (-91.8 to -80.5)	-87.2 (-91.6 to -80.0)
1-5 months	54,600 (38,900 to 78,300)	196.4 (140.2 to 281.9)	-80.5 (-85.9 to -73.3)	-80.2 (-85.7 to -72.8)	46,600 (36,900 to 57,800)	179.4 (142.0 to 222.6)	-80.5 (-86.0 to -72.9)	-80.2 (-85.8 to -72.4)
6-11 months	49,400 (32,900 to 73,400)	151.2 (100.9 to 224.9)	-72.8 (-80.6 to -62.5)	-72.8 (-80.7 to -62.6)	39,300 (28,000 to 54,400)	128.7 (91.6 to 178.0)	-75.7 (-82.9 to -65.7)	-75.8 (-82.9 to -65.7)
12 to 23 months	36,000 (23,600 to 52,600)	54.2 (35.6 to 79.3)	-77.7 (-84.1 to -69.1)	-78.4 (-84.6 to -70.1)	30,900 (21,200 to 43,200)	49.8 (34.2 to 69.6)	-79.2 (-86.2 to -69.3)	-79.8 (-86.5 to -70.2)
2 to 4	31,500 (19,100 to 49,800)	15.1 (9.2 to 23.9)	-79.7 (-86.6 to -66.8)	-81.5 (-87.9 to -69.8)	27,700 (17,900 to 41,900)	14.2 (9.2 to 21.5)	-79.5 (-87.6 to -66.4)	-81.2 (-88.7 to -69.3)
Central Europe, Eastern Europe, and Central Asia
Early Neonatal	35 (21 to 57)	73.0 (42.7 to 117.9)	-82.3 (-90.4 to -73.2)	-76.0 (-87.0 to -63.7)	27 (18 to 42)	59.1 (39.5 to 93.6)	-86.1 (-91.0 to -77.3)	-80.9 (-87.7 to -68.7)
Late Neonatal	60 (40 to 88)	41.6 (28.0 to 60.9)	-83.5 (-89.5 to -77.3)	-77.7 (-85.9 to -69.4)	50 (35 to 80)	37.5 (26.0 to 59.3)	-85.2 (-89.8 to -76.6)	-79.7 (-86.0 to -67.8)
1-5 months	322 (203 to 449)	30.2 (19.1 to 42.1)	-87.7 (-92.8 to -83.1)	-83.3 (-90.3 to -77.2)	235 (146 to 380)	23.5 (14.7 to 38.0)	-86.4 (-91.4 to -76.8)	-81.2 (-88.2 to -68.0)
6-11 months	444 (269 to 630)	35.0 (21.2 to 49.7)	-86.8 (-92.4 to -82.0)	-82.1 (-89.6 to -75.5)	366 (239 to 554)	30.8 (20.1 to 46.6)	-89.3 (-93.1 to -83.7)	-85.2 (-90.4 to -77.4)
12 to 23 months	142 (99 to 211)	5.5 (3.8 to 8.2)	-89.4 (-92.3 to -84.4)	-85.3 (-89.3 to -78.4)	175 (115 to 261)	7.2 (4.7 to 10.8)	-87.2 (-91.7 to -79.6)	-81.8 (-88.3 to -71.1)
2 to 4	71 (42 to 124)	0.9 (0.5 to 1.5)	-86.7 (-91.8 to -77.6)	-81.6 (-88.7 to -69.0)	66 (38 to 116)	0.9 (0.5 to 1.5)	-83.4 (-90.8 to -70.3)	-76.4 (-86.9 to -57.7)
High-income
Early Neonatal	12 (10 to 13)	11.3 (9.9 to 12.8)	-38.7 (-47.8 to -28.5)	-26.5 (-37.3 to -14.1)	10 (8 to 11)	9.9 (8.6 to 11.3)	-34.4 (-44.6 to -22.3)	-21.6 (-33.8 to -7.2)
Late Neonatal	29 (24 to 34)	9.4 (7.8 to 11.0)	-48.6 (-57.6 to -37.7)	-38.4 (-49.3 to -25.3)	23 (20 to 27)	8.0 (6.9 to 9.1)	-43.8 (-54.5 to -32.6)	-32.9 (-45.7 to -19.6)
1-5 months	83 (71 to 96)	3.7 (3.1 to 4.3)	-79.0 (-82.9 to -74.8)	-74.9 (-79.6 to -70.0)	76 (65 to 87)	3.5 (3.0 to 4.1)	-74.8 (-79.1 to -70.0)	-70.1 (-75.2 to -64.3)
6-11 months	30 (25 to 35)	1.1 (0.9 to 1.3)	-80.4 (-83.7 to -76.7)	-76.7 (-80.7 to -72.3)	21 (17 to 25)	0.8 (0.7 to 1.0)	-80.1 (-83.8 to -75.5)	-76.5 (-80.9 to -71.0)
12 to 23 months	44 (37 to 52)	0.8 (0.7 to 1.0)	-73.5 (-78.8 to -67.2)	-68.9 (-75.1 to -61.4)	40 (35 to 47)	0.8 (0.7 to 0.9)	-70.7 (-75.9 to -64.1)	-65.8 (-71.8 to -58.0)
2 to 4	11 (9 to 12)	0.1 (0.1 to 0.1)	-61.8 (-66.9 to -55.9)	-57.7 (-63.3 to -51.2)	9 (8 to 10)	0.1 (0.1 to 0.1)	-59.4 (-64.8 to -53.1)	-55.2 (-61.1 to -48.2)
Latin America and Caribbean
Early Neonatal	90 (53 to 142)	98.8 (58.3 to 156.1)	-89.4 (-93.9 to -84.5)	-88.3 (-93.3 to -82.8)	66 (41 to 101)	75.7 (47.4 to 115.9)	-90.1 (-93.9 to -84.5)	-88.9 (-93.2 to -82.7)
Late Neonatal	238 (138 to 352)	87.2 (50.8 to 129.4)	-91.3 (-95.1 to -87.5)	-90.4 (-94.6 to -86.3)	185 (102 to 361)	71.0 (39.2 to 138.4)	-91.8 (-95.4 to -84.6)	-90.9 (-94.9 to -83.0)
1-5 months	1,520 (1,010 to 2,060)	75.6 (50.2 to 102.3)	-93.0 (-95.4 to -90.5)	-92.4 (-95.0 to -89.7)	1,120 (704 to 1,660)	58.0 (36.6 to 86.2)	-93.3 (-95.8 to -89.9)	-92.7 (-95.4 to -89.0)
6-11 months	1,250 (797 to 1,700)	52.9 (33.7 to 71.9)	-89.1 (-93.4 to -85.8)	-88.4 (-93.0 to -84.8)	966 (613 to 1,470)	42.6 (27.0 to 64.9)	-90.6 (-94.0 to -85.6)	-89.9 (-93.6 to -84.5)
12 to 23 months	1,150 (810 to 1,550)	24.1 (16.9 to 32.3)	-87.8 (-91.2 to -84.1)	-87.1 (-90.7 to -83.2)	938 (672 to 1,280)	20.4 (14.6 to 27.9)	-88.6 (-91.9 to -84.3)	-87.9 (-91.4 to -83.2)
2 to 4	353 (232 to 519)	2.4 (1.6 to 3.5)	-91.0 (-94.1 to -87.7)	-90.8 (-94.0 to -87.3)	311 (197 to 504)	2.2 (1.4 to 3.6)	-90.4 (-94.2 to -84.2)	-90.0 (-94.0 to -83.7)
North Africa and Middle East
Early Neonatal	326 (156 to 790)	279.1 (133.7 to 676.6)	-88.1 (-93.5 to -83.5)	-89.1 (-94.1 to -84.8)	200 (127 to 322)	181.5 (115.7 to 293.1)	-90.3 (-94.3 to -83.7)	-91.1 (-94.8 to -85.0)
Late Neonatal	516 (300 to 936)	148.1 (85.9 to 268.4)	-87.8 (-93.1 to -82.4)	-89.0 (-93.7 to -84.0)	377 (225 to 621)	114.6 (68.5 to 189.0)	-88.7 (-93.8 to -79.6)	-89.8 (-94.4 to -81.4)
1-5 months	1,940 (1,210 to 3,390)	75.4 (46.8 to 131.7)	-89.0 (-93.3 to -84.3)	-90.2 (-94.0 to -86.0)	1,830 (1,120 to 2,850)	75.3 (46.3 to 117.2)	-86.0 (-91.9 to -76.7)	-87.4 (-92.7 to -79.1)
6-11 months	1,900 (1,050 to 3,210)	62.6 (34.4 to 105.6)	-82.4 (-89.9 to -74.7)	-84.6 (-91.2 to -77.9)	1,380 (764 to 2,330)	48.0 (26.6 to 81.1)	-88.4 (-94.2 to -79.9)	-89.8 (-94.9 to -82.3)
12 to 23 months	1,140 (662 to 1,980)	18.5 (10.7 to 32.1)	-84.9 (-90.5 to -78.4)	-87.1 (-91.9 to -81.6)	903 (582 to 1,380)	15.5 (10.0 to 23.6)	-87.9 (-92.4 to -80.7)	-89.6 (-93.4 to -83.4)
2 to 4	567 (278 to 1,070)	3.0 (1.4 to 5.6)	-89.9 (-93.4 to -85.3)	-91.8 (-94.7 to -88.0)	387 (232 to 617)	2.1 (1.3 to 3.4)	-90.1 (-94.2 to -82.9)	-91.8 (-95.2 to -86.0)
South Asia
Early Neonatal	1,560 (812 to 2,920)	497.7 (259.5 to 931.5)	-90.6 (-95.8 to -83.5)	-89.8 (-95.4 to -82.1)	987 (577 to 1,590)	343.9 (201.1 to 553.6)	-94.5 (-96.7 to -90.2)	-93.9 (-96.3 to -89.2)
Late Neonatal	2,140 (1,020 to 3,700)	231.1 (109.8 to 399.2)	-92.4 (-95.9 to -87.9)	-91.9 (-95.6 to -87.1)	1,820 (1,020 to 3,060)	213.6 (120.0 to 359.4)	-93.3 (-96.1 to -88.2)	-92.7 (-95.8 to -87.2)
1-5 months	10,700 (4,970 to 17,700)	156.8 (72.8 to 259.2)	-89.4 (-95.6 to -83.3)	-88.9 (-95.4 to -82.6)	8,080 (4,820 to 12,600)	129.0 (76.9 to 201.6)	-92.1 (-95.3 to -87.2)	-91.6 (-95.0 to -86.3)
6-11 months	8,020 (3,320 to 13,000)	100.0 (41.4 to 162.1)	-83.8 (-94.4 to -74.7)	-83.4 (-94.2 to -74.0)	6,480 (3,790 to 10,400)	88.1 (51.5 to 141.3)	-88.7 (-93.1 to -81.3)	-88.1 (-92.7 to -80.3)
12 to 23 months	4,700 (2,440 to 7,340)	28.9 (15.0 to 45.2)	-89.3 (-94.4 to -84.0)	-89.4 (-94.4 to -84.1)	4,330 (2,630 to 6,440)	29.0 (17.6 to 43.2)	-92.5 (-95.3 to -88.5)	-92.4 (-95.2 to -88.3)
2 to 4	3,540 (1,880 to 6,020)	7.0 (3.7 to 12.0)	-93.0 (-96.0 to -88.5)	-93.3 (-96.2 to -88.9)	3,800 (2,210 to 5,820)	8.2 (4.8 to 12.6)	-93.8 (-96.2 to -89.4)	-93.9 (-96.4 to -89.7)
Southeast Asia, East Asia, and Oceania
Early Neonatal	217 (130 to 340)	93.4 (56.1 to 146.7)	-92.7 (-97.8 to -81.2)	-88.5 (-96.6 to -70.2)	204 (152 to 274)	97.7 (73.1 to 131.5)	-96.0 (-97.9 to -91.4)	-93.8 (-96.7 to -86.5)
Late Neonatal	550 (329 to 932)	79.3 (47.4 to 134.1)	-93.8 (-96.3 to -87.2)	-90.3 (-94.2 to -80.0)	465 (339 to 623)	74.4 (54.3 to 99.7)	-94.0 (-96.5 to -88.2)	-90.7 (-94.6 to -81.6)
1-5 months	3,230 (2,140 to 4,790)	62.3 (41.3 to 92.4)	-92.9 (-95.4 to -88.7)	-89.1 (-92.9 to -82.6)	2,640 (2,000 to 3,460)	56.6 (43.0 to 74.3)	-91.9 (-94.6 to -87.5)	-87.6 (-91.8 to -80.8)
6-11 months	2,420 (1,610 to 3,540)	38.9 (25.8 to 56.9)	-92.7 (-95.2 to -88.8)	-89.3 (-93.0 to -83.4)	1,660 (1,180 to 2,280)	29.7 (21.0 to 40.8)	-93.4 (-95.6 to -89.6)	-90.3 (-93.5 to -84.6)
12 to 23 months	1,680 (1,080 to 2,450)	12.6 (8.1 to 18.4)	-92.9 (-95.4 to -88.5)	-90.2 (-93.7 to -84.1)	1,440 (1,030 to 1,920)	12.0 (8.6 to 16.1)	-93.5 (-95.7 to -89.8)	-91.0 (-94.0 to -85.9)
2 to 4	964 (618 to 1,480)	2.0 (1.3 to 3.1)	-95.1 (-97.2 to -90.5)	-94.4 (-96.7 to -89.0)	791 (570 to 1,070)	1.9 (1.3 to 2.5)	-95.6 (-97.1 to -92.5)	-94.8 (-96.6 to -91.1)
Sub-Saharan Africa
Early Neonatal	3,730 (2,270 to 6,130)	1,024.3 (623.5 to 1,680.9)	-46.3 (-73.8 to 7.5)	-68.3 (-84.6 to -36.7)	2,630 (1,950 to 3,670)	755.4 (558.7 to 1,053.1)	-64.8 (-79.2 to -32.8)	-79.3 (-87.8 to -60.4)
Late Neonatal	4,480 (3,000 to 6,870)	417.0 (279.0 to 639.0)	-68.3 (-81.0 to -44.1)	-81.5 (-88.9 to -67.4)	3,440 (2,300 to 4,890)	332.6 (222.4 to 473.3)	-66.6 (-80.2 to -40.1)	-80.5 (-88.5 to -65.0)
1-5 months	36,800 (25,600 to 52,100)	468.3 (326.4 to 663.6)	-59.6 (-72.1 to -41.0)	-76.8 (-84.0 to -66.2)	32,600 (24,100 to 43,400)	432.5 (318.9 to 575.4)	-55.0 (-69.5 to -34.3)	-74.2 (-82.5 to -62.3)
6-11 months	35,300 (22,200 to 53,500)	389.2 (244.4 to 590.5)	-51.3 (-67.2 to -24.7)	-72.7 (-81.6 to -57.9)	28,400 (17,400 to 42,700)	326.0 (199.4 to 489.5)	-47.1 (-66.0 to -15.1)	-70.3 (-80.9 to -52.3)
12 to 23 months	27,100 (16,500 to 41,300)	152.1 (92.8 to 231.7)	-63.9 (-76.5 to -44.4)	-80.8 (-87.5 to -70.5)	23,100 (14,700 to 34,100)	134.0 (85.0 to 197.7)	-55.1 (-72.8 to -26.3)	-75.9 (-85.4 to -60.5)
2 to 4	26,000 (14,400 to 42,100)	50.3 (28.0 to 81.5)	-65.2 (-78.9 to -36.8)	-82.8 (-89.6 to -68.8)	22,400 (12,600 to 36,800)	44.6 (25.1 to 73.3)	-54.3 (-74.4 to -18.6)	-77.1 (-87.2 to -59.3)

## Sheet: Appendix Table S3
Appendix Table S3. Diarrhoea DALYs and risk-deleted diarrhea DALYs by age group (under five, 5-14, 15-49, 50-69, 70+) in 2021 for global, GBD regions, and 204 countries and territories (95 % UI)
Location	Age group	Number of DALYs	Unsafe water source deleted DALYs	Unsafe sanitation deleted DALYs	No access to handwashing facility deleted DALYs	All-risk deleted DALYs
Global	All Ages	59000000	17300000	27200000	46300000	4990000
		(47,200,000 to 73,200,000)	(6,110,000 to 37,300,000)	(20,900,000 to 34,500,000)	(33,900,000 to 62,600,000)	(1,990,000 to 10,000,000)
Global	Under 5 years	30900000	8180000	13000000	23300000	556000
		(23,100,000 to 42,000,000)	(2,570,000 to 19,000,000)	(9,580,000 to 17,200,000)	(16,000,000 to 33,900,000)	(67,100 to 1,400,000)
Global	5-14 years	4970000	1520000	2370000	3970000	685000
		(3,600,000 to 7,050,000)	(508,000 to 3,300,000)	(1,710,000 to 3,360,000)	(2,700,000 to 5,750,000)	(248,000 to 1,450,000)
Global	15-49 years	9390000	2940000	4590000	7560000	1350000
		(6,640,000 to 13,600,000)	(991,000 to 6,430,000)	(3,210,000 to 6,690,000)	(5,080,000 to 11,600,000)	(508,000 to 2,780,000)
Global	50-69 years	6370000	2060000	3280000	5250000	1020000
		(4,030,000 to 9,560,000)	(701,000 to 4,370,000)	(2,110,000 to 4,880,000)	(3,410,000 to 8,290,000)	(390,000 to 2,020,000)
Global	70+ years	7330000	2550000	3970000	6190000	1390000
		(4,570,000 to 11,100,000)	(961,000 to 5,240,000)	(2,540,000 to 5,970,000)	(3,910,000 to 9,460,000)	(619,000 to 2,590,000)
Central Europe, Eastern Europe, and Central Asia	All Ages	296000	166000	176000	279000	67200
		(248,000 to 353,000)	(82,500 to 270,000)	(144,000 to 213,000)	(233,000 to 337,000)	(38,100 to 100,000)
Central Europe, Eastern Europe, and Central Asia	Under 5 years	186000	93500	95500	172000	13000
		(141,000 to 240,000)	(40,600 to 169,000)	(69,100 to 125,000)	(130,000 to 225,000)	(4,540 to 27,000)
Central Europe, Eastern Europe, and Central Asia	5-14 years	23100	14100	14500	22300	8990
		(14,700 to 33,500)	(6,500 to 24,700)	(9,070 to 21,400)	(14,100 to 32,300)	(4,190 to 15,500)
Central Europe, Eastern Europe, and Central Asia	15-49 years	33000	21200	22100	32000	14400
		(25,200 to 43,100)	(11,000 to 33,500)	(16,600 to 29,400)	(24,400 to 42,300)	(7,740 to 22,200)
Central Europe, Eastern Europe, and Central Asia	50-69 years	22700	15400	17500	22100	12000
		(20,100 to 25,800)	(8,910 to 21,600)	(15,200 to 19,800)	(19,400 to 25,300)	(7,140 to 16,500)
Central Europe, Eastern Europe, and Central Asia	70+ years	30800	21800	26800	30200	18900
		(27,600 to 34,000)	(13,100 to 29,100)	(23,700 to 29,800)	(27,000 to 33,400)	(11,300 to 25,300)
Central Asia	All Ages	178000	83800	82300	163000	12400
		(134,000 to 236,000)	(32,800 to 161,000)	(58,200 to 111,000)	(124,000 to 215,000)	(4,020 to 25,500)
Central Asia	Under 5 years	156000	72700	71300	143000	7160
		(113,000 to 208,000)	(28,400 to 141,000)	(48,200 to 99,100)	(103,000 to 192,000)	(1,300 to 17,700)
Central Asia	5-14 years	9540	4710	4680	8940	2210
		(6,620 to 13,100)	(1,830 to 8,800)	(3,060 to 6,540)	(6,180 to 12,200)	(894 to 4,130)
Central Asia	15-49 years	9650	4810	4770	9070	2280
		(7,280 to 13,000)	(1,880 to 8,940)	(3,410 to 6,660)	(6,850 to 12,400)	(928 to 4,150)
Central Asia	50-69 years	2550	1300	1300	2420	637
		(1,930 to 3,350)	(536 to 2,410)	(936 to 1,740)	(1,820 to 3,210)	(260 to 1,170)
Central Asia	70+ years	548	284	288	522	145
		(432 to 703)	(118 to 502)	(215 to 379)	(414 to 670)	(62 to 251)
Armenia	All Ages	776	545	539	749	238
		(624 to 971)	(301 to 766)	(418 to 691)	(605 to 935)	(129 to 369)
Armenia	Under 5 years	405	285	281	391	64
		(312 to 530)	(156 to 418)	(208 to 372)	(301 to 509)	(25 to 118)
Armenia	5-14 years	126	88	87	121	59
		(72 to 194)	(44 to 152)	(50 to 135)	(69 to 187)	(29 to 104)
Armenia	15-49 years	152	107	105	146	71
		(109 to 210)	(55 to 167)	(73 to 144)	(105 to 204)	(37 to 112)
Armenia	50-69 years	66	46	45	63	31
		(51 to 85)	(25 to 68)	(34 to 60)	(48 to 82)	(17 to 45)
Armenia	70+ years	28	20	20	27	13
		(24 to 34)	(12 to 28)	(16 to 25)	(23 to 33)	(8 to 19)
Azerbaijan	All Ages	18800	9650	10700	18100	2020
		(12,600 to 28,600)	(3,620 to 18,500)	(6,940 to 16,300)	(12,000 to 27,300)	(676 to 4,380)
Azerbaijan	Under 5 years	15500	7950	8840	14900	1090
		(9,600 to 24,600)	(3,020 to 16,000)	(5,320 to 14,300)	(9,200 to 23,800)	(206 to 2,920)
Azerbaijan	5-14 years	1250	639	710	1200	350
		(810 to 1,830)	(249 to 1,300)	(446 to 1,080)	(784 to 1,780)	(136 to 695)
Azerbaijan	15-49 years	1440	743	820	1390	407
		(919 to 2,250)	(267 to 1,520)	(490 to 1,300)	(877 to 2,170)	(151 to 844)
Azerbaijan	50-69 years	517	266	294	499	146
		(311 to 893)	(93 to 593)	(171 to 509)	(297 to 866)	(52 to 325)
Azerbaijan	70+ years	110	57	63	106	31
		(55 to 200)	(19 to 141)	(30 to 119)	(54 to 196)	(10 to 76)
Georgia	All Ages	867	451	511	843	218
		(669 to 1,130)	(189 to 786)	(378 to 668)	(654 to 1,100)	(89 to 376)
Georgia	Under 5 years	281	146	166	274	43
		(214 to 372)	(62 to 252)	(122 to 227)	(206 to 358)	(15 to 80)
Georgia	5-14 years	225	117	132	219	67
		(138 to 342)	(45 to 229)	(81 to 202)	(134 to 335)	(25 to 131)
Georgia	15-49 years	207	108	122	201	62
		(146 to 276)	(43 to 188)	(82 to 168)	(143 to 266)	(24 to 106)
Georgia	50-69 years	108	56	64	105	32
		(83 to 137)	(23 to 96)	(46 to 84)	(82 to 132)	(13 to 56)
Georgia	70+ years	45	24	27	44	14
		(37 to 55)	(10 to 39)	(20 to 34)	(36 to 53)	(6 to 22)
Kazakhstan	All Ages	6310	3520	3720	6240	1440
		(4,930 to 8,130)	(1,540 to 5,930)	(2,750 to 4,920)	(4,870 to 8,020)	(615 to 2,590)
Kazakhstan	Under 5 years	3110	1730	1840	3070	403
		(2,300 to 4,130)	(737 to 2,960)	(1,300 to 2,590)	(2,270 to 4,080)	(131 to 834)
Kazakhstan	5-14 years	1330	742	785	1320	432
		(749 to 2,140)	(296 to 1,380)	(443 to 1,280)	(739 to 2,110)	(168 to 856)
Kazakhstan	15-49 years	1370	766	809	1360	446
		(972 to 1,950)	(327 to 1,390)	(567 to 1,150)	(963 to 1,920)	(192 to 817)
Kazakhstan	50-69 years	404	225	238	399	131
		(312 to 527)	(96 to 382)	(174 to 321)	(310 to 521)	(55 to 227)
Kazakhstan	70+ years	93	52	55	92	30
		(76 to 112)	(24 to 85)	(42 to 69)	(75 to 110)	(14 to 50)
Kyrgyzstan	All Ages	6400	3050	2990	6130	662
		(5,240 to 7,830)	(1,270 to 5,430)	(2,270 to 3,860)	(5,010 to 7,560)	(238 to 1,280)
Kyrgyzstan	Under 5 years	5300	2530	2480	5070	427
		(4,170 to 6,640)	(1,030 to 4,580)	(1,810 to 3,220)	(3,960 to 6,440)	(125 to 921)
Kyrgyzstan	5-14 years	527	251	246	504	112
		(354 to 773)	(96 to 487)	(156 to 369)	(335 to 749)	(42 to 219)
Kyrgyzstan	15-49 years	442	212	207	423	95
		(325 to 591)	(80 to 392)	(146 to 295)	(308 to 570)	(36 to 177)
Kyrgyzstan	50-69 years	109	52	51	104	23
		(84 to 138)	(20 to 95)	(37 to 68)	(78 to 133)	(9 to 42)
Kyrgyzstan	70+ years	24	11	11	23	5
		(19 to 29)	(5 to 20)	(8 to 14)	(19 to 28)	(2 to 9)
Mongolia	All Ages	2230	708	942	1970	123
		(999 to 4,600)	(191 to 1,910)	(418 to 1,930)	(858 to 4,070)	(19 to 335)
Mongolia	Under 5 years	2100	665	885	1850	107
		(841 to 4,460)	(166 to 1,840)	(372 to 1,880)	(756 to 3,960)	(11 to 310)
Mongolia	5-14 years	57	18	24	51	7
		(34 to 87)	(5 to 45)	(14 to 39)	(29 to 78)	(2 to 17)
Mongolia	15-49 years	57	18	24	50	7
		(39 to 80)	(6 to 42)	(16 to 35)	(34 to 70)	(2 to 16)
Mongolia	50-69 years	17	5	7	15	2
		(12 to 24)	(2 to 12)	(5 to 10)	(10 to 22)	(1 to 5)
Mongolia	70+ years	3	1	1	3	0
		(2 to 5)	(0 to 3)	(1 to 2)	(2 to 5)	(0 to 1)
Tajikistan	All Ages	127000	57400	55100	114000	5730
		(87,600 to 175,000)	(20,700 to 114,000)	(35,900 to 79,300)	(78,700 to 158,000)	(940 to 14,100)
Tajikistan	Under 5 years	118000	53200	51100	106000	4110
		(78,800 to 165,000)	(19,200 to 107,000)	(31,800 to 74,800)	(70,900 to 147,000)	(0 to 11,200)
Tajikistan	5-14 years	4300	1940	1870	3860	757
		(2,800 to 6,480)	(674 to 4,160)	(1,130 to 2,940)	(2,490 to 5,870)	(253 to 1,640)
Tajikistan	15-49 years	3950	1790	1710	3550	697
		(2,530 to 5,890)	(543 to 3,910)	(1,010 to 2,630)	(2,240 to 5,410)	(213 to 1,480)
Tajikistan	50-69 years	798	361	346	716	140
		(446 to 1,260)	(107 to 799)	(178 to 562)	(397 to 1,150)	(41 to 309)
Tajikistan	70+ years	129	58	56	116	23
		(71 to 217)	(17 to 129)	(29 to 97)	(64 to 195)	(6 to 49)
Turkmenistan	All Ages	5120	2440	2470	5070	536
		(4,040 to 6,500)	(936 to 4,610)	(1,760 to 3,310)	(3,970 to 6,460)	(181 to 1,070)
Turkmenistan	Under 5 years	4010	1910	1930	3960	284
		(2,980 to 5,340)	(696 to 3,680)	(1,300 to 2,710)	(2,920 to 5,270)	(65 to 670)
Turkmenistan	5-14 years	395	188	190	391	89
		(263 to 571)	(69 to 373)	(121 to 291)	(260 to 569)	(32 to 177)
Turkmenistan	15-49 years	569	271	273	563	129
		(428 to 740)	(105 to 487)	(192 to 368)	(427 to 729)	(48 to 237)
Turkmenistan	50-69 years	128	61	61	126	29
		(100 to 164)	(23 to 116)	(45 to 82)	(99 to 163)	(11 to 54)
Turkmenistan	70+ years	25	12	12	24	6
		(20 to 30)	(4 to 22)	(9 to 15)	(20 to 30)	(2 to 10)
Uzbekistan	All Ages	11000	6040	5290	10600	1460
		(8,970 to 13,800)	(2,560 to 10,500)	(3,940 to 7,060)	(8,480 to 13,300)	(574 to 2,830)
Uzbekistan	Under 5 years	7750	4240	3720	7420	638
		(5,830 to 10,400)	(1,780 to 7,580)	(2,600 to 5,280)	(5,500 to 9,890)	(184 to 1,480)
Uzbekistan	5-14 years	1320	726	635	1270	334
		(914 to 1,920)	(293 to 1,340)	(411 to 930)	(880 to 1,830)	(135 to 618)
Uzbekistan	15-49 years	1450	799	698	1390	367
		(1,130 to 1,920)	(335 to 1,430)	(500 to 926)	(1,050 to 1,860)	(151 to 671)
Uzbekistan	50-69 years	406	223	195	389	102
		(320 to 510)	(94 to 383)	(145 to 257)	(304 to 487)	(43 to 184)
Uzbekistan	70+ years	91	50	43	87	23
		(74 to 110)	(21 to 86)	(33 to 55)	(70 to 106)	(10 to 40)
Central Europe	All Ages	57700	40700	51600	56600	28500
		(51,900 to 63,900)	(23,900 to 55,100)	(46,000 to 57,300)	(50,700 to 62,900)	(16,700 to 38,100)
Central Europe	Under 5 years	17500	12200	15400	17100	3060
		(14,500 to 20,400)	(7,030 to 17,500)	(12,700 to 18,300)	(14,200 to 20,100)	(1,340 to 5,410)
Central Europe	5-14 years	1010	696	885	992	603
		(761 to 1,340)	(372 to 1,050)	(656 to 1,180)	(751 to 1,320)	(332 to 900)
Central Europe	15-49 years	3310	2320	2940	3250	2040
		(3,010 to 3,640)	(1,380 to 3,120)	(2,640 to 3,230)	(2,940 to 3,580)	(1,210 to 2,770)
Central Europe	50-69 years	10000	7080	8940	9840	6260
		(9,170 to 11,000)	(4,250 to 9,430)	(8,060 to 9,920)	(8,960 to 10,800)	(3,680 to 8,360)
Central Europe	70+ years	25900	18400	23400	25400	16500
		(23,000 to 28,800)	(10,900 to 24,600)	(20,600 to 26,200)	(22,400 to 28,300)	(9,850 to 22,100)
Albania	All Ages	771	372	629	743	136
		(518 to 1,070)	(136 to 690)	(407 to 867)	(495 to 1,040)	(47 to 291)
Albania	Under 5 years	566	272	461	545	57
		(316 to 829)	(100 to 518)	(256 to 681)	(306 to 800)	(13 to 138)
Albania	5-14 years	27	13	22	26	10
		(14 to 44)	(4 to 27)	(12 to 36)	(14 to 43)	(4 to 21)
Albania	15-49 years	29	14	24	28	11
		(20 to 45)	(5 to 31)	(16 to 37)	(19 to 44)	(4 to 24)
Albania	50-69 years	46	23	38	45	18
		(25 to 90)	(6 to 57)	(20 to 73)	(23 to 85)	(5 to 45)
Albania	70+ years	103	50	84	99	39
		(57 to 172)	(17 to 113)	(46 to 146)	(55 to 166)	(13 to 86)
Bosnia and Herzegovina	All Ages	905	626	765	885	379
		(542 to 1,550)	(262 to 1,140)	(456 to 1,300)	(527 to 1,500)	(133 to 779)
Bosnia and Herzegovina	Under 5 years	359	248	303	351	67
		(255 to 500)	(122 to 404)	(212 to 423)	(248 to 494)	(29 to 128)
Bosnia and Herzegovina	5-14 years	48	33	41	47	28
		(25 to 75)	(14 to 60)	(22 to 64)	(24 to 73)	(12 to 50)
Bosnia and Herzegovina	15-49 years	62	43	53	61	36
		(33 to 103)	(17 to 82)	(27 to 87)	(32 to 99)	(14 to 66)
Bosnia and Herzegovina	50-69 years	149	103	126	145	85
		(52 to 294)	(30 to 232)	(44 to 251)	(52 to 290)	(25 to 187)
Bosnia and Herzegovina	70+ years	287	198	243	281	164
		(94 to 652)	(52 to 467)	(79 to 533)	(92 to 639)	(42 to 388)
Bulgaria	All Ages	2690	1760	2570	2640	1160
		(2,260 to 3,130)	(877 to 2,600)	(2,160 to 2,990)	(2,210 to 3,070)	(551 to 1,740)
Bulgaria	Under 5 years	1140	741	1080	1110	204
		(857 to 1,440)	(370 to 1,160)	(822 to 1,380)	(847 to 1,420)	(76 to 401)
Bulgaria	5-14 years	58	38	55	57	35
		(42 to 80)	(18 to 62)	(40 to 77)	(41 to 78)	(17 to 58)
Bulgaria	15-49 years	157	103	150	154	96
		(134 to 183)	(49 to 151)	(127 to 173)	(131 to 179)	(46 to 143)
Bulgaria	50-69 years	407	266	389	398	249
		(329 to 509)	(121 to 397)	(313 to 486)	(320 to 497)	(114 to 374)
Bulgaria	70+ years	936	611	894	916	572
		(785 to 1,100)	(285 to 905)	(748 to 1,050)	(765 to 1,080)	(268 to 850)
Croatia	All Ages	1570	1180	1500	1540	870
		(1,330 to 1,800)	(739 to 1,610)	(1,260 to 1,730)	(1,320 to 1,770)	(549 to 1,160)
Croatia	Under 5 years	456	344	436	448	84
		(334 to 586)	(198 to 495)	(318 to 565)	(328 to 579)	(38 to 150)
Croatia	5-14 years	22	17	21	22	16
		(16 to 32)	(9 to 26)	(15 to 30)	(16 to 31)	(9 to 25)
Croatia	15-49 years	63	48	60	62	45
		(54 to 73)	(29 to 64)	(51 to 70)	(53 to 72)	(27 to 60)
Croatia	50-69 years	233	176	223	229	165
		(198 to 269)	(110 to 241)	(189 to 257)	(194 to 265)	(104 to 223)
Croatia	70+ years	792	598	756	778	561
		(671 to 921)	(379 to 805)	(638 to 875)	(661 to 908)	(358 to 753)
Czechia	All Ages	10400	8240	10200	10200	6390
		(8,890 to 11,900)	(5,310 to 10,700)	(8,660 to 11,700)	(8,740 to 11,800)	(4,130 to 8,440)
Czechia	Under 5 years	2820	2230	2750	2770	605
		(2,240 to 3,480)	(1,380 to 3,010)	(2,190 to 3,400)	(2,200 to 3,440)	(259 to 1,030)
Czechia	5-14 years	144	114	141	142	110
		(113 to 182)	(73 to 159)	(111 to 178)	(112 to 179)	(69 to 153)
Czechia	15-49 years	493	390	481	485	375
		(402 to 604)	(245 to 526)	(394 to 592)	(397 to 595)	(238 to 501)
Czechia	50-69 years	1620	1280	1580	1600	1240
		(1,360 to 1,930)	(812 to 1,710)	(1,330 to 1,880)	(1,340 to 1,900)	(786 to 1,630)
Czechia	70+ years	5330	4220	5210	5250	4060
		(4,420 to 6,260)	(2,790 to 5,470)	(4,310 to 6,080)	(4,340 to 6,200)	(2,680 to 5,290)
Hungary	All Ages	8570	6690	8000	8420	4610
		(7,400 to 9,840)	(4,000 to 8,770)	(6,880 to 9,210)	(7,300 to 9,700)	(2,820 to 6,050)
Hungary	Under 5 years	2800	2180	2610	2750	481
		(2,090 to 3,510)	(1,250 to 3,090)	(1,950 to 3,310)	(2,060 to 3,480)	(210 to 869)
Hungary	5-14 years	139	108	130	136	99
		(91 to 200)	(60 to 169)	(84 to 188)	(90 to 197)	(56 to 153)
Hungary	15-49 years	481	376	449	473	345
		(416 to 556)	(233 to 486)	(388 to 519)	(412 to 547)	(211 to 449)
Hungary	50-69 years	1700	1330	1590	1670	1220
		(1,480 to 1,930)	(809 to 1,700)	(1,380 to 1,810)	(1,450 to 1,890)	(740 to 1,560)
Hungary	70+ years	3450	2690	3220	3390	2470
		(2,890 to 4,050)	(1,600 to 3,550)	(2,680 to 3,770)	(2,820 to 3,990)	(1,470 to 3,270)
Montenegro	All Ages	36	22	33	35	16
		(26 to 48)	(10 to 37)	(25 to 45)	(25 to 47)	(7 to 27)
Montenegro	Under 5 years	16	10	15	15	5
		(10 to 23)	(4 to 17)	(10 to 21)	(10 to 22)	(2 to 9)
Montenegro	5-14 years	7	4	6	7	4
		(3 to 12)	(2 to 8)	(3 to 11)	(3 to 11)	(2 to 7)
Montenegro	15-49 years	4	3	4	4	2
		(3 to 6)	(1 to 5)	(3 to 6)	(3 to 6)	(1 to 4)
Montenegro	50-69 years	4	2	4	4	2
		(2 to 6)	(1 to 4)	(2 to 5)	(2 to 6)	(1 to 4)
Montenegro	70+ years	5	3	5	5	3
		(3 to 8)	(1 to 6)	(3 to 7)	(3 to 7)	(1 to 5)
North Macedonia	All Ages	1150	819	1000	1120	438
		(776 to 1,650)	(402 to 1,300)	(673 to 1,410)	(757 to 1,610)	(196 to 760)
North Macedonia	Under 5 years	618	440	540	605	114
		(448 to 874)	(207 to 717)	(380 to 751)	(442 to 848)	(45 to 219)
North Macedonia	5-14 years	38	27	33	37	23
		(22 to 60)	(12 to 48)	(19 to 52)	(21 to 59)	(10 to 40)
North Macedonia	15-49 years	72	51	63	70	44
		(35 to 122)	(21 to 97)	(31 to 110)	(35 to 118)	(18 to 83)
North Macedonia	50-69 years	159	114	139	156	97
		(72 to 274)	(43 to 213)	(61 to 237)	(71 to 268)	(37 to 182)
North Macedonia	70+ years	262	187	229	257	160
		(112 to 484)	(64 to 390)	(96 to 422)	(110 to 474)	(55 to 326)
Poland	All Ages	17900	12600	16500	17600	9750
		(16,300 to 19,500)	(6,920 to 17,100)	(14,900 to 18,000)	(15,900 to 19,200)	(5,410 to 13,100)
Poland	Under 5 years	3630	2550	3330	3560	690
		(2,830 to 4,510)	(1,350 to 3,740)	(2,570 to 4,150)	(2,790 to 4,390)	(293 to 1,240)
Poland	5-14 years	146	103	135	144	93
		(127 to 170)	(56 to 145)	(116 to 156)	(125 to 167)	(52 to 130)
Poland	15-49 years	1090	766	1000	1070	691
		(998 to 1,190)	(420 to 1,040)	(912 to 1,100)	(983 to 1,170)	(381 to 929)
Poland	50-69 years	3360	2360	3080	3300	2120
		(3,070 to 3,660)	(1,300 to 3,150)	(2,810 to 3,360)	(3,000 to 3,580)	(1,180 to 2,830)
Poland	70+ years	9700	6810	8910	9520	6150
		(8,500 to 10,800)	(3,830 to 9,180)	(7,710 to 9,920)	(8,240 to 10,600)	(3,440 to 8,320)
Romania	All Ages	9940	5850	7060	9700	3020
		(8,680 to 11,300)	(2,780 to 8,980)	(5,790 to 8,250)	(8,480 to 11,100)	(1,410 to 4,800)
Romania	Under 5 years	3640	2150	2580	3550	454
		(2,740 to 4,580)	(952 to 3,440)	(1,920 to 3,360)	(2,710 to 4,440)	(171 to 863)
Romania	5-14 years	220	130	156	215	90
		(168 to 291)	(57 to 209)	(115 to 208)	(164 to 284)	(41 to 149)
Romania	15-49 years	635	373	451	619	259
		(539 to 743)	(178 to 570)	(362 to 534)	(526 to 727)	(125 to 410)
Romania	50-69 years	1810	1060	1290	1770	738
		(1,530 to 2,120)	(508 to 1,650)	(1,010 to 1,530)	(1,490 to 2,070)	(353 to 1,160)
Romania	70+ years	3640	2140	2580	3550	1480
		(3,070 to 4,200)	(1,020 to 3,330)	(2,100 to 3,030)	(3,000 to 4,110)	(690 to 2,340)
Serbia	All Ages	1710	1080	1480	1670	713
		(1,090 to 2,620)	(462 to 1,950)	(931 to 2,250)	(1,070 to 2,560)	(285 to 1,330)
Serbia	Under 5 years	567	357	491	554	103
		(389 to 832)	(158 to 616)	(333 to 724)	(383 to 817)	(38 to 207)
Serbia	5-14 years	107	67	93	105	57
		(60 to 170)	(28 to 123)	(51 to 150)	(59 to 166)	(24 to 105)
Serbia	15-49 years	119	75	104	117	64
		(76 to 177)	(33 to 134)	(66 to 152)	(74 to 173)	(27 to 114)
Serbia	50-69 years	263	166	228	257	141
		(128 to 448)	(61 to 346)	(112 to 386)	(126 to 438)	(51 to 291)
Serbia	70+ years	652	410	565	638	348
		(294 to 1,200)	(136 to 869)	(253 to 1,040)	(288 to 1,160)	(115 to 735)
Slovakia	All Ages	808	612	782	794	328
		(540 to 1,240)	(317 to 1,030)	(519 to 1,190)	(527 to 1,220)	(156 to 546)
Slovakia	Under 5 years	521	394	504	512	121
		(326 to 859)	(193 to 712)	(315 to 830)	(321 to 843)	(41 to 249)
Slovakia	5-14 years	20	15	20	20	15
		(11 to 31)	(7 to 25)	(11 to 29)	(11 to 30)	(7 to 24)
Slovakia	15-49 years	35	26	34	34	25
		(20 to 53)	(12 to 45)	(19 to 51)	(19 to 52)	(12 to 43)
Slovakia	50-69 years	77	58	74	75	55
		(38 to 128)	(25 to 103)	(36 to 123)	(37 to 124)	(24 to 98)
Slovakia	70+ years	156	118	151	153	112
		(74 to 263)	(47 to 216)	(73 to 255)	(74 to 257)	(45 to 207)
Slovenia	All Ages	397	287	373	390	231
		(338 to 476)	(166 to 396)	(314 to 449)	(331 to 469)	(132 to 327)
Slovenia	Under 5 years	101	74	95	100	33
		(78 to 132)	(38 to 109)	(72 to 126)	(77 to 131)	(15 to 55)
Slovenia	5-14 years	21	15	20	21	14
		(11 to 34)	(7 to 26)	(11 to 32)	(11 to 33)	(6 to 24)
Slovenia	15-49 years	22	16	20	21	14
		(17 to 26)	(9 to 22)	(16 to 25)	(17 to 26)	(8 to 21)
Slovenia	50-69 years	58	42	55	57	39
		(50 to 68)	(24 to 58)	(47 to 65)	(49 to 68)	(22 to 54)
Slovenia	70+ years	195	141	183	191	130
		(158 to 240)	(80 to 199)	(148 to 227)	(155 to 235)	(74 to 185)
Eastern Europe	All Ages	59700	41500	42500	58500	26300
		(46,400 to 76,300)	(23,000 to 61,700)	(32,500 to 55,900)	(45,500 to 74,900)	(15,000 to 39,900)
Eastern Europe	Under 5 years	12700	8640	8860	12400	2810
		(11,000 to 14,900)	(4,820 to 12,500)	(7,240 to 10,800)	(10,700 to 14,600)	(1,440 to 4,540)
Eastern Europe	5-14 years	12600	8730	8930	12300	6180
		(7,040 to 19,400)	(4,010 to 15,000)	(4,940 to 13,900)	(6,880 to 19,100)	(2,910 to 10,600)
Eastern Europe	15-49 years	20100	14000	14300	19600	10000
		(14,100 to 28,000)	(7,620 to 22,200)	(10,000 to 20,300)	(13,800 to 27,700)	(5,430 to 15,800)
Eastern Europe	50-69 years	10100	7040	7230	9860	5060
		(8,090 to 12,600)	(4,050 to 10,000)	(5,680 to 9,010)	(7,860 to 12,300)	(2,940 to 7,180)
Eastern Europe	70+ years	4330	3070	3170	4240	2250
		(3,880 to 4,840)	(1,840 to 4,180)	(2,710 to 3,620)	(3,790 to 4,780)	(1,410 to 3,060)
Belarus	All Ages	2310	1530	1790	2260	1050
		(1,680 to 3,110)	(736 to 2,500)	(1,290 to 2,450)	(1,660 to 3,060)	(517 to 1,730)
Belarus	Under 5 years	530	350	409	518	163
		(367 to 712)	(172 to 572)	(287 to 563)	(362 to 695)	(73 to 287)
Belarus	5-14 years	547	361	422	534	273
		(281 to 879)	(153 to 634)	(220 to 679)	(274 to 865)	(114 to 504)
Belarus	15-49 years	647	428	499	633	323
		(451 to 943)	(209 to 717)	(341 to 739)	(438 to 925)	(157 to 557)
Belarus	50-69 years	422	279	326	413	211
		(303 to 578)	(137 to 447)	(229 to 460)	(298 to 567)	(105 to 354)
Belarus	70+ years	167	110	129	163	83
		(130 to 215)	(53 to 174)	(97 to 168)	(127 to 209)	(40 to 130)
Estonia	All Ages	365	270	309	359	208
		(262 to 501)	(151 to 416)	(219 to 429)	(258 to 496)	(116 to 322)
Estonia	Under 5 years	84	62	72	83	35
		(58 to 116)	(33 to 96)	(48 to 99)	(58 to 114)	(17 to 57)
Estonia	5-14 years	83	61	70	81	51
		(43 to 136)	(28 to 108)	(38 to 118)	(43 to 134)	(23 to 89)
Estonia	15-49 years	94	69	79	92	58
		(62 to 137)	(38 to 112)	(53 to 116)	(62 to 134)	(31 to 95)
Estonia	50-69 years	59	44	50	58	36
		(40 to 83)	(24 to 66)	(34 to 72)	(39 to 83)	(19 to 56)
Estonia	70+ years	45	34	38	45	28
		(35 to 59)	(18 to 50)	(29 to 50)	(34 to 59)	(15 to 42)
Latvia	All Ages	331	221	270	325	162
		(245 to 446)	(115 to 346)	(199 to 367)	(241 to 433)	(83 to 255)
Latvia	Under 5 years	81	54	66	80	29
		(57 to 109)	(27 to 88)	(47 to 90)	(56 to 108)	(13 to 48)
Latvia	5-14 years	70	46	57	68	37
		(35 to 112)	(20 to 82)	(29 to 93)	(34 to 110)	(17 to 67)
Latvia	15-49 years	81	54	66	80	43
		(55 to 120)	(27 to 94)	(46 to 98)	(54 to 119)	(21 to 75)
Latvia	50-69 years	59	39	48	58	31
		(43 to 81)	(20 to 64)	(34 to 65)	(42 to 79)	(16 to 50)
Latvia	70+ years	40	27	33	39	21
		(32 to 51)	(14 to 42)	(26 to 41)	(31 to 49)	(11 to 34)
Lithuania	All Ages	907	610	718	891	435
		(693 to 1,160)	(319 to 939)	(541 to 920)	(678 to 1,140)	(227 to 679)
Lithuania	Under 5 years	176	118	139	173	52
		(132 to 229)	(61 to 189)	(104 to 185)	(129 to 225)	(24 to 87)
Lithuania	5-14 years	154	103	122	151	80
		(79 to 246)	(44 to 180)	(62 to 199)	(78 to 242)	(34 to 144)
Lithuania	15-49 years	210	142	167	206	110
		(139 to 299)	(69 to 241)	(112 to 241)	(137 to 294)	(53 to 187)
Lithuania	50-69 years	174	117	138	171	91
		(132 to 230)	(60 to 185)	(103 to 185)	(130 to 227)	(46 to 146)
Lithuania	70+ years	193	130	153	190	101
		(156 to 239)	(69 to 195)	(121 to 195)	(152 to 235)	(55 to 153)
Republic of Moldova	All Ages	982	406	515	933	151
		(790 to 1,230)	(143 to 790)	(398 to 660)	(727 to 1,150)	(53 to 296)
Republic of Moldova	Under 5 years	418	173	219	397	35
		(313 to 552)	(59 to 358)	(157 to 300)	(295 to 529)	(10 to 74)
Republic of Moldova	5-14 years	115	48	61	110	24
		(65 to 182)	(16 to 99)	(34 to 96)	(62 to 174)	(8 to 52)
Republic of Moldova	15-49 years	206	85	108	196	43
		(154 to 274)	(29 to 171)	(77 to 146)	(143 to 264)	(15 to 85)
Republic of Moldova	50-69 years	169	70	89	160	35
		(137 to 207)	(24 to 136)	(68 to 112)	(129 to 198)	(12 to 70)
Republic of Moldova	70+ years	73	30	38	70	15
		(59 to 87)	(11 to 58)	(29 to 48)	(56 to 83)	(5 to 29)
Russian Federation	All Ages	45100	32900	32500	44300	21100
		(35,800 to 57,300)	(18,700 to 48,200)	(25,200 to 42,500)	(35,000 to 56,200)	(12,300 to 31,400)
Russian Federation	Under 5 years	9780	6960	6890	9580	2260
		(8,460 to 11,600)	(4,000 to 9,790)	(5,680 to 8,400)	(8,260 to 11,400)	(1,220 to 3,610)
Russian Federation	5-14 years	9100	6680	6530	8930	4800
		(5,140 to 14,000)	(3,110 to 11,300)	(3,670 to 10,100)	(5,020 to 13,900)	(2,320 to 8,040)
Russian Federation	15-49 years	14900	11000	10900	14700	8050
		(10,700 to 20,600)	(6,200 to 17,200)	(7,750 to 15,000)	(10,500 to 20,300)	(4,610 to 12,500)
Russian Federation	50-69 years	7840	5720	5690	7690	4160
		(6,460 to 9,560)	(3,380 to 7,890)	(4,530 to 6,960)	(6,300 to 9,390)	(2,490 to 5,850)
Russian Federation	70+ years	3450	2530	2530	3380	1870
		(3,120 to 3,800)	(1,540 to 3,370)	(2,190 to 2,900)	(3,050 to 3,740)	(1,190 to 2,490)
Ukraine	All Ages	9720	5520	6400	9430	3180
		(6,980 to 13,300)	(2,310 to 9,450)	(4,420 to 8,870)	(6,750 to 12,900)	(1,340 to 5,560)
Ukraine	Under 5 years	1620	918	1060	1570	237
		(1,300 to 2,010)	(399 to 1,540)	(796 to 1,380)	(1,260 to 1,960)	(85 to 499)
Ukraine	5-14 years	2520	1430	1660	2450	913
		(1,350 to 4,080)	(521 to 2,840)	(889 to 2,900)	(1,320 to 4,030)	(345 to 1,780)
Ukraine	15-49 years	3870	2200	2550	3760	1400
		(2,550 to 5,680)	(956 to 4,000)	(1,630 to 3,790)	(2,480 to 5,560)	(598 to 2,540)
Ukraine	50-69 years	1340	763	887	1300	488
		(885 to 1,900)	(328 to 1,360)	(568 to 1,260)	(857 to 1,840)	(204 to 887)
Ukraine	70+ years	364	207	240	353	133
		(271 to 458)	(90 to 341)	(173 to 312)	(265 to 450)	(59 to 220)
High-income	All Ages	742000	689000	714000	731000	630000
		(642,000 to 862,000)	(577,000 to 823,000)	(617,000 to 832,000)	(631,000 to 850,000)	(523,000 to 754,000)
High-income	Under 5 years	75200	68900	72200	74000	40000
		(60,300 to 96,600)	(52,000 to 89,900)	(57,200 to 92,800)	(59,100 to 95,500)	(26,500 to 58,800)
High-income	5-14 years	60100	55100	58100	59200	52500
		(34,600 to 90,900)	(30,800 to 84,900)	(33,300 to 88,300)	(34,200 to 89,700)	(29,100 to 81,500)
High-income	15-49 years	111000	101000	107000	109000	96200
		(79,600 to 150,000)	(71,000 to 140,000)	(76,900 to 145,000)	(78,600 to 149,000)	(67,800 to 134,000)
High-income	50-69 years	126000	118000	121000	124000	112000
		(111,000 to 144,000)	(100,000 to 136,000)	(107,000 to 138,000)	(109,000 to 142,000)	(94,500 to 129,000)
High-income	70+ years	369000	346000	356000	364000	329000
		(314,000 to 410,000)	(285,000 to 392,000)	(303,000 to 396,000)	(313,000 to 404,000)	(271,000 to 374,000)
Australasia	All Ages	7440	6390	7060	7360	5720
		(6,400 to 8,700)	(4,690 to 7,990)	(6,050 to 8,280)	(6,320 to 8,590)	(4,220 to 7,210)
Australasia	Under 5 years	902	770	851	892	447
		(735 to 1,130)	(529 to 1,020)	(696 to 1,070)	(728 to 1,120)	(283 to 644)
Australasia	5-14 years	411	352	389	407	329
		(236 to 637)	(202 to 558)	(224 to 607)	(234 to 629)	(188 to 521)
Australasia	15-49 years	1210	1040	1140	1200	972
		(843 to 1,680)	(689 to 1,520)	(801 to 1,600)	(832 to 1,670)	(645 to 1,430)
Australasia	50-69 years	1230	1060	1170	1220	991
		(1,000 to 1,510)	(753 to 1,360)	(951 to 1,430)	(990 to 1,490)	(703 to 1,280)
Australasia	70+ years	3690	3180	3500	3650	2980
		(3,140 to 4,120)	(2,320 to 3,800)	(2,980 to 3,920)	(3,100 to 4,070)	(2,170 to 3,580)
Australia	All Ages	4680	4010	4440	4630	3600
		(4,050 to 5,470)	(2,960 to 5,040)	(3,820 to 5,210)	(4,010 to 5,420)	(2,640 to 4,570)
Australia	Under 5 years	514	441	487	508	259
		(404 to 665)	(300 to 597)	(383 to 631)	(402 to 658)	(151 to 380)
Australia	5-14 years	261	224	247	258	209
		(149 to 427)	(118 to 381)	(140 to 409)	(148 to 421)	(113 to 359)
Australia	15-49 years	769	659	729	761	617
		(536 to 1,080)	(434 to 979)	(515 to 1,020)	(530 to 1,070)	(403 to 921)
Australia	50-69 years	773	662	732	764	620
		(627 to 956)	(475 to 851)	(592 to 906)	(615 to 949)	(446 to 792)
Australia	70+ years	2370	2030	2240	2340	1900
		(2,000 to 2,640)	(1,450 to 2,440)	(1,900 to 2,520)	(1,980 to 2,610)	(1,360 to 2,290)
New Zealand	All Ages	2760	2380	2620	2730	2120
		(2,340 to 3,300)	(1,730 to 3,040)	(2,210 to 3,110)	(2,300 to 3,260)	(1,540 to 2,700)
New Zealand	Under 5 years	388	329	364	384	188
		(318 to 480)	(233 to 433)	(301 to 451)	(316 to 474)	(123 to 267)
New Zealand	5-14 years	151	129	142	149	120
		(93 to 227)	(75 to 202)	(88 to 215)	(92 to 223)	(69 to 188)
New Zealand	15-49 years	440	378	417	435	355
		(295 to 633)	(242 to 576)	(278 to 595)	(293 to 626)	(225 to 538)
New Zealand	50-69 years	459	395	435	454	371
		(361 to 588)	(277 to 535)	(345 to 558)	(357 to 579)	(260 to 501)
New Zealand	70+ years	1320	1150	1260	1300	1080
		(1,100 to 1,490)	(832 to 1,380)	(1,050 to 1,430)	(1,090 to 1,480)	(792 to 1,310)
High-income Asia Pacific	All Ages	157000	137000	150000	155000	126000
		(126,000 to 198,000)	(101,000 to 181,000)	(120,000 to 190,000)	(125,000 to 196,000)	(92,000 to 166,000)
High-income Asia Pacific	Under 5 years	13300	11700	12800	13200	7160
		(9,780 to 18,600)	(7,790 to 16,500)	(9,320 to 17,800)	(9,670 to 18,500)	(4,030 to 11,600)
High-income Asia Pacific	5-14 years	18900	16500	18100	18700	15600
		(10,800 to 28,800)	(8,910 to 26,000)	(10,200 to 27,700)	(10,700 to 28,500)	(8,430 to 24,700)
High-income Asia Pacific	15-49 years	38700	33900	37100	38300	32200
		(26,300 to 55,400)	(22,000 to 50,000)	(25,000 to 53,200)	(26,200 to 54,800)	(20,800 to 47,500)
High-income Asia Pacific	50-69 years	21000	18400	20100	20800	17400
		(16,100 to 27,200)	(13,000 to 24,700)	(15,300 to 26,000)	(15,900 to 27,000)	(12,300 to 23,500)
High-income Asia Pacific	70+ years	64900	56800	62200	64300	53900
		(52,400 to 79,000)	(41,100 to 71,500)	(50,400 to 75,600)	(52,100 to 78,000)	(39,100 to 68,200)
Brunei Darussalam	All Ages	119	100	111	117	71
		(90 to 157)	(65 to 141)	(84 to 147)	(89 to 157)	(45 to 105)
Brunei Darussalam	Under 5 years	38	32	35	38	8
		(27 to 53)	(20 to 46)	(25 to 49)	(26 to 52)	(4 to 13)
Brunei Darussalam	5-14 years	14	12	13	14	11
		(8 to 21)	(6 to 19)	(8 to 20)	(8 to 21)	(6 to 17)
Brunei Darussalam	15-49 years	36	30	33	35	28
		(25 to 51)	(19 to 45)	(24 to 48)	(25 to 51)	(18 to 42)
Brunei Darussalam	50-69 years	16	13	15	16	12
		(9 to 26)	(7 to 22)	(8 to 24)	(9 to 25)	(6 to 20)
Brunei Darussalam	70+ years	15	12	14	15	11
		(7 to 23)	(6 to 20)	(7 to 22)	(7 to 23)	(5 to 18)
Japan	All Ages	132000	116000	127000	131000	106000
		(104,000 to 166,000)	(83,200 to 154,000)	(99,500 to 159,000)	(103,000 to 165,000)	(77,300 to 141,000)
Japan	Under 5 years	11700	10200	11200	11600	6510
		(8,370 to 16,700)	(6,660 to 14,700)	(7,990 to 15,900)	(8,290 to 16,500)	(3,580 to 10,700)
Japan	5-14 years	17600	15400	16800	17400	14600
		(9,950 to 26,900)	(8,290 to 24,400)	(9,440 to 25,700)	(9,860 to 26,700)	(7,790 to 23,200)
Japan	15-49 years	34900	30600	33400	34500	29000
		(23,300 to 49,800)	(19,500 to 45,500)	(22,400 to 47,800)	(23,200 to 49,500)	(18,500 to 43,200)
Japan	50-69 years	16200	14200	15500	16100	13400
		(12,500 to 20,500)	(9,820 to 18,800)	(11,900 to 19,500)	(12,400 to 20,400)	(9,380 to 17,800)
Japan	70+ years	51800	45300	49600	51300	42900
		(43,300 to 59,300)	(33,300 to 54,500)	(41,600 to 56,900)	(42,700 to 59,000)	(31,500 to 51,900)
Republic of Korea	All Ages	23400	20700	22500	23200	19100
		(14,400 to 39,600)	(11,600 to 36,200)	(13,800 to 38,000)	(14,300 to 39,300)	(10,400 to 33,700)
Republic of Korea	Under 5 years	1450	1280	1390	1440	593
		(1,010 to 2,040)	(861 to 1,830)	(973 to 1,960)	(1,000 to 2,020)	(353 to 894)
Republic of Korea	5-14 years	1240	1100	1200	1230	1040
		(704 to 1,950)	(575 to 1,710)	(675 to 1,860)	(699 to 1,940)	(557 to 1,630)
Republic of Korea	15-49 years	3670	3240	3530	3630	3080
		(2,570 to 5,320)	(2,140 to 4,870)	(2,470 to 5,130)	(2,550 to 5,270)	(2,040 to 4,630)
Republic of Korea	50-69 years	4520	3990	4350	4480	3810
		(2,300 to 8,330)	(1,930 to 7,700)	(2,190 to 8,030)	(2,280 to 8,250)	(1,830 to 7,320)
Republic of Korea	70+ years	12500	11100	12100	12400	10500
		(6,210 to 23,000)	(5,240 to 20,900)	(6,020 to 22,300)	(6,140 to 22,800)	(4,960 to 20,100)
Singapore	All Ages	1020	887	974	1010	772
		(910 to 1,120)	(689 to 1,040)	(866 to 1,070)	(901 to 1,110)	(594 to 908)
Singapore	Under 5 years	134	117	128	133	44
		(107 to 169)	(83 to 154)	(102 to 161)	(106 to 166)	(26 to 66)
Singapore	5-14 years	24	21	23	23	19
		(19 to 30)	(15 to 27)	(18 to 28)	(19 to 29)	(14 to 26)
Singapore	15-49 years	102	89	97	101	84
		(89 to 114)	(67 to 107)	(85 to 110)	(88 to 114)	(63 to 101)
Singapore	50-69 years	213	185	204	211	175
		(195 to 234)	(144 to 216)	(186 to 223)	(192 to 231)	(136 to 204)
Singapore	70+ years	547	475	522	541	449
		(456 to 618)	(359 to 570)	(439 to 587)	(453 to 611)	(341 to 539)
High-income North America	All Ages	179000	171000	169000	178000	153000
		(162,000 to 190,000)	(148,000 to 185,000)	(154,000 to 180,000)	(161,000 to 189,000)	(132,000 to 168,000)
High-income North America	Under 5 years	11700	11100	11000	11600	3830
		(10,100 to 13,300)	(9,440 to 12,800)	(9,510 to 12,500)	(10,100 to 13,200)	(2,570 to 5,170)
High-income North America	5-14 years	1520	1450	1440	1510	1360
		(1,190 to 1,920)	(1,110 to 1,840)	(1,120 to 1,830)	(1,190 to 1,900)	(1,050 to 1,740)
High-income North America	15-49 years	11500	11000	10900	11400	10300
		(10,600 to 12,600)	(9,840 to 12,300)	(10,000 to 11,900)	(10,500 to 12,500)	(9,130 to 11,600)
High-income North America	50-69 years	49500	47200	46600	49100	44100
		(47,400 to 51,500)	(42,900 to 50,300)	(44,000 to 48,800)	(47,000 to 51,000)	(40,000 to 47,200)
High-income North America	70+ years	105000	100000	98900	104000	93700
		(89,500 to 113,000)	(83,600 to 110,000)	(84,600 to 107,000)	(88,800 to 113,000)	(78,500 to 104,000)
Canada	All Ages	22600	21500	21500	22500	19300
		(20,000 to 25,000)	(18,700 to 24,300)	(19,100 to 23,900)	(19,900 to 24,900)	(16,700 to 22,000)
Canada	Under 5 years	1950	1860	1850	1940	670
		(1,540 to 2,430)	(1,440 to 2,330)	(1,460 to 2,320)	(1,530 to 2,420)	(420 to 981)
Canada	5-14 years	552	526	525	549	497
		(317 to 863)	(294 to 837)	(299 to 818)	(315 to 861)	(279 to 782)
Canada	15-49 years	2340	2230	2220	2320	2110
		(1,720 to 3,160)	(1,620 to 3,080)	(1,630 to 3,000)	(1,700 to 3,140)	(1,530 to 2,920)
Canada	50-69 years	4150	3960	3950	4130	3740
		(3,690 to 4,610)	(3,380 to 4,480)	(3,490 to 4,420)	(3,660 to 4,580)	(3,220 to 4,250)
Canada	70+ years	13600	13000	12900	13500	12300
		(11,500 to 15,200)	(10,800 to 14,800)	(10,900 to 14,500)	(11,400 to 15,100)	(10,300 to 14,000)
Greenland	All Ages	26	24	24	25	20
		(14 to 40)	(13 to 38)	(13 to 37)	(14 to 40)	(10 to 32)
Greenland	Under 5 years	5	5	5	5	2
		(4 to 8)	(3 to 7)	(3 to 7)	(3 to 7)	(1 to 3)
Greenland	5-14 years	1	1	1	1	1
		(0 to 1)	(0 to 1)	(0 to 1)	(0 to 1)	(0 to 1)
Greenland	15-49 years	4	3	3	4	3
		(2 to 5)	(2 to 5)	(2 to 5)	(2 to 5)	(2 to 5)
Greenland	50-69 years	8	8	8	8	7
		(3 to 15)	(3 to 14)	(3 to 14)	(3 to 15)	(3 to 13)
Greenland	70+ years	8	7	7	8	7
		(3 to 15)	(3 to 15)	(3 to 14)	(3 to 15)	(2 to 14)
United States of America	All Ages	156000	149000	147000	155000	134000
		(142,000 to 166,000)	(130,000 to 161,000)	(134,000 to 157,000)	(141,000 to 164,000)	(116,000 to 147,000)
United States of America	Under 5 years	9700	9260	9120	9620	3160
		(8,510 to 11,000)	(7,890 to 10,700)	(7,970 to 10,500)	(8,450 to 11,000)	(2,120 to 4,250)
United States of America	5-14 years	966	921	909	958	860
		(863 to 1,090)	(786 to 1,060)	(807 to 1,040)	(857 to 1,080)	(738 to 989)
United States of America	15-49 years	9190	8770	8650	9120	8190
		(8,710 to 9,750)	(7,930 to 9,520)	(8,100 to 9,220)	(8,630 to 9,680)	(7,340 to 8,930)
United States of America	50-69 years	45300	43300	42700	45000	40400
		(43,400 to 47,100)	(39,200 to 46,000)	(40,300 to 44,600)	(42,900 to 46,800)	(36,400 to 43,300)
United States of America	70+ years	91300	87100	86000	90600	81400
		(77,800 to 98,400)	(72,700 to 95,700)	(73,700 to 93,400)	(77,300 to 97,700)	(68,300 to 90,300)
Southern Latin America	All Ages	41000	30700	36800	40300	23800
		(35,900 to 47,700)	(18,800 to 40,300)	(32,000 to 42,700)	(35,300 to 46,900)	(14,900 to 31,700)
Southern Latin America	Under 5 years	9690	7200	8700	9540	3050
		(7,800 to 12,200)	(4,170 to 10,100)	(7,040 to 10,900)	(7,750 to 12,000)	(1,660 to 4,730)
Southern Latin America	5-14 years	4590	3360	4100	4510	2960
		(2,760 to 6,840)	(1,740 to 5,490)	(2,470 to 6,110)	(2,710 to 6,720)	(1,550 to 4,900)
Southern Latin America	15-49 years	7750	5710	6950	7630	5040
		(5,800 to 10,400)	(3,330 to 8,450)	(5,180 to 9,270)	(5,710 to 10,300)	(2,960 to 7,430)
Southern Latin America	50-69 years	6120	4630	5500	6020	4100
		(5,530 to 6,730)	(2,880 to 5,890)	(4,930 to 6,090)	(5,440 to 6,660)	(2,560 to 5,270)
Southern Latin America	70+ years	12800	9790	11600	12600	8690
		(11,300 to 14,100)	(6,340 to 12,500)	(10,100 to 12,800)	(11,000 to 13,900)	(5,600 to 11,100)
Argentina	All Ages	27600	19400	24600	27100	14600
		(23,700 to 32,500)	(10,500 to 26,900)	(21,000 to 29,000)	(23,400 to 32,000)	(8,090 to 20,600)
Argentina	Under 5 years	6960	4910	6210	6850	1920
		(5,510 to 8,760)	(2,440 to 7,080)	(4,950 to 7,840)	(5,480 to 8,660)	(927 to 3,110)
Argentina	5-14 years	3680	2600	3280	3620	2270
		(2,130 to 5,660)	(1,240 to 4,500)	(1,920 to 5,070)	(2,100 to 5,580)	(1,090 to 3,990)
Argentina	15-49 years	5940	4190	5300	5840	3670
		(4,280 to 8,140)	(2,220 to 6,500)	(3,800 to 7,220)	(4,200 to 8,060)	(1,930 to 5,710)
Argentina	50-69 years	3730	2630	3330	3670	2300
		(3,380 to 4,100)	(1,440 to 3,530)	(2,970 to 3,680)	(3,310 to 4,020)	(1,250 to 3,130)
Argentina	70+ years	7250	5100	6460	7130	4470
		(6,340 to 8,060)	(2,860 to 6,860)	(5,590 to 7,280)	(6,210 to 7,900)	(2,520 to 6,040)
Chile	All Ages	10100	8500	9070	9930	6940
		(8,910 to 11,400)	(6,290 to 10,500)	(8,040 to 10,300)	(8,780 to 11,200)	(5,060 to 8,690)
Chile	Under 5 years	2070	1750	1870	2040	929
		(1,680 to 2,530)	(1,250 to 2,260)	(1,520 to 2,300)	(1,670 to 2,500)	(615 to 1,320)
Chile	5-14 years	734	621	662	724	553
		(492 to 1,060)	(389 to 938)	(439 to 946)	(489 to 1,040)	(337 to 848)
Chile	15-49 years	1400	1190	1270	1380	1060
		(1,130 to 1,760)	(846 to 1,570)	(1,010 to 1,580)	(1,110 to 1,740)	(747 to 1,400)
Chile	50-69 years	1810	1530	1630	1790	1360
		(1,600 to 2,050)	(1,090 to 1,860)	(1,400 to 1,840)	(1,570 to 2,030)	(981 to 1,680)
Chile	70+ years	4040	3410	3640	3980	3040
		(3,500 to 4,460)	(2,530 to 4,100)	(3,170 to 4,100)	(3,440 to 4,400)	(2,250 to 3,730)
Uruguay	All Ages	3360	2750	3180	3310	2260
		(3,020 to 3,760)	(1,900 to 3,430)	(2,850 to 3,570)	(2,950 to 3,710)	(1,550 to 2,820)
Uruguay	Under 5 years	655	537	620	645	195
		(500 to 831)	(345 to 738)	(472 to 787)	(493 to 825)	(109 to 301)
Uruguay	5-14 years	171	140	162	168	130
		(112 to 251)	(81 to 209)	(106 to 237)	(111 to 246)	(77 to 197)
Uruguay	15-49 years	407	333	385	400	310
		(329 to 506)	(221 to 450)	(308 to 477)	(322 to 498)	(206 to 415)
Uruguay	50-69 years	576	471	545	567	438
		(515 to 647)	(321 to 585)	(482 to 609)	(504 to 633)	(296 to 546)
Uruguay	70+ years	1550	1270	1470	1530	1180
		(1,360 to 1,730)	(879 to 1,570)	(1,290 to 1,640)	(1,330 to 1,700)	(803 to 1,460)
Western Europe	All Ages	357000	344000	351000	350000	321000
		(299,000 to 428,000)	(282,000 to 417,000)	(294,000 to 420,000)	(294,000 to 420,000)	(263,000 to 388,000)
Western Europe	Under 5 years	39600	38100	38900	38900	25500
		(29,600 to 54,300)	(28,400 to 52,100)	(29,100 to 53,300)	(29,100 to 53,000)	(16,800 to 37,000)
Western Europe	5-14 years	34800	33400	34200	34100	32200
		(18,900 to 54,000)	(18,200 to 52,000)	(18,500 to 53,100)	(18,700 to 53,000)	(17,600 to 50,100)
Western Europe	15-49 years	51500	49500	50600	50500	47700
		(35,700 to 70,800)	(34,100 to 69,400)	(35,000 to 69,600)	(35,000 to 70,000)	(32,800 to 67,300)
Western Europe	50-69 years	48300	46500	47500	47400	44900
		(38,700 to 59,700)	(37,200 to 57,300)	(38,200 to 58,800)	(37,900 to 58,600)	(35,900 to 55,200)
Western Europe	70+ years	183000	177000	180000	180000	170000
		(158,000 to 206,000)	(148,000 to 201,000)	(155,000 to 203,000)	(153,000 to 203,000)	(142,000 to 195,000)
Andorra	All Ages	34	33	34	33	32
		(24 to 48)	(23 to 47)	(23 to 47)	(23 to 47)	(22 to 45)
Andorra	Under 5 years	5	4	5	5	4
		(3 to 7)	(3 to 7)	(3 to 7)	(3 to 7)	(2 to 6)
Andorra	5-14 years	7	6	7	6	6
		(3 to 11)	(3 to 11)	(3 to 11)	(3 to 11)	(3 to 10)
Andorra	15-49 years	12	12	12	12	12
		(8 to 18)	(8 to 18)	(8 to 18)	(8 to 18)	(8 to 18)
Andorra	50-69 years	7	7	7	7	6
		(4 to 10)	(4 to 10)	(4 to 10)	(4 to 10)	(4 to 10)
Andorra	70+ years	4	4	4	4	4
		(3 to 5)	(3 to 5)	(3 to 5)	(3 to 5)	(3 to 5)
Austria	All Ages	4380	4190	4230	4300	3830
		(3,520 to 5,460)	(3,360 to 5,250)	(3,410 to 5,250)	(3,440 to 5,370)	(3,040 to 4,820)
Austria	Under 5 years	665	636	642	652	466
		(464 to 964)	(437 to 923)	(447 to 921)	(454 to 939)	(300 to 675)
Austria	5-14 years	534	511	516	524	484
		(315 to 808)	(297 to 790)	(306 to 786)	(308 to 793)	(282 to 752)
Austria	15-49 years	707	677	682	693	640
		(469 to 1,010)	(446 to 977)	(451 to 973)	(464 to 997)	(420 to 917)
Austria	50-69 years	539	516	521	529	489
		(408 to 691)	(386 to 670)	(396 to 664)	(397 to 675)	(366 to 632)
Austria	70+ years	1940	1850	1870	1900	1750
		(1,620 to 2,220)	(1,520 to 2,140)	(1,570 to 2,140)	(1,590 to 2,190)	(1,420 to 2,040)
Belgium	All Ages	17800	17200	17500	17400	16000
		(15,300 to 20,500)	(14,500 to 20,000)	(15,100 to 20,200)	(14,900 to 20,000)	(13,400 to 18,600)
Belgium	Under 5 years	1440	1400	1420	1420	713
		(1,130 to 1,840)	(1,070 to 1,800)	(1,120 to 1,820)	(1,100 to 1,820)	(460 to 1,020)
Belgium	5-14 years	657	635	647	644	613
		(368 to 1,020)	(356 to 990)	(363 to 1,000)	(363 to 999)	(346 to 956)
Belgium	15-49 years	1200	1160	1180	1180	1120
		(899 to 1,650)	(880 to 1,610)	(886 to 1,630)	(883 to 1,620)	(848 to 1,560)
Belgium	50-69 years	2320	2240	2280	2280	2160
		(1,950 to 2,760)	(1,880 to 2,670)	(1,920 to 2,720)	(1,910 to 2,720)	(1,800 to 2,580)
Belgium	70+ years	12200	11800	12000	11900	11400
		(10,100 to 13,900)	(9,500 to 13,500)	(9,930 to 13,700)	(9,930 to 13,600)	(9,190 to 13,100)
Cyprus	All Ages	1420	1360	1400	1400	1250
		(1,070 to 1,930)	(1,020 to 1,880)	(1,060 to 1,890)	(1,050 to 1,900)	(925 to 1,740)
Cyprus	Under 5 years	197	188	194	193	124
		(137 to 278)	(127 to 266)	(134 to 274)	(134 to 272)	(77 to 188)
Cyprus	5-14 years	137	131	135	135	126
		(70 to 225)	(67 to 217)	(69 to 220)	(69 to 221)	(65 to 212)
Cyprus	15-49 years	261	249	256	256	240
		(174 to 380)	(163 to 364)	(172 to 373)	(172 to 374)	(158 to 351)
Cyprus	50-69 years	204	195	201	200	188
		(145 to 296)	(137 to 282)	(142 to 291)	(140 to 292)	(131 to 271)
Cyprus	70+ years	626	597	615	614	575
		(406 to 862)	(387 to 833)	(399 to 843)	(400 to 858)	(378 to 806)
Denmark	All Ages	9270	9000	9160	9100	8450
		(7,940 to 10,900)	(7,640 to 10,700)	(7,860 to 10,800)	(7,760 to 10,700)	(7,190 to 10,100)
Denmark	Under 5 years	904	878	894	889	568
		(670 to 1,220)	(655 to 1,190)	(664 to 1,210)	(665 to 1,200)	(373 to 833)
Denmark	5-14 years	576	559	569	566	543
		(305 to 937)	(298 to 927)	(301 to 929)	(299 to 931)	(289 to 913)
Denmark	15-49 years	951	923	940	934	897
		(658 to 1,370)	(634 to 1,340)	(653 to 1,360)	(643 to 1,350)	(620 to 1,310)
Denmark	50-69 years	1250	1210	1240	1230	1180
		(1,040 to 1,490)	(997 to 1,470)	(1,030 to 1,480)	(1,020 to 1,470)	(976 to 1,430)
Denmark	70+ years	5580	5420	5520	5490	5270
		(4,860 to 6,360)	(4,690 to 6,220)	(4,790 to 6,280)	(4,760 to 6,260)	(4,540 to 6,050)
Finland	All Ages	2680	2600	2640	2630	2430
		(2,220 to 3,270)	(2,120 to 3,200)	(2,190 to 3,220)	(2,190 to 3,230)	(1,980 to 3,000)
Finland	Under 5 years	344	334	339	338	236
		(231 to 490)	(224 to 475)	(228 to 484)	(228 to 485)	(143 to 355)
Finland	5-14 years	284	276	280	279	266
		(147 to 477)	(143 to 464)	(144 to 470)	(145 to 467)	(140 to 447)
Finland	15-49 years	398	386	392	390	373
		(272 to 577)	(263 to 565)	(268 to 567)	(267 to 564)	(256 to 543)
Finland	50-69 years	391	379	385	384	367
		(311 to 495)	(298 to 485)	(306 to 487)	(305 to 487)	(288 to 469)
Finland	70+ years	1270	1230	1250	1240	1190
		(1,060 to 1,440)	(1,020 to 1,400)	(1,050 to 1,420)	(1,040 to 1,410)	(980 to 1,360)
France	All Ages	72400	68900	71100	70900	63600
		(54,100 to 94,900)	(51,100 to 90,300)	(52,900 to 93,100)	(53,000 to 93,400)	(47,300 to 84,900)
France	Under 5 years	11000	10400	10800	10700	7350
		(7,710 to 15,700)	(7,160 to 14,900)	(7,560 to 15,400)	(7,580 to 15,400)	(4,450 to 11,500)
France	5-14 years	13400	12800	13200	13200	12300
		(7,060 to 21,600)	(6,680 to 20,800)	(6,960 to 21,300)	(6,990 to 21,300)	(6,460 to 20,200)
France	15-49 years	18100	17200	17800	17700	16600
		(11,600 to 26,100)	(11,100 to 24,700)	(11,400 to 25,700)	(11,500 to 25,600)	(10,700 to 23,800)
France	50-69 years	10400	9910	10200	10200	9540
		(7,580 to 14,000)	(7,200 to 13,300)	(7,470 to 13,700)	(7,440 to 13,700)	(6,910 to 12,900)
France	70+ years	19500	18500	19100	19100	17800
		(16,400 to 22,600)	(15,300 to 21,800)	(16,100 to 22,200)	(16,000 to 22,300)	(14,600 to 21,200)
Germany	All Ages	72200	70300	71400	71000	66200
		(62,000 to 83,500)	(59,900 to 81,500)	(61,400 to 82,700)	(61,000 to 81,600)	(56,100 to 77,500)
Germany	Under 5 years	6380	6210	6310	6270	3960
		(4,890 to 8,540)	(4,770 to 8,250)	(4,860 to 8,460)	(4,870 to 8,390)	(2,680 to 5,700)
Germany	5-14 years	2960	2880	2930	2910	2800
		(1,780 to 4,410)	(1,720 to 4,320)	(1,760 to 4,370)	(1,750 to 4,340)	(1,670 to 4,190)
Germany	15-49 years	5780	5630	5720	5680	5470
		(4,180 to 7,990)	(4,090 to 7,860)	(4,130 to 7,930)	(4,070 to 7,880)	(3,970 to 7,660)
Germany	50-69 years	10700	10400	10600	10500	10100
		(8,890 to 12,800)	(8,610 to 12,600)	(8,800 to 12,600)	(8,670 to 12,600)	(8,400 to 12,100)
Germany	70+ years	46400	45100	45900	45600	43900
		(39,100 to 52,800)	(38,000 to 51,600)	(38,800 to 52,400)	(38,300 to 52,400)	(36,500 to 50,600)
Greece	All Ages	4180	4050	4040	4090	3710
		(3,130 to 5,480)	(3,000 to 5,340)	(3,040 to 5,350)	(3,070 to 5,380)	(2,780 to 4,900)
Greece	Under 5 years	624	603	602	610	462
		(403 to 949)	(384 to 915)	(389 to 918)	(395 to 920)	(274 to 695)
Greece	5-14 years	689	667	665	674	630
		(335 to 1,130)	(327 to 1,110)	(326 to 1,090)	(330 to 1,100)	(313 to 1,040)
Greece	15-49 years	1050	1020	1010	1030	959
		(674 to 1,570)	(652 to 1,520)	(652 to 1,510)	(663 to 1,520)	(620 to 1,440)
Greece	50-69 years	656	635	633	642	600
		(439 to 976)	(418 to 948)	(426 to 947)	(428 to 945)	(395 to 898)
Greece	70+ years	1160	1130	1120	1140	1060
		(995 to 1,320)	(968 to 1,280)	(961 to 1,270)	(972 to 1,290)	(906 to 1,220)
Iceland	All Ages	244	237	241	240	220
		(188 to 323)	(181 to 317)	(185 to 320)	(182 to 319)	(166 to 293)
Iceland	Under 5 years	45	43	44	44	33
		(29 to 67)	(28 to 64)	(29 to 66)	(29 to 65)	(20 to 50)
Iceland	5-14 years	41	40	40	40	38
		(22 to 66)	(22 to 64)	(22 to 65)	(22 to 65)	(21 to 62)
Iceland	15-49 years	53	52	53	52	50
		(34 to 79)	(34 to 77)	(34 to 78)	(34 to 78)	(32 to 75)
Iceland	50-69 years	31	30	30	30	29
		(22 to 43)	(22 to 42)	(22 to 42)	(22 to 42)	(21 to 40)
Iceland	70+ years	74	72	73	73	70
		(63 to 87)	(61 to 85)	(62 to 86)	(62 to 85)	(58 to 82)
Ireland	All Ages	3130	3040	3030	3070	2780
		(2,330 to 4,150)	(2,240 to 4,060)	(2,230 to 4,000)	(2,270 to 4,110)	(2,050 to 3,730)
Ireland	Under 5 years	549	533	532	539	400
		(358 to 828)	(348 to 799)	(345 to 803)	(349 to 814)	(238 to 618)
Ireland	5-14 years	641	623	622	629	593
		(331 to 1,040)	(319 to 1,010)	(321 to 1,010)	(325 to 1,010)	(304 to 960)
Ireland	15-49 years	745	724	722	731	689
		(471 to 1,080)	(456 to 1,060)	(456 to 1,050)	(464 to 1,060)	(438 to 1,010)
Ireland	50-69 years	394	383	382	387	364
		(276 to 547)	(269 to 534)	(270 to 529)	(271 to 537)	(258 to 509)
Ireland	70+ years	800	777	775	785	739
		(674 to 938)	(644 to 905)	(655 to 910)	(657 to 922)	(613 to 869)
Israel	All Ages	9430	9060	9200	9230	7960
		(7,960 to 11,300)	(7,590 to 11,000)	(7,740 to 11,100)	(7,740 to 11,000)	(6,530 to 9,670)
Israel	Under 5 years	1790	1720	1750	1760	957
		(1,410 to 2,300)	(1,340 to 2,230)	(1,360 to 2,260)	(1,390 to 2,280)	(635 to 1,390)
Israel	5-14 years	893	858	871	873	818
		(509 to 1,480)	(484 to 1,420)	(494 to 1,440)	(498 to 1,440)	(467 to 1,350)
Israel	15-49 years	1040	1000	1020	1020	957
		(744 to 1,440)	(709 to 1,400)	(721 to 1,410)	(720 to 1,420)	(671 to 1,360)
Israel	50-69 years	1230	1180	1200	1200	1120
		(1,010 to 1,480)	(958 to 1,440)	(985 to 1,440)	(986 to 1,430)	(908 to 1,360)
Israel	70+ years	4470	4300	4370	4380	4100
		(3,750 to 5,080)	(3,580 to 4,980)	(3,670 to 4,950)	(3,670 to 4,960)	(3,420 to 4,740)
Italy	All Ages	34500	32800	33500	33800	30200
		(29,700 to 39,000)	(27,300 to 37,500)	(28,800 to 37,800)	(28,800 to 38,100)	(25,000 to 34,600)
Italy	Under 5 years	2670	2540	2590	2610	1370
		(2,110 to 3,340)	(1,980 to 3,210)	(2,040 to 3,240)	(2,060 to 3,260)	(917 to 1,950)
Italy	5-14 years	1170	1120	1140	1150	1060
		(706 to 1,780)	(674 to 1,700)	(690 to 1,720)	(694 to 1,730)	(642 to 1,610)
Italy	15-49 years	2180	2080	2120	2140	1970
		(1,720 to 2,790)	(1,640 to 2,680)	(1,670 to 2,700)	(1,700 to 2,720)	(1,560 to 2,540)
Italy	50-69 years	3900	3710	3780	3810	3530
		(3,450 to 4,450)	(3,210 to 4,300)	(3,350 to 4,320)	(3,350 to 4,340)	(3,020 to 4,090)
Italy	70+ years	24600	23400	23900	24100	22300
		(20,200 to 27,600)	(18,700 to 26,600)	(19,700 to 27,000)	(19,800 to 27,200)	(17,700 to 25,400)
Luxembourg	All Ages	494	479	488	486	444
		(423 to 584)	(408 to 569)	(417 to 576)	(413 to 574)	(375 to 531)
Luxembourg	Under 5 years	62	60	61	61	36
		(47 to 81)	(46 to 79)	(46 to 80)	(46 to 80)	(23 to 53)
Luxembourg	5-14 years	30	30	30	30	29
		(16 to 48)	(16 to 47)	(16 to 48)	(16 to 47)	(15 to 45)
Luxembourg	15-49 years	55	53	54	54	52
		(38 to 80)	(37 to 78)	(38 to 79)	(38 to 78)	(36 to 75)
Luxembourg	50-69 years	71	69	70	69	67
		(57 to 88)	(55 to 86)	(56 to 88)	(55 to 87)	(53 to 84)
Luxembourg	70+ years	277	268	273	272	260
		(236 to 315)	(226 to 308)	(233 to 311)	(230 to 310)	(217 to 301)
Malta	All Ages	236	227	230	231	208
		(175 to 312)	(168 to 301)	(171 to 304)	(172 to 303)	(154 to 275)
Malta	Under 5 years	40	38	39	39	29
		(26 to 61)	(25 to 57)	(26 to 59)	(26 to 59)	(17 to 44)
Malta	5-14 years	40	38	39	39	36
		(20 to 65)	(18 to 63)	(19 to 63)	(19 to 63)	(18 to 59)
Malta	15-49 years	62	60	60	61	57
		(40 to 94)	(38 to 91)	(38 to 91)	(39 to 92)	(36 to 86)
Malta	50-69 years	34	33	34	34	32
		(23 to 49)	(22 to 47)	(22 to 48)	(22 to 48)	(21 to 45)
Malta	70+ years	60	58	59	59	55
		(50 to 70)	(48 to 67)	(49 to 68)	(49 to 68)	(46 to 65)
Monaco	All Ages	18	17	18	18	16
		(13 to 24)	(12 to 24)	(13 to 24)	(13 to 24)	(12 to 22)
Monaco	Under 5 years	3	3	3	3	2
		(2 to 5)	(2 to 5)	(2 to 5)	(2 to 5)	(1 to 4)
Monaco	5-14 years	3	3	3	3	3
		(1 to 5)	(1 to 5)	(1 to 5)	(1 to 5)	(1 to 5)
Monaco	15-49 years	4	4	4	4	4
		(3 to 6)	(3 to 6)	(3 to 6)	(3 to 6)	(2 to 6)
Monaco	50-69 years	3	3	3	3	3
		(2 to 5)	(2 to 5)	(2 to 5)	(2 to 5)	(2 to 5)
Monaco	70+ years	5	5	5	5	4
		(3 to 6)	(3 to 6)	(3 to 6)	(3 to 6)	(3 to 6)
Netherlands	All Ages	24100	23400	23800	23700	22100
		(18,600 to 31,500)	(17,900 to 30,600)	(18,300 to 31,100)	(18,200 to 31,400)	(16,700 to 29,200)
Netherlands	Under 5 years	3160	3070	3120	3100	2310
		(2,080 to 4,690)	(2,020 to 4,520)	(2,050 to 4,630)	(2,030 to 4,600)	(1,410 to 3,620)
Netherlands	5-14 years	3940	3840	3900	3880	3730
		(2,110 to 6,240)	(2,070 to 6,080)	(2,090 to 6,160)	(2,080 to 6,120)	(2,010 to 5,870)
Netherlands	15-49 years	5970	5810	5900	5860	5640
		(3,730 to 8,590)	(3,660 to 8,360)	(3,690 to 8,520)	(3,640 to 8,490)	(3,540 to 8,180)
Netherlands	50-69 years	3160	3080	3130	3110	2990
		(2,240 to 4,330)	(2,150 to 4,230)	(2,210 to 4,290)	(2,200 to 4,260)	(2,100 to 4,080)
Netherlands	70+ years	7850	7640	7760	7720	7420
		(6,630 to 8,990)	(6,420 to 8,870)	(6,540 to 8,900)	(6,540 to 8,880)	(6,230 to 8,660)
Norway	All Ages	7550	7370	7480	7430	7120
		(6,500 to 8,780)	(6,310 to 8,640)	(6,440 to 8,710)	(6,390 to 8,690)	(6,100 to 8,390)
Norway	Under 5 years	287	280	284	282	216
		(195 to 420)	(190 to 407)	(194 to 417)	(192 to 413)	(136 to 323)
Norway	5-14 years	234	229	232	230	223
		(126 to 375)	(124 to 364)	(125 to 372)	(124 to 369)	(121 to 356)
Norway	15-49 years	404	394	400	397	384
		(285 to 567)	(278 to 557)	(282 to 561)	(280 to 557)	(272 to 546)
Norway	50-69 years	987	964	978	971	939
		(794 to 1,240)	(775 to 1,220)	(787 to 1,230)	(777 to 1,220)	(752 to 1,180)
Norway	70+ years	5640	5510	5590	5550	5360
		(4,780 to 6,400)	(4,660 to 6,290)	(4,740 to 6,350)	(4,690 to 6,280)	(4,510 to 6,130)
Portugal	All Ages	6470	6120	6280	6310	5630
		(5,570 to 7,620)	(5,110 to 7,380)	(5,410 to 7,420)	(5,440 to 7,470)	(4,630 to 6,760)
Portugal	Under 5 years	557	526	541	543	330
		(413 to 754)	(382 to 725)	(404 to 732)	(403 to 739)	(210 to 491)
Portugal	5-14 years	299	283	291	292	268
		(177 to 469)	(167 to 438)	(172 to 456)	(173 to 454)	(159 to 416)
Portugal	15-49 years	683	646	664	666	612
		(484 to 971)	(450 to 929)	(472 to 949)	(477 to 949)	(426 to 880)
Portugal	50-69 years	863	816	838	841	773
		(705 to 1,060)	(655 to 1,010)	(689 to 1,030)	(686 to 1,030)	(622 to 953)
Portugal	70+ years	4070	3840	3950	3960	3640
		(3,450 to 4,590)	(3,090 to 4,430)	(3,340 to 4,450)	(3,340 to 4,500)	(2,940 to 4,220)
San Marino	All Ages	14	14	14	14	13
		(10 to 19)	(10 to 19)	(10 to 19)	(10 to 19)	(9 to 18)
San Marino	Under 5 years	2	2	2	2	2
		(1 to 3)	(1 to 3)	(1 to 3)	(1 to 3)	(1 to 2)
San Marino	5-14 years	3	3	3	3	3
		(1 to 4)	(1 to 4)	(1 to 4)	(1 to 4)	(1 to 4)
San Marino	15-49 years	4	4	4	4	4
		(3 to 6)	(2 to 6)	(3 to 6)	(3 to 6)	(2 to 6)
San Marino	50-69 years	2	2	2	2	2
		(2 to 4)	(2 to 4)	(2 to 4)	(2 to 4)	(1 to 3)
San Marino	70+ years	3	3	3	3	3
		(2 to 4)	(2 to 4)	(2 to 4)	(2 to 4)	(2 to 4)
Spain	All Ages	32500	31100	31600	31800	28600
		(26,900 to 39,300)	(25,300 to 38,200)	(26,100 to 38,200)	(26,300 to 38,500)	(23,300 to 35,300)
Spain	Under 5 years	3640	3480	3540	3550	2380
		(2,620 to 4,950)	(2,500 to 4,790)	(2,550 to 4,830)	(2,570 to 4,880)	(1,510 to 3,450)
Spain	5-14 years	2960	2820	2870	2890	2680
		(1,640 to 4,510)	(1,580 to 4,350)	(1,590 to 4,370)	(1,610 to 4,440)	(1,500 to 4,150)
Spain	15-49 years	4350	4160	4230	4250	3940
		(2,940 to 5,950)	(2,830 to 5,740)	(2,850 to 5,790)	(2,880 to 5,850)	(2,690 to 5,460)
Spain	50-69 years	4360	4160	4240	4260	3950
		(3,370 to 5,650)	(3,210 to 5,380)	(3,280 to 5,480)	(3,270 to 5,490)	(3,080 to 5,110)
Spain	70+ years	17200	16500	16700	16800	15600
		(14,500 to 20,000)	(13,500 to 19,200)	(14,100 to 19,500)	(14,100 to 19,600)	(12,800 to 18,400)
Sweden	All Ages	15900	15500	15700	15700	14800
		(13,600 to 18,800)	(13,100 to 18,500)	(13,400 to 18,600)	(13,300 to 18,600)	(12,400 to 17,800)
Sweden	Under 5 years	726	705	717	713	492
		(520 to 1,000)	(497 to 982)	(514 to 990)	(511 to 984)	(310 to 726)
Sweden	5-14 years	536	521	529	526	505
		(296 to 877)	(294 to 851)	(294 to 867)	(292 to 864)	(285 to 829)
Sweden	15-49 years	1080	1050	1070	1060	1020
		(735 to 1,580)	(713 to 1,530)	(725 to 1,560)	(721 to 1,550)	(689 to 1,490)
Sweden	50-69 years	1690	1640	1670	1660	1600
		(1,320 to 2,180)	(1,280 to 2,120)	(1,300 to 2,150)	(1,300 to 2,140)	(1,240 to 2,060)
Sweden	70+ years	11900	11600	11800	11700	11200
		(10,100 to 13,700)	(9,730 to 13,400)	(9,980 to 13,500)	(9,840 to 13,500)	(9,340 to 13,000)
Switzerland	All Ages	8440	8260	8370	8310	7720
		(6,820 to 10,400)	(6,680 to 10,300)	(6,770 to 10,300)	(6,700 to 10,300)	(6,250 to 9,570)
Switzerland	Under 5 years	1270	1240	1260	1250	863
		(890 to 1,740)	(862 to 1,720)	(882 to 1,720)	(877 to 1,710)	(533 to 1,270)
Switzerland	5-14 years	790	772	783	777	754
		(413 to 1,290)	(406 to 1,270)	(407 to 1,280)	(409 to 1,260)	(397 to 1,230)
Switzerland	15-49 years	1250	1220	1240	1230	1190
		(812 to 1,810)	(795 to 1,770)	(805 to 1,790)	(805 to 1,780)	(777 to 1,730)
Switzerland	50-69 years	1080	1060	1080	1070	1040
		(812 to 1,420)	(800 to 1,390)	(806 to 1,410)	(801 to 1,400)	(780 to 1,350)
Switzerland	70+ years	4050	3960	4020	3990	3870
		(3,390 to 4,680)	(3,290 to 4,600)	(3,370 to 4,640)	(3,340 to 4,600)	(3,230 to 4,470)
United Kingdom	All Ages	29500	28600	29300	28900	26900
		(23,800 to 36,600)	(22,800 to 35,500)	(23,600 to 36,300)	(23,500 to 36,100)	(21,500 to 33,700)
United Kingdom	Under 5 years	3270	3170	3250	3210	2210
		(2,320 to 4,600)	(2,210 to 4,390)	(2,300 to 4,560)	(2,280 to 4,480)	(1,390 to 3,240)
United Kingdom	5-14 years	3860	3740	3820	3780	3640
		(2,050 to 6,150)	(1,980 to 6,030)	(2,040 to 6,080)	(2,020 to 6,040)	(1,950 to 5,840)
United Kingdom	15-49 years	5090	4930	5040	4990	4800
		(3,440 to 7,460)	(3,350 to 7,370)	(3,410 to 7,410)	(3,370 to 7,380)	(3,240 to 7,170)
United Kingdom	50-69 years	3960	3840	3930	3890	3740
		(3,100 to 4,970)	(2,960 to 4,870)	(3,080 to 4,940)	(3,040 to 4,910)	(2,880 to 4,780)
United Kingdom	70+ years	13300	12900	13200	13100	12600
		(11,700 to 14,900)	(11,100 to 14,500)	(11,600 to 14,800)	(11,300 to 14,600)	(10,800 to 14,300)
Latin America and Caribbean	All Ages	1350000	594000	844000	1190000	260000
		(1,110,000 to 1,630,000)	(242,000 to 1,100,000)	(686,000 to 1,030,000)	(957,000 to 1,460,000)	(117,000 to 451,000)
Latin America and Caribbean	Under 5 years	756000	290000	421000	638000	51200
		(567,000 to 978,000)	(105,000 to 582,000)	(306,000 to 554,000)	(463,000 to 870,000)	(16,600 to 108,000)
Latin America and Caribbean	5-14 years	105000	51200	71400	95900	33800
		(78,100 to 135,000)	(22,000 to 91,600)	(53,500 to 93,000)	(71,700 to 123,000)	(14,400 to 59,700)
Latin America and Caribbean	15-49 years	189000	94000	131000	174000	63400
		(157,000 to 228,000)	(41,700 to 167,000)	(108,000 to 159,000)	(143,000 to 216,000)	(28,700 to 108,000)
Latin America and Caribbean	50-69 years	147000	75700	105000	136000	52900
		(129,000 to 173,000)	(34,500 to 128,000)	(91,700 to 124,000)	(117,000 to 160,000)	(24,400 to 86,500)
Latin America and Caribbean	70+ years	157000	82700	115000	146000	58600
		(139,000 to 180,000)	(38,200 to 135,000)	(100,000 to 131,000)	(127,000 to 169,000)	(27,400 to 94,500)
Andean Latin America	All Ages	105000	58500	71300	97200	25800
		(78,600 to 140,000)	(23,800 to 107,000)	(52,000 to 97,300)	(70,900 to 131,000)	(10,200 to 48,100)
Andean Latin America	Under 5 years	53200	29500	35900	49200	7440
		(36,000 to 74,200)	(11,300 to 55,200)	(23,800 to 50,600)	(33,300 to 69,300)	(2,470 to 14,800)
Andean Latin America	5-14 years	12800	7170	8740	11900	4540
		(8,560 to 18,900)	(2,870 to 13,800)	(5,790 to 12,900)	(8,080 to 17,000)	(1,760 to 8,740)
Andean Latin America	15-49 years	18600	10400	12700	17200	6610
		(13,400 to 27,500)	(4,330 to 20,200)	(9,070 to 19,100)	(12,100 to 25,100)	(2,660 to 13,100)
Andean Latin America	50-69 years	10000	5600	6840	9300	3540
		(7,130 to 15,600)	(2,140 to 11,200)	(4,640 to 10,700)	(6,380 to 14,700)	(1,300 to 7,240)
Andean Latin America	70+ years	10400	5780	7070	9610	3660
		(7,220 to 16,200)	(2,240 to 11,300)	(4,880 to 11,500)	(6,520 to 15,300)	(1,390 to 7,040)
Bolivia (Plurinational State of)	All Ages	38200	20800	25100	35000	7110
		(25,100 to 54,100)	(7,960 to 41,500)	(16,400 to 36,600)	(23,100 to 50,700)	(2,400 to 14,900)
Bolivia (Plurinational State of)	Under 5 years	25900	14100	17000	23700	3060
		(15,600 to 37,700)	(5,060 to 27,700)	(10,200 to 26,000)	(14,000 to 35,200)	(903 to 6,750)
Bolivia (Plurinational State of)	5-14 years	3060	1670	2010	2810	1010
		(1,890 to 5,390)	(562 to 3,580)	(1,210 to 3,480)	(1,700 to 4,950)	(335 to 2,290)
Bolivia (Plurinational State of)	15-49 years	4140	2260	2720	3800	1370
		(2,600 to 7,660)	(749 to 5,130)	(1,610 to 4,920)	(2,340 to 7,060)	(452 to 3,330)
Bolivia (Plurinational State of)	50-69 years	2640	1430	1740	2420	867
		(1,450 to 4,880)	(466 to 3,190)	(900 to 3,230)	(1,300 to 4,540)	(274 to 1,980)
Bolivia (Plurinational State of)	70+ years	2480	1340	1630	2280	811
		(1,370 to 4,560)	(430 to 2,970)	(830 to 3,080)	(1,230 to 4,120)	(240 to 1,880)
Ecuador	All Ages	14700	8420	11200	13700	4400
		(12,000 to 17,800)	(3,570 to 14,600)	(9,080 to 13,900)	(11,000 to 16,800)	(1,890 to 8,090)
Ecuador	Under 5 years	5900	3380	4480	5490	852
		(4,280 to 8,150)	(1,360 to 6,290)	(3,110 to 6,320)	(3,890 to 7,740)	(257 to 1,790)
Ecuador	5-14 years	2170	1240	1650	2020	874
		(1,590 to 2,880)	(541 to 2,230)	(1,180 to 2,240)	(1,450 to 2,740)	(377 to 1,650)
Ecuador	15-49 years	3290	1880	2500	3060	1320
		(2,530 to 4,310)	(804 to 3,390)	(1,880 to 3,320)	(2,300 to 4,060)	(570 to 2,390)
Ecuador	50-69 years	1670	950	1260	1550	669
		(1,330 to 2,020)	(421 to 1,660)	(1,020 to 1,580)	(1,220 to 1,900)	(295 to 1,190)
Ecuador	70+ years	1700	969	1290	1580	683
		(1,450 to 2,030)	(447 to 1,660)	(1,070 to 1,590)	(1,320 to 1,900)	(305 to 1,190)
Peru	All Ages	52100	29300	35000	48400	14300
		(37,400 to 73,200)	(11,900 to 54,800)	(24,100 to 50,300)	(34,400 to 67,700)	(5,420 to 26,800)
Peru	Under 5 years	21400	12100	14400	20000	3530
		(13,000 to 32,200)	(4,340 to 23,200)	(8,090 to 21,800)	(11,700 to 30,000)	(1,190 to 7,020)
Peru	5-14 years	7580	4260	5080	7050	2660
		(4,860 to 11,400)	(1,660 to 8,280)	(3,160 to 7,800)	(4,440 to 10,400)	(1,030 to 5,100)
Peru	15-49 years	11200	6280	7480	10400	3920
		(7,780 to 16,700)	(2,610 to 12,000)	(5,010 to 11,500)	(7,100 to 15,300)	(1,600 to 7,630)
Peru	50-69 years	5720	3220	3840	5320	2010
		(3,850 to 9,220)	(1,170 to 6,610)	(2,420 to 6,140)	(3,550 to 8,770)	(732 to 4,180)
Peru	70+ years	6180	3460	4150	5750	2160
		(4,020 to 10,100)	(1,270 to 6,950)	(2,690 to 7,200)	(3,690 to 9,620)	(782 to 4,240)
Caribbean	All Ages	428000	110000	184000	324000	16200
		(304,000 to 570,000)	(31,600 to 273,000)	(124,000 to 252,000)	(214,000 to 478,000)	(4,010 to 40,400)
Caribbean	Under 5 years	357000	88800	145000	266000	5450
		(240,000 to 496,000)	(23,600 to 225,000)	(92,200 to 208,000)	(167,000 to 408,000)	(0 to 17,700)
Caribbean	5-14 years	14200	4150	7500	11500	1990
		(8,630 to 21,000)	(1,140 to 9,530)	(4,760 to 10,700)	(6,810 to 17,300)	(549 to 4,680)
Caribbean	15-49 years	25300	7500	13500	20500	3670
		(16,200 to 37,900)	(2,200 to 17,800)	(8,990 to 19,500)	(13,000 to 32,400)	(1,130 to 8,810)
Caribbean	50-69 years	17800	5320	9630	14500	2660
		(11,000 to 27,400)	(1,500 to 13,200)	(6,520 to 14,200)	(9,320 to 22,800)	(791 to 6,260)
Caribbean	70+ years	14000	4420	8220	11700	2410
		(9,320 to 20,700)	(1,300 to 10,700)	(6,010 to 11,500)	(7,950 to 17,600)	(772 to 5,530)
Antigua and Barbuda	All Ages	93	35	58	86	18
		(74 to 117)	(12 to 76)	(43 to 74)	(68 to 109)	(6 to 38)
Antigua and Barbuda	Under 5 years	18	7	11	17	1
		(15 to 22)	(2 to 15)	(9 to 14)	(13 to 20)	(0 to 4)
Antigua and Barbuda	5-14 years	17	7	11	16	4
		(10 to 28)	(2 to 15)	(6 to 18)	(9 to 26)	(1 to 8)
Antigua and Barbuda	15-49 years	33	12	20	30	7
		(22 to 46)	(4 to 27)	(13 to 29)	(21 to 43)	(2 to 15)
Antigua and Barbuda	50-69 years	14	5	9	13	3
		(12 to 16)	(2 to 12)	(7 to 11)	(11 to 15)	(1 to 7)
Antigua and Barbuda	70+ years	11	4	7	10	2
		(10 to 13)	(1 to 9)	(6 to 8)	(9 to 12)	(1 to 5)
Bahamas	All Ages	259	106	222	243	74
		(200 to 333)	(37 to 220)	(172 to 284)	(189 to 315)	(25 to 154)
Bahamas	Under 5 years	52	21	44	48	5
		(38 to 69)	(7 to 44)	(32 to 60)	(35 to 65)	(2 to 13)
Bahamas	5-14 years	50	21	43	47	17
		(28 to 83)	(6 to 48)	(24 to 70)	(27 to 77)	(5 to 39)
Bahamas	15-49 years	96	39	82	90	32
		(70 to 130)	(13 to 85)	(60 to 110)	(66 to 124)	(10 to 65)
Bahamas	50-69 years	39	16	33	36	13
		(31 to 47)	(6 to 32)	(27 to 40)	(29 to 44)	(4 to 26)
Bahamas	70+ years	23	9	19	21	7
		(19 to 27)	(3 to 19)	(16 to 23)	(17 to 26)	(3 to 15)
Barbados	All Ages	288	125	217	269	82
		(217 to 373)	(43 to 261)	(162 to 287)	(201 to 351)	(26 to 175)
Barbados	Under 5 years	30	13	23	28	3
		(22 to 41)	(4 to 29)	(16 to 32)	(20 to 39)	(1 to 7)
Barbados	5-14 years	60	26	46	56	18
		(33 to 97)	(8 to 58)	(25 to 75)	(30 to 92)	(6 to 42)
Barbados	15-49 years	110	48	83	103	34
		(75 to 160)	(16 to 105)	(56 to 118)	(69 to 149)	(11 to 73)
Barbados	50-69 years	44	19	33	41	13
		(34 to 54)	(7 to 39)	(26 to 42)	(31 to 52)	(4 to 28)
Barbados	70+ years	44	19	33	41	13
		(37 to 51)	(6 to 40)	(26 to 40)	(33 to 48)	(4 to 28)
Belize	All Ages	720	197	467	602	72
		(605 to 864)	(58 to 479)	(371 to 589)	(464 to 765)	(21 to 181)
Belize	Under 5 years	330	90	214	276	14
		(256 to 410)	(27 to 224)	(155 to 284)	(201 to 368)	(3 to 41)
Belize	5-14 years	107	29	70	90	16
		(65 to 171)	(8 to 71)	(41 to 110)	(53 to 144)	(4 to 40)
Belize	15-49 years	176	48	114	147	26
		(137 to 229)	(14 to 111)	(85 to 150)	(106 to 199)	(8 to 65)
Belize	50-69 years	66	18	43	55	10
		(57 to 77)	(5 to 44)	(34 to 53)	(43 to 69)	(3 to 25)
Belize	70+ years	40	11	26	33	6
		(35 to 45)	(3 to 26)	(21 to 31)	(26 to 41)	(2 to 15)
Bermuda	All Ages	51	20	43	48	16
		(37 to 68)	(7 to 44)	(31 to 59)	(34 to 64)	(5 to 35)
Bermuda	Under 5 years	3	1	3	3	1
		(2 to 5)	(0 to 3)	(2 to 4)	(2 to 4)	(0 to 2)
Bermuda	5-14 years	10	4	9	10	3
		(5 to 17)	(1 to 9)	(5 to 14)	(5 to 16)	(1 to 8)
Bermuda	15-49 years	20	8	17	19	6
		(13 to 29)	(3 to 18)	(11 to 25)	(12 to 28)	(2 to 14)
Bermuda	50-69 years	10	4	9	10	3
		(7 to 14)	(1 to 9)	(6 to 12)	(6 to 13)	(1 to 7)
Bermuda	70+ years	7	3	6	7	2
		(6 to 9)	(1 to 6)	(5 to 7)	(6 to 8)	(1 to 5)
Cuba	All Ages	12600	5010	9180	11800	3220
		(10,300 to 15,700)	(1,830 to 10,500)	(7,240 to 11,600)	(9,480 to 14,800)	(1,160 to 6,880)
Cuba	Under 5 years	1310	523	955	1230	162
		(1,050 to 1,620)	(184 to 1,100)	(736 to 1,200)	(958 to 1,530)	(49 to 382)
Cuba	5-14 years	1810	719	1320	1690	490
		(1,010 to 2,830)	(235 to 1,620)	(718 to 2,080)	(951 to 2,720)	(156 to 1,150)
Cuba	15-49 years	3580	1420	2600	3340	970
		(2,520 to 5,030)	(523 to 3,100)	(1,800 to 3,630)	(2,360 to 4,800)	(343 to 2,080)
Cuba	50-69 years	3170	1260	2310	2960	858
		(2,610 to 3,830)	(451 to 2,660)	(1,860 to 2,860)	(2,400 to 3,610)	(306 to 1,810)
Cuba	70+ years	2740	1090	2000	2560	742
		(2,400 to 3,140)	(384 to 2,290)	(1,650 to 2,340)	(2,190 to 2,980)	(257 to 1,540)
Dominica	All Ages	98	35	70	89	17
		(72 to 135)	(11 to 84)	(51 to 100)	(64 to 122)	(5 to 40)
Dominica	Under 5 years	39	14	28	36	3
		(23 to 60)	(3 to 36)	(17 to 46)	(21 to 56)	(0 to 8)
Dominica	5-14 years	14	5	10	13	3
		(8 to 22)	(2 to 12)	(6 to 16)	(8 to 21)	(1 to 8)
Dominica	15-49 years	22	8	16	20	5
		(15 to 31)	(2 to 19)	(11 to 23)	(14 to 29)	(2 to 12)
Dominica	50-69 years	12	4	9	11	3
		(7 to 19)	(1 to 11)	(5 to 14)	(7 to 18)	(1 to 7)
Dominica	70+ years	11	4	8	10	3
		(6 to 17)	(1 to 9)	(4 to 13)	(5 to 16)	(1 to 6)
Dominican Republic	All Ages	36700	11300	22400	31000	3190
		(25,200 to 49,900)	(3,120 to 29,000)	(14,900 to 30,700)	(20,100 to 43,600)	(773 to 8,070)
Dominican Republic	Under 5 years	23300	7170	14300	19700	1060
		(12,400 to 34,300)	(1,820 to 18,700)	(7,210 to 21,700)	(10,600 to 30,000)	(13 to 2,980)
Dominican Republic	5-14 years	2990	923	1830	2530	479
		(1,900 to 4,650)	(253 to 2,170)	(1,150 to 2,880)	(1,550 to 4,060)	(129 to 1,130)
Dominican Republic	15-49 years	4600	1410	2800	3880	726
		(3,010 to 6,560)	(396 to 3,350)	(1,790 to 4,030)	(2,490 to 5,960)	(204 to 1,720)
Dominican Republic	50-69 years	2810	864	1720	2380	445
		(1,560 to 4,760)	(217 to 2,300)	(931 to 2,860)	(1,300 to 4,090)	(109 to 1,160)
Dominican Republic	70+ years	2980	915	1810	2510	471
		(1,530 to 5,190)	(208 to 2,480)	(928 to 3,160)	(1,280 to 4,470)	(105 to 1,300)
Grenada	All Ages	150	58	104	137	34
		(111 to 205)	(20 to 125)	(72 to 143)	(100 to 188)	(11 to 72)
Grenada	Under 5 years	18	7	12	16	2
		(14 to 23)	(2 to 15)	(9 to 16)	(12 to 21)	(0 to 4)
Grenada	5-14 years	43	17	30	39	10
		(24 to 67)	(5 to 37)	(16 to 49)	(21 to 63)	(3 to 24)
Grenada	15-49 years	67	26	46	61	16
		(45 to 94)	(9 to 58)	(30 to 66)	(42 to 87)	(5 to 36)
Grenada	50-69 years	14	5	10	13	3
		(12 to 17)	(2 to 11)	(8 to 12)	(10 to 16)	(1 to 7)
Grenada	70+ years	9	3	6	8	2
		(8 to 10)	(1 to 7)	(5 to 7)	(7 to 9)	(1 to 4)
Guyana	All Ages	2700	834	1770	2330	294
		(2,110 to 3,480)	(216 to 2,110)	(1,280 to 2,360)	(1,680 to 3,110)	(77 to 733)
Guyana	Under 5 years	1290	399	844	1110	48
		(914 to 1,770)	(104 to 1,030)	(562 to 1,200)	(736 to 1,570)	(3 to 147)
Guyana	5-14 years	209	64	137	180	36
		(159 to 268)	(18 to 150)	(98 to 181)	(130 to 235)	(10 to 86)
Guyana	15-49 years	539	167	353	465	94
		(414 to 688)	(46 to 408)	(255 to 470)	(337 to 618)	(25 to 224)
Guyana	50-69 years	427	132	280	369	75
		(323 to 565)	(35 to 328)	(200 to 383)	(263 to 502)	(20 to 187)
Guyana	70+ years	235	73	154	203	41
		(184 to 298)	(21 to 180)	(115 to 203)	(148 to 267)	(11 to 103)
Haiti	All Ages	349000	84500	135000	257000	6050
		(234,000 to 485,000)	(22,100 to 211,000)	(85,500 to 191,000)	(159,000 to 397,000)	(0 to 18,300)
Haiti	Under 5 years	316000	76500	122000	232000	3760
		(209,000 to 444,000)	(20,100 to 195,000)	(76,800 to 178,000)	(140,000 to 364,000)	(0 to 12,900)
Haiti	5-14 years	7110	1700	2750	5210	485
		(3,100 to 13,400)	(339 to 4,500)	(1,180 to 5,330)	(2,150 to 10,100)	(48 to 1,290)
Haiti	15-49 years	12400	2970	4780	9100	849
		(5,500 to 23,000)	(638 to 8,790)	(2,020 to 8,990)	(3,750 to 17,900)	(138 to 2,560)
Haiti	50-69 years	8610	2060	3330	6330	596
		(3,500 to 16,400)	(415 to 6,220)	(1,280 to 6,730)	(2,410 to 12,600)	(78 to 1,800)
Haiti	70+ years	5140	1240	1990	3780	356
		(2,060 to 10,300)	(251 to 4,010)	(808 to 3,920)	(1,420 to 7,670)	(58 to 1,200)
Jamaica	All Ages	3750	1410	2390	3410	683
		(3,020 to 4,630)	(431 to 3,110)	(1,840 to 3,070)	(2,660 to 4,340)	(213 to 1,500)
Jamaica	Under 5 years	875	330	557	795	60
		(617 to 1,210)	(97 to 761)	(373 to 777)	(555 to 1,110)	(14 to 150)
Jamaica	5-14 years	467	174	297	424	101
		(292 to 700)	(52 to 401)	(184 to 454)	(268 to 624)	(31 to 232)
Jamaica	15-49 years	1020	382	649	927	221
		(784 to 1,330)	(124 to 832)	(487 to 872)	(706 to 1,230)	(71 to 495)
Jamaica	50-69 years	683	256	435	621	148
		(529 to 871)	(78 to 581)	(317 to 581)	(471 to 814)	(44 to 323)
Jamaica	70+ years	706	264	450	642	153
		(569 to 870)	(82 to 575)	(338 to 582)	(496 to 808)	(47 to 339)
Puerto Rico	All Ages	3320	1300	3110	3120	1100
		(2,740 to 4,110)	(454 to 2,830)	(2,550 to 3,840)	(2,530 to 3,910)	(370 to 2,390)
Puerto Rico	Under 5 years	267	105	250	250	40
		(215 to 330)	(35 to 228)	(201 to 312)	(202 to 316)	(12 to 95)
Puerto Rico	5-14 years	370	145	346	347	128
		(205 to 622)	(43 to 341)	(192 to 577)	(192 to 574)	(38 to 305)
Puerto Rico	15-49 years	890	350	833	836	308
		(638 to 1,240)	(117 to 787)	(593 to 1,150)	(591 to 1,190)	(103 to 689)
Puerto Rico	50-69 years	673	264	630	632	232
		(547 to 825)	(92 to 544)	(509 to 779)	(505 to 787)	(78 to 475)
Puerto Rico	70+ years	1120	440	1050	1050	387
		(955 to 1,310)	(150 to 933)	(881 to 1,230)	(876 to 1,250)	(130 to 817)
Saint Kitts and Nevis	All Ages	113	41	88	104	24
		(93 to 135)	(13 to 93)	(69 to 108)	(83 to 127)	(8 to 55)
Saint Kitts and Nevis	Under 5 years	33	12	26	30	3
		(24 to 47)	(3 to 30)	(18 to 36)	(22 to 43)	(1 to 7)
Saint Kitts and Nevis	5-14 years	11	4	9	10	3
		(8 to 17)	(1 to 9)	(6 to 13)	(7 to 15)	(1 to 6)
Saint Kitts and Nevis	15-49 years	25	9	20	23	7
		(19 to 33)	(3 to 21)	(14 to 26)	(17 to 31)	(2 to 15)
Saint Kitts and Nevis	50-69 years	27	10	21	25	7
		(22 to 33)	(3 to 23)	(17 to 26)	(20 to 31)	(2 to 17)
Saint Kitts and Nevis	70+ years	16	6	12	14	4
		(14 to 18)	(2 to 13)	(10 to 15)	(12 to 17)	(1 to 9)
Saint Lucia	All Ages	257	100	183	234	58
		(201 to 326)	(33 to 220)	(141 to 237)	(181 to 300)	(19 to 127)
Saint Lucia	Under 5 years	39	15	28	36	4
		(28 to 56)	(5 to 36)	(20 to 39)	(25 to 50)	(1 to 9)
Saint Lucia	5-14 years	49	19	35	45	12
		(28 to 78)	(6 to 43)	(21 to 56)	(26 to 70)	(4 to 29)
Saint Lucia	15-49 years	97	38	69	88	24
		(70 to 132)	(13 to 86)	(49 to 94)	(63 to 120)	(8 to 56)
Saint Lucia	50-69 years	38	15	27	34	9
		(31 to 46)	(5 to 32)	(21 to 33)	(27 to 42)	(3 to 20)
Saint Lucia	70+ years	34	13	24	31	9
		(29 to 40)	(5 to 28)	(20 to 30)	(25 to 37)	(3 to 19)
Saint Vincent and the Grenadines	All Ages	175	61	113	155	29
		(146 to 208)	(19 to 136)	(89 to 140)	(124 to 193)	(9 to 66)
Saint Vincent and the Grenadines	Under 5 years	43	15	28	38	3
		(32 to 58)	(4 to 38)	(20 to 40)	(27 to 54)	(1 to 7)
Saint Vincent and the Grenadines	5-14 years	29	10	19	26	6
		(19 to 42)	(3 to 23)	(12 to 28)	(16 to 39)	(2 to 14)
Saint Vincent and the Grenadines	15-49 years	47	16	30	42	9
		(37 to 61)	(6 to 38)	(23 to 40)	(32 to 55)	(3 to 22)
Saint Vincent and the Grenadines	50-69 years	29	10	18	25	6
		(24 to 33)	(3 to 22)	(15 to 22)	(20 to 31)	(2 to 13)
Saint Vincent and the Grenadines	70+ years	27	9	17	24	5
		(23 to 31)	(3 to 21)	(14 to 21)	(20 to 29)	(2 to 12)
Suriname	All Ages	2040	720	1540	1820	275
		(1,500 to 2,770)	(224 to 1,700)	(1,090 to 2,160)	(1,280 to 2,620)	(70 to 662)
Suriname	Under 5 years	1150	406	865	1030	62
		(718 to 1,650)	(112 to 984)	(527 to 1,250)	(623 to 1,550)	(6 to 184)
Suriname	5-14 years	159	56	120	143	38
		(109 to 224)	(17 to 123)	(83 to 178)	(93 to 203)	(11 to 88)
Suriname	15-49 years	283	100	213	253	68
		(203 to 417)	(29 to 235)	(148 to 324)	(180 to 380)	(20 to 164)
Suriname	50-69 years	249	88	188	223	59
		(152 to 407)	(24 to 226)	(113 to 311)	(138 to 370)	(17 to 157)
Suriname	70+ years	199	70	150	179	47
		(113 to 365)	(18 to 180)	(84 to 278)	(100 to 338)	(12 to 128)
Trinidad and Tobago	All Ages	1400	617	1130	1310	385
		(1,120 to 1,740)	(224 to 1,210)	(902 to 1,420)	(1,030 to 1,640)	(138 to 804)
Trinidad and Tobago	Under 5 years	335	148	270	312	32
		(243 to 468)	(48 to 321)	(188 to 381)	(221 to 439)	(7 to 78)
Trinidad and Tobago	5-14 years	199	87	160	186	66
		(121 to 316)	(30 to 192)	(99 to 250)	(113 to 289)	(22 to 145)
Trinidad and Tobago	15-49 years	416	183	335	388	138
		(314 to 548)	(68 to 382)	(256 to 446)	(291 to 509)	(48 to 293)
Trinidad and Tobago	50-69 years	241	106	195	225	80
		(191 to 302)	(38 to 214)	(151 to 251)	(174 to 289)	(28 to 160)
Trinidad and Tobago	70+ years	211	93	170	197	70
		(171 to 255)	(34 to 192)	(131 to 207)	(152 to 240)	(25 to 143)
United States Virgin Islands	All Ages	62	24	53	58	18
		(46 to 89)	(8 to 57)	(39 to 76)	(43 to 83)	(6 to 43)
United States Virgin Islands	Under 5 years	10	4	8	9	1
		(6 to 14)	(1 to 8)	(5 to 12)	(6 to 14)	(0 to 3)
United States Virgin Islands	5-14 years	9	4	8	9	3
		(5 to 16)	(1 to 8)	(4 to 13)	(5 to 15)	(1 to 7)
United States Virgin Islands	15-49 years	17	7	14	16	5
		(12 to 24)	(2 to 15)	(10 to 20)	(11 to 23)	(2 to 12)
United States Virgin Islands	50-69 years	12	5	10	11	4
		(8 to 20)	(1 to 12)	(6 to 17)	(7 to 19)	(1 to 10)
United States Virgin Islands	70+ years	15	6	12	14	5
		(8 to 27)	(2 to 15)	(7 to 23)	(8 to 25)	(1 to 12)
Central Latin America	All Ages	581000	299000	424000	545000	149000
		(487,000 to 702,000)	(129,000 to 528,000)	(349,000 to 519,000)	(447,000 to 666,000)	(67,600 to 251,000)
Central Latin America	Under 5 years	270000	134000	191000	252000	29600
		(199,000 to 357,000)	(51,100 to 250,000)	(138,000 to 257,000)	(186,000 to 338,000)	(9,350 to 60,000)
Central Latin America	5-14 years	55200	28200	40200	51800	19800
		(43,500 to 69,200)	(12,400 to 48,600)	(31,200 to 51,100)	(40,700 to 65,100)	(8,430 to 33,400)
Central Latin America	15-49 years	100000	52400	74100	94400	37300
		(86,800 to 119,000)	(23,800 to 90,300)	(62,900 to 88,400)	(80,400 to 114,000)	(17,000 to 62,700)
Central Latin America	50-69 years	78800	42800	60000	74300	31500
		(70,100 to 91,300)	(19,900 to 69,800)	(52,700 to 69,700)	(64,700 to 86,400)	(14,700 to 50,100)
Central Latin America	70+ years	76700	41700	58800	72400	30900
		(68,500 to 87,500)	(19,700 to 67,300)	(52,100 to 66,900)	(63,400 to 82,800)	(14,600 to 49,900)
Colombia	All Ages	55200	29700	45900	52500	18300
		(44,800 to 67,300)	(12,700 to 52,100)	(37,100 to 57,000)	(42,200 to 64,800)	(7,580 to 32,100)
Colombia	Under 5 years	21300	11500	17700	20300	3970
		(14,700 to 30,300)	(4,480 to 21,200)	(12,200 to 25,400)	(13,900 to 28,800)	(1,300 to 7,880)
Colombia	5-14 years	6230	3340	5180	5930	2640
		(4,390 to 8,790)	(1,370 to 5,840)	(3,630 to 7,220)	(4,160 to 8,340)	(1,060 to 4,560)
Colombia	15-49 years	10900	5880	9100	10400	4650
		(8,700 to 14,100)	(2,570 to 10,200)	(7,120 to 11,700)	(8,130 to 13,700)	(1,980 to 8,340)
Colombia	50-69 years	7400	3960	6150	7040	3130
		(6,230 to 8,830)	(1,720 to 6,710)	(5,040 to 7,480)	(5,820 to 8,440)	(1,350 to 5,320)
Colombia	70+ years	9300	4990	7740	8860	3950
		(7,950 to 10,700)	(2,160 to 8,370)	(6,510 to 9,040)	(7,460 to 10,300)	(1,680 to 6,630)
Costa Rica	All Ages	5860	3930	5420	5640	3270
		(4,700 to 7,350)	(2,070 to 5,860)	(4,350 to 6,780)	(4,550 to 7,100)	(1,690 to 5,000)
Costa Rica	Under 5 years	949	638	879	914	331
		(761 to 1,180)	(330 to 981)	(701 to 1,080)	(733 to 1,120)	(159 to 555)
Costa Rica	5-14 years	987	661	914	950	590
		(563 to 1,510)	(297 to 1,170)	(527 to 1,400)	(549 to 1,480)	(267 to 1,060)
Costa Rica	15-49 years	1790	1200	1660	1730	1070
		(1,260 to 2,500)	(596 to 1,950)	(1,160 to 2,300)	(1,220 to 2,400)	(527 to 1,710)
Costa Rica	50-69 years	978	655	906	942	585
		(821 to 1,180)	(338 to 971)	(756 to 1,090)	(777 to 1,140)	(305 to 876)
Costa Rica	70+ years	1150	772	1070	1110	689
		(985 to 1,340)	(406 to 1,120)	(909 to 1,240)	(946 to 1,300)	(361 to 1,020)
El Salvador	All Ages	13300	6000	8290	12400	2540
		(9,670 to 18,000)	(1,900 to 11,900)	(5,780 to 12,100)	(8,710 to 17,000)	(828 to 5,140)
El Salvador	Under 5 years	5660	2570	3540	5280	536
		(3,590 to 8,200)	(815 to 5,550)	(2,140 to 5,140)	(3,330 to 7,810)	(146 to 1,180)
El Salvador	5-14 years	1410	640	885	1320	374
		(922 to 2,140)	(224 to 1,320)	(563 to 1,370)	(834 to 1,990)	(124 to 792)
El Salvador	15-49 years	2530	1140	1580	2360	668
		(1,710 to 3,730)	(397 to 2,290)	(1,010 to 2,320)	(1,590 to 3,400)	(229 to 1,380)
El Salvador	50-69 years	1640	738	1020	1530	431
		(1,030 to 2,600)	(231 to 1,580)	(615 to 1,620)	(955 to 2,400)	(136 to 967)
El Salvador	70+ years	2010	907	1260	1880	530
		(1,220 to 3,480)	(299 to 2,090)	(737 to 2,300)	(1,120 to 3,300)	(171 to 1,250)
Guatemala	All Ages	145000	56600	90600	133000	19200
		(119,000 to 180,000)	(19,700 to 118,000)	(69,800 to 115,000)	(103,000 to 166,000)	(6,550 to 39,100)
Guatemala	Under 5 years	85300	33300	53200	77900	5890
		(64,300 to 112,000)	(11,200 to 71,800)	(38,500 to 71,400)	(55,900 to 106,000)	(1,740 to 13,300)
Guatemala	5-14 years	13200	5130	8230	12100	2920
		(11,100 to 15,700)	(1,780 to 10,400)	(6,460 to 10,100)	(9,850 to 14,600)	(988 to 5,950)
Guatemala	15-49 years	22400	8710	14000	20500	4950
		(19,200 to 26,000)	(3,130 to 17,800)	(11,400 to 16,800)	(16,900 to 24,200)	(1,730 to 10,000)
Guatemala	50-69 years	12900	4990	8010	11700	2840
		(10,900 to 15,000)	(1,790 to 10,100)	(6,440 to 9,750)	(9,500 to 13,900)	(970 to 5,920)
Guatemala	70+ years	11600	4500	7230	10600	2560
		(10,100 to 13,400)	(1,620 to 9,220)	(5,960 to 8,640)	(8,710 to 12,500)	(904 to 5,250)
Honduras	All Ages	57400	28500	34500	54100	10900
		(39,500 to 80,300)	(10,400 to 52,100)	(23,000 to 51,800)	(37,100 to 76,200)	(3,710 to 21,400)
Honduras	Under 5 years	27000	13400	16200	25500	2370
		(16,400 to 38,600)	(4,560 to 25,500)	(9,470 to 24,400)	(15,100 to 36,500)	(665 to 5,010)
Honduras	5-14 years	5740	2860	3450	5410	1630
		(3,600 to 8,980)	(1,010 to 5,810)	(1,970 to 5,500)	(3,320 to 8,450)	(554 to 3,440)
Honduras	15-49 years	10500	5240	6320	9910	2980
		(6,080 to 18,100)	(1,610 to 11,300)	(3,420 to 10,900)	(5,510 to 16,900)	(810 to 6,370)
Honduras	50-69 years	7830	3860	4690	7380	2180
		(4,220 to 12,400)	(1,350 to 8,140)	(2,530 to 7,740)	(3,960 to 11,900)	(707 to 4,610)
Honduras	70+ years	6320	3120	3790	5960	1760
		(3,410 to 10,400)	(1,080 to 6,580)	(2,100 to 6,340)	(3,230 to 9,840)	(599 to 3,830)
Mexico	All Ages	190000	114000	156000	181000	67400
		(167,000 to 221,000)	(51,900 to 180,000)	(133,000 to 184,000)	(156,000 to 213,000)	(32,800 to 103,000)
Mexico	Under 5 years	71000	41500	56800	67100	9660
		(51,600 to 95,600)	(17,200 to 73,400)	(40,500 to 78,100)	(48,400 to 92,100)	(3,510 to 19,100)
Mexico	5-14 years	15200	8970	12300	14400	6920
		(12,300 to 18,500)	(4,000 to 14,400)	(9,820 to 15,200)	(11,600 to 17,600)	(3,110 to 11,100)
Mexico	15-49 years	33400	20200	27600	31700	16000
		(29,400 to 37,700)	(9,610 to 31,000)	(24,000 to 31,700)	(27,800 to 36,600)	(7,710 to 24,400)
Mexico	50-69 years	36400	22300	30600	34700	17900
		(32,000 to 41,200)	(10,500 to 34,100)	(26,400 to 35,000)	(30,000 to 39,700)	(8,620 to 27,000)
Mexico	70+ years	34400	21000	28800	32700	16900
		(30,900 to 38,200)	(10,100 to 32,000)	(25,300 to 32,200)	(28,900 to 36,800)	(8,220 to 25,100)
Nicaragua	All Ages	14900	6180	7880	13600	1830
		(11,000 to 20,200)	(2,030 to 12,600)	(5,500 to 11,000)	(9,950 to 19,100)	(556 to 3,950)
Nicaragua	Under 5 years	9060	3770	4800	8310	661
		(5,620 to 13,200)	(1,150 to 7,930)	(2,870 to 7,130)	(5,020 to 12,200)	(144 to 1,600)
Nicaragua	5-14 years	1240	517	659	1140	251
		(817 to 1,890)	(164 to 1,140)	(425 to 1,000)	(734 to 1,690)	(79 to 554)
Nicaragua	15-49 years	2300	956	1220	2110	465
		(1,650 to 3,530)	(305 to 2,070)	(825 to 1,920)	(1,440 to 3,300)	(149 to 1,020)
Nicaragua	50-69 years	1270	526	673	1160	256
		(807 to 2,020)	(164 to 1,120)	(407 to 1,130)	(728 to 1,890)	(77 to 580)
Nicaragua	70+ years	993	411	526	911	200
		(625 to 1,630)	(129 to 972)	(327 to 901)	(574 to 1,520)	(62 to 488)
Panama	All Ages	10900	5600	7580	10400	2620
		(9,000 to 13,300)	(2,310 to 9,800)	(5,990 to 9,420)	(8,400 to 12,800)	(1,060 to 4,640)
Panama	Under 5 years	5700	2940	3980	5450	844
		(4,310 to 7,480)	(1,160 to 5,500)	(2,890 to 5,250)	(4,130 to 7,100)	(264 to 1,650)
Panama	5-14 years	1510	780	1060	1450	520
		(1,020 to 2,150)	(308 to 1,430)	(715 to 1,500)	(988 to 2,060)	(207 to 985)
Panama	15-49 years	1890	971	1320	1800	647
		(1,470 to 2,440)	(411 to 1,710)	(988 to 1,700)	(1,400 to 2,350)	(265 to 1,150)
Panama	50-69 years	829	427	578	793	285
		(672 to 984)	(174 to 733)	(452 to 703)	(643 to 952)	(114 to 492)
Panama	70+ years	935	481	652	894	321
		(767 to 1,120)	(198 to 846)	(519 to 800)	(728 to 1,080)	(134 to 548)
Venezuela (Bolivarian Republic of)	All Ages	87500	48400	67800	83000	23200
		(62,100 to 110,000)	(20,300 to 87,700)	(48,800 to 88,100)	(59,600 to 105,000)	(9,740 to 41,200)
Venezuela (Bolivarian Republic of)	Under 5 years	43600	24200	33800	41400	5380
		(21,000 to 60,600)	(8,520 to 45,500)	(16,300 to 48,200)	(20,100 to 58,200)	(1,380 to 12,200)
Venezuela (Bolivarian Republic of)	5-14 years	9670	5330	7490	9170	3910
		(6,310 to 14,400)	(2,180 to 9,600)	(4,880 to 11,000)	(6,080 to 13,200)	(1,610 to 7,100)
Venezuela (Bolivarian Republic of)	15-49 years	14600	8040	11300	13800	5910
		(11,400 to 18,600)	(3,620 to 13,900)	(8,670 to 14,600)	(10,500 to 17,700)	(2,520 to 10,100)
Venezuela (Bolivarian Republic of)	50-69 years	9580	5290	7420	9080	3890
		(7,350 to 12,100)	(2,240 to 9,200)	(5,570 to 9,640)	(6,770 to 11,600)	(1,590 to 6,820)
Venezuela (Bolivarian Republic of)	70+ years	10000	5530	7760	9500	4070
		(8,050 to 12,400)	(2,410 to 9,460)	(5,960 to 9,760)	(7,590 to 11,700)	(1,710 to 7,080)
Tropical Latin America	All Ages	241000	126000	164000	223000	68800
		(213,000 to 272,000)	(57,900 to 210,000)	(139,000 to 191,000)	(195,000 to 259,000)	(32,900 to 111,000)
Tropical Latin America	Under 5 years	76700	38100	48600	70800	8710
		(61,900 to 94,200)	(15,000 to 67,700)	(37,500 to 61,100)	(55,900 to 87,600)	(3,350 to 16,900)
Tropical Latin America	5-14 years	22400	11600	15000	20700	7550
		(15,200 to 32,100)	(4,870 to 20,500)	(9,940 to 21,800)	(14,100 to 29,700)	(3,210 to 13,600)
Tropical Latin America	15-49 years	44700	23700	30800	41600	15800
		(36,900 to 56,400)	(11,100 to 40,400)	(24,600 to 38,400)	(33,300 to 53,000)	(7,340 to 26,500)
Tropical Latin America	50-69 years	40700	22000	29000	37900	15200
		(37,300 to 44,100)	(10,500 to 35,300)	(25,400 to 32,500)	(33,900 to 42,100)	(7,270 to 23,800)
Tropical Latin America	70+ years	56100	30800	40700	52400	21600
		(48,700 to 61,000)	(14,500 to 50,000)	(34,200 to 46,200)	(44,000 to 58,900)	(10,400 to 34,600)
Brazil	All Ages	233000	122000	159000	216000	67500
		(206,000 to 264,000)	(56,600 to 202,000)	(135,000 to 184,000)	(189,000 to 250,000)	(32,500 to 109,000)
Brazil	Under 5 years	71600	35600	45300	66000	8190
		(57,200 to 88,200)	(14,300 to 63,800)	(34,700 to 57,600)	(51,700 to 82,200)	(3,210 to 15,800)
Brazil	5-14 years	21800	11300	14600	20200	7370
		(14,700 to 31,200)	(4,770 to 20,000)	(9,660 to 21,200)	(13,700 to 28,900)	(3,140 to 13,300)
Brazil	15-49 years	43800	23200	30200	40800	15500
		(36,100 to 55,200)	(10,900 to 39,600)	(24,200 to 37,600)	(32,600 to 51,900)	(7,200 to 26,000)
Brazil	50-69 years	40100	21700	28600	37400	15000
		(36,700 to 43,500)	(10,400 to 34,800)	(25,100 to 32,100)	(33,400 to 41,400)	(7,180 to 23,400)
Brazil	70+ years	55400	30400	40300	51800	21400
		(48,100 to 60,200)	(14,400 to 49,500)	(33,900 to 45,500)	(43,400 to 58,300)	(10,300 to 34,200)
Paraguay	All Ages	7940	3910	5230	7320	1350
		(5,510 to 11,900)	(1,450 to 8,000)	(3,510 to 7,960)	(4,870 to 11,000)	(461 to 2,580)
Paraguay	Under 5 years	5140	2540	3390	4740	514
		(2,880 to 8,580)	(827 to 5,520)	(1,850 to 5,820)	(2,520 to 8,030)	(121 to 1,240)
Paraguay	5-14 years	616	302	406	568	184
		(379 to 927)	(108 to 588)	(250 to 604)	(348 to 851)	(64 to 363)
Paraguay	15-49 years	879	434	579	811	264
		(614 to 1,270)	(157 to 838)	(387 to 852)	(565 to 1,190)	(94 to 515)
Paraguay	50-69 years	588	289	387	542	175
		(333 to 923)	(96 to 602)	(215 to 627)	(314 to 844)	(54 to 361)
Paraguay	70+ years	722	353	475	666	214
		(358 to 1,180)	(119 to 725)	(228 to 799)	(329 to 1,110)	(66 to 461)
North Africa and Middle East	All Ages	1490000	668000	891000	1320000	210000
		(1,130,000 to 1,990,000)	(298,000 to 1,170,000)	(681,000 to 1,140,000)	(1,000,000 to 1,790,000)	(91,600 to 357,000)
North Africa and Middle East	Under 5 years	1080000	455000	609000	943000	64800
		(783,000 to 1,630,000)	(186,000 to 843,000)	(439,000 to 860,000)	(658,000 to 1,430,000)	(18,700 to 133,000)
North Africa and Middle East	5-14 years	179000	90200	118000	165000	59500
		(118,000 to 257,000)	(37,800 to 161,000)	(77,800 to 170,000)	(109,000 to 235,000)	(25,600 to 106,000)
North Africa and Middle East	15-49 years	151000	79400	106000	140000	55400
		(107,000 to 208,000)	(35,700 to 138,000)	(74,800 to 149,000)	(100,000 to 197,000)	(24,800 to 96,000)
North Africa and Middle East	50-69 years	43200	23100	31400	40400	16400
		(29,400 to 62,800)	(9,720 to 42,100)	(21,500 to 44,900)	(27,700 to 58,900)	(6,940 to 30,300)
North Africa and Middle East	70+ years	38200	19900	27400	35700	13900
		(22,900 to 63,900)	(7,790 to 41,800)	(16,400 to 46,100)	(21,500 to 61,900)	(5,660 to 29,500)
North Africa and Middle East	All Ages	1490000	668000	891000	1320000	210000
		(1,130,000 to 1,990,000)	(298,000 to 1,170,000)	(681,000 to 1,140,000)	(1,000,000 to 1,790,000)	(91,600 to 357,000)
North Africa and Middle East	Under 5 years	1080000	455000	609000	943000	64800
		(783,000 to 1,630,000)	(186,000 to 843,000)	(439,000 to 860,000)	(658,000 to 1,430,000)	(18,700 to 133,000)
North Africa and Middle East	5-14 years	179000	90200	118000	165000	59500
		(118,000 to 257,000)	(37,800 to 161,000)	(77,800 to 170,000)	(109,000 to 235,000)	(25,600 to 106,000)
North Africa and Middle East	15-49 years	151000	79400	106000	140000	55400
		(107,000 to 208,000)	(35,700 to 138,000)	(74,800 to 149,000)	(100,000 to 197,000)	(24,800 to 96,000)
North Africa and Middle East	50-69 years	43200	23100	31400	40400	16400
		(29,400 to 62,800)	(9,720 to 42,100)	(21,500 to 44,900)	(27,700 to 58,900)	(6,940 to 30,300)
North Africa and Middle East	70+ years	38200	19900	27400	35700	13900
		(22,900 to 63,900)	(7,790 to 41,800)	(16,400 to 46,100)	(21,500 to 61,900)	(5,660 to 29,500)
Afghanistan	All Ages	375000	87400	149000	293000	4390
		(250,000 to 554,000)	(23,300 to 218,000)	(97,100 to 225,000)	(182,000 to 449,000)	(0 to 16,700)
Afghanistan	Under 5 years	358000	83400	143000	280000	3140
		(233,000 to 538,000)	(22,200 to 211,000)	(90,400 to 218,000)	(171,000 to 436,000)	(0 to 15,400)
Afghanistan	5-14 years	9210	2170	3670	7210	678
		(5,620 to 13,500)	(540 to 5,280)	(2,240 to 5,650)	(4,080 to 11,200)	(166 to 1,800)
Afghanistan	15-49 years	6500	1530	2590	5080	477
		(4,190 to 9,200)	(436 to 3,550)	(1,570 to 3,730)	(3,070 to 7,830)	(118 to 1,180)
Afghanistan	50-69 years	755	177	302	593	56
		(424 to 1,520)	(40 to 479)	(162 to 578)	(309 to 1,170)	(10 to 150)
Afghanistan	70+ years	428	101	172	338	32
		(106 to 1,140)	(12 to 383)	(40 to 478)	(76 to 932)	(3 to 124)
Algeria	All Ages	44400	23200	38500	41500	13500
		(31,900 to 57,300)	(9,360 to 42,200)	(27,300 to 50,500)	(29,500 to 54,500)	(5,640 to 24,400)
Algeria	Under 5 years	18900	9860	16400	17700	2700
		(9,340 to 27,300)	(3,520 to 19,600)	(8,030 to 23,500)	(8,750 to 25,700)	(802 to 6,020)
Algeria	5-14 years	11200	5840	9690	10500	4740
		(6,920 to 17,000)	(2,250 to 11,300)	(6,100 to 14,700)	(6,480 to 16,000)	(1,790 to 9,420)
Algeria	15-49 years	9570	5010	8310	8960	4070
		(6,560 to 13,800)	(1,990 to 9,030)	(5,670 to 11,800)	(6,120 to 13,100)	(1,640 to 7,280)
Algeria	50-69 years	2540	1330	2210	2380	1080
		(1,650 to 3,700)	(507 to 2,520)	(1,440 to 3,180)	(1,540 to 3,490)	(408 to 2,060)
Algeria	70+ years	2200	1150	1910	2060	939
		(1,270 to 3,760)	(404 to 2,490)	(1,120 to 3,370)	(1,200 to 3,560)	(322 to 2,000)
Bahrain	All Ages	808	492	707	779	350
		(618 to 1,050)	(224 to 805)	(534 to 920)	(603 to 1,030)	(161 to 576)
Bahrain	Under 5 years	208	126	182	201	41
		(145 to 280)	(56 to 210)	(126 to 242)	(140 to 271)	(16 to 80)
Bahrain	5-14 years	171	105	150	165	88
		(102 to 261)	(43 to 196)	(89 to 232)	(99 to 254)	(36 to 168)
Bahrain	15-49 years	259	158	226	249	133
		(179 to 364)	(68 to 271)	(156 to 320)	(172 to 352)	(59 to 225)
Bahrain	50-69 years	113	69	99	109	58
		(76 to 161)	(31 to 119)	(66 to 138)	(74 to 155)	(26 to 98)
Bahrain	70+ years	57	35	50	55	29
		(38 to 82)	(16 to 62)	(33 to 72)	(36 to 79)	(13 to 52)
Egypt	All Ages	342000	238000	257000	326000	72400
		(252,000 to 463,000)	(120,000 to 370,000)	(187,000 to 359,000)	(239,000 to 443,000)	(34,600 to 123,000)
Egypt	Under 5 years	263000	184000	198000	251000	33100
		(182,000 to 373,000)	(91,400 to 297,000)	(134,000 to 292,000)	(173,000 to 360,000)	(10,700 to 72,200)
Egypt	5-14 years	37300	26000	28000	35500	18600
		(24,000 to 54,400)	(12,800 to 42,900)	(17,900 to 41,400)	(22,800 to 51,900)	(9,190 to 31,200)
Egypt	15-49 years	26700	18600	20100	25500	13300
		(18,500 to 38,300)	(9,770 to 29,900)	(13,600 to 29,400)	(17,600 to 36,700)	(6,880 to 21,700)
Egypt	50-69 years	8160	5680	6140	7780	4070
		(5,310 to 12,900)	(2,710 to 10,100)	(3,800 to 10,000)	(4,940 to 12,200)	(1,880 to 7,390)
Egypt	70+ years	6570	4580	4940	6270	3280
		(3,900 to 13,100)	(1,990 to 9,760)	(2,820 to 10,100)	(3,680 to 12,500)	(1,360 to 7,270)
Iran (Islamic Republic of)	All Ages	53400	31500	33500	51100	17600
		(40,000 to 71,400)	(15,400 to 51,900)	(24,100 to 44,500)	(38,900 to 68,300)	(8,080 to 28,900)
Iran (Islamic Republic of)	Under 5 years	8220	4580	5020	7820	1250
		(6,140 to 10,500)	(1,950 to 7,840)	(3,660 to 6,510)	(5,830 to 9,900)	(486 to 2,300)
Iran (Islamic Republic of)	5-14 years	15800	9330	9940	15100	5650
		(10,000 to 24,100)	(4,290 to 16,700)	(6,060 to 15,700)	(9,600 to 23,300)	(2,380 to 10,100)
Iran (Islamic Republic of)	15-49 years	19400	11600	12200	18600	7050
		(13,400 to 27,800)	(5,390 to 19,400)	(8,240 to 17,600)	(12,700 to 26,800)	(3,280 to 11,900)
Iran (Islamic Republic of)	50-69 years	4990	2990	3150	4780	1810
		(3,370 to 6,850)	(1,390 to 5,240)	(2,040 to 4,440)	(3,220 to 6,740)	(822 to 3,160)
Iran (Islamic Republic of)	70+ years	4960	2990	3100	4760	1800
		(2,920 to 8,760)	(1,260 to 6,470)	(1,800 to 5,590)	(2,800 to 8,540)	(746 to 3,840)
Iraq	All Ages	71600	44000	58100	69300	17300
		(53,500 to 92,100)	(20,200 to 71,300)	(43,000 to 76,600)	(52,400 to 90,000)	(7,610 to 29,600)
Iraq	Under 5 years	47100	28900	38200	45500	5420
		(32,300 to 66,100)	(13,000 to 49,300)	(25,200 to 53,900)	(31,100 to 63,000)	(1,710 to 11,300)
Iraq	5-14 years	11700	7210	9520	11300	5660
		(7,460 to 17,300)	(3,150 to 12,600)	(5,980 to 14,000)	(7,230 to 16,500)	(2,420 to 9,960)
Iraq	15-49 years	8880	5470	7210	8590	4290
		(6,270 to 12,600)	(2,460 to 9,350)	(5,080 to 10,300)	(6,110 to 12,200)	(1,840 to 7,550)
Iraq	50-69 years	2250	1380	1820	2170	1090
		(1,560 to 3,520)	(590 to 2,480)	(1,250 to 2,790)	(1,500 to 3,390)	(447 to 2,000)
Iraq	70+ years	1720	1060	1400	1660	833
		(1,010 to 3,220)	(423 to 2,380)	(825 to 2,650)	(965 to 3,080)	(320 to 1,780)
Jordan	All Ages	8390	4540	6780	7990	2490
		(6,500 to 10,800)	(1,880 to 7,750)	(5,160 to 8,840)	(6,120 to 10,300)	(999 to 4,350)
Jordan	Under 5 years	3910	2110	3160	3720	618
		(2,820 to 5,380)	(882 to 3,820)	(2,270 to 4,390)	(2,650 to 5,180)	(225 to 1,180)
Jordan	5-14 years	2150	1160	1730	2040	893
		(1,330 to 3,340)	(453 to 2,220)	(1,070 to 2,640)	(1,270 to 3,170)	(342 to 1,690)
Jordan	15-49 years	1640	891	1330	1570	686
		(1,120 to 2,410)	(354 to 1,630)	(906 to 1,940)	(1,060 to 2,300)	(270 to 1,260)
Jordan	50-69 years	401	216	324	382	167
		(273 to 566)	(82 to 387)	(216 to 463)	(261 to 528)	(63 to 309)
Jordan	70+ years	293	159	237	279	122
		(185 to 454)	(60 to 299)	(144 to 375)	(173 to 442)	(45 to 236)
Kuwait	All Ages	1950	1320	1810	1900	1080
		(1,380 to 2,660)	(662 to 2,100)	(1,270 to 2,480)	(1,340 to 2,620)	(547 to 1,760)
Kuwait	Under 5 years	393	264	365	382	135
		(303 to 513)	(138 to 402)	(280 to 475)	(295 to 501)	(65 to 227)
Kuwait	5-14 years	576	389	535	560	351
		(310 to 943)	(171 to 715)	(287 to 872)	(298 to 907)	(158 to 652)
Kuwait	15-49 years	763	515	709	742	466
		(479 to 1,100)	(244 to 891)	(440 to 1,010)	(469 to 1,060)	(219 to 800)
Kuwait	50-69 years	171	115	159	166	104
		(110 to 245)	(54 to 184)	(102 to 227)	(107 to 236)	(49 to 166)
Kuwait	70+ years	47	32	44	46	29
		(39 to 56)	(17 to 46)	(36 to 52)	(38 to 56)	(16 to 42)
Lebanon	All Ages	7320	3550	6880	7020	2420
		(5,670 to 9,490)	(1,360 to 6,550)	(5,270 to 8,920)	(5,350 to 9,180)	(897 to 4,520)
Lebanon	Under 5 years	2700	1310	2530	2590	400
		(1,820 to 4,060)	(463 to 2,670)	(1,690 to 3,820)	(1,700 to 3,910)	(121 to 858)
Lebanon	5-14 years	1450	704	1370	1390	634
		(862 to 2,240)	(253 to 1,360)	(826 to 2,100)	(826 to 2,170)	(224 to 1,240)
Lebanon	15-49 years	1540	749	1450	1480	675
		(1,060 to 2,180)	(279 to 1,420)	(999 to 2,060)	(1,020 to 2,150)	(244 to 1,290)
Lebanon	50-69 years	490	236	460	469	213
		(355 to 655)	(86 to 430)	(333 to 614)	(340 to 624)	(78 to 399)
Lebanon	70+ years	1140	552	1070	1090	497
		(704 to 1,760)	(190 to 1,090)	(665 to 1,670)	(689 to 1,700)	(172 to 1,010)
Libya	All Ages	6370	2960	4220	6030	1450
		(4,330 to 8,600)	(1,080 to 5,850)	(2,810 to 5,950)	(4,090 to 8,210)	(566 to 2,790)
Libya	Under 5 years	2030	949	1350	1920	183
		(687 to 3,450)	(244 to 2,130)	(444 to 2,310)	(650 to 3,210)	(25 to 467)
Libya	5-14 years	1480	686	980	1400	430
		(891 to 2,330)	(235 to 1,390)	(583 to 1,550)	(843 to 2,240)	(149 to 894)
Libya	15-49 years	1950	903	1290	1840	566
		(1,330 to 2,770)	(351 to 1,720)	(834 to 1,880)	(1,250 to 2,620)	(218 to 1,090)
Libya	50-69 years	492	228	327	466	143
		(338 to 715)	(84 to 450)	(220 to 476)	(319 to 683)	(53 to 281)
Libya	70+ years	421	196	279	399	123
		(255 to 755)	(67 to 475)	(166 to 516)	(240 to 725)	(41 to 292)
Morocco	All Ages	75900	33500	58300	70000	11200
		(52,400 to 109,000)	(10,900 to 66,300)	(39,600 to 84,400)	(47,400 to 102,000)	(3,220 to 22,500)
Morocco	Under 5 years	58800	26000	45100	54200	5840
		(36,100 to 91,800)	(7,990 to 55,200)	(27,600 to 70,500)	(32,600 to 85,800)	(1,140 to 13,500)
Morocco	5-14 years	5800	2540	4450	5350	1800
		(3,700 to 8,650)	(853 to 5,260)	(2,750 to 6,690)	(3,320 to 8,030)	(574 to 3,800)
Morocco	15-49 years	5570	2440	4280	5140	1730
		(3,890 to 8,120)	(818 to 4,810)	(2,860 to 6,110)	(3,490 to 7,550)	(574 to 3,420)
Morocco	50-69 years	2760	1210	2120	2550	855
		(1,780 to 4,190)	(401 to 2,480)	(1,330 to 3,200)	(1,620 to 3,910)	(276 to 1,760)
Morocco	70+ years	2980	1300	2290	2750	923
		(1,670 to 5,150)	(406 to 2,960)	(1,270 to 4,070)	(1,500 to 4,800)	(277 to 2,080)
Oman	All Ages	3570	1940	3360	3430	1150
		(2,710 to 4,710)	(869 to 3,410)	(2,540 to 4,400)	(2,580 to 4,570)	(489 to 2,020)
Oman	Under 5 years	1680	916	1580	1620	222
		(1,140 to 2,370)	(396 to 1,700)	(1,080 to 2,230)	(1,080 to 2,330)	(65 to 501)
Oman	5-14 years	563	307	529	541	278
		(348 to 859)	(127 to 587)	(328 to 792)	(339 to 831)	(115 to 534)
Oman	15-49 years	859	468	808	826	423
		(620 to 1,180)	(206 to 793)	(573 to 1,100)	(596 to 1,140)	(187 to 730)
Oman	50-69 years	290	158	273	279	143
		(212 to 380)	(69 to 275)	(199 to 357)	(201 to 367)	(63 to 250)
Oman	70+ years	176	96	165	169	87
		(121 to 249)	(40 to 181)	(114 to 236)	(117 to 242)	(36 to 166)
Palestine	All Ages	3070	1410	2650	2840	770
		(2,270 to 4,020)	(544 to 2,650)	(1,980 to 3,470)	(2,100 to 3,730)	(285 to 1,450)
Palestine	Under 5 years	1580	725	1370	1470	226
		(1,070 to 2,340)	(272 to 1,430)	(918 to 2,030)	(983 to 2,160)	(73 to 477)
Palestine	5-14 years	772	355	666	715	284
		(460 to 1,260)	(117 to 735)	(399 to 1,080)	(417 to 1,140)	(96 to 584)
Palestine	15-49 years	523	241	451	485	192
		(338 to 746)	(89 to 466)	(294 to 638)	(313 to 701)	(70 to 372)
Palestine	50-69 years	108	50	93	100	40
		(74 to 146)	(19 to 95)	(64 to 125)	(67 to 137)	(15 to 76)
Palestine	70+ years	80	37	69	74	29
		(46 to 116)	(12 to 74)	(40 to 100)	(43 to 108)	(10 to 60)
Qatar	All Ages	1060	718	986	1030	551
		(805 to 1,420)	(382 to 1,120)	(738 to 1,300)	(775 to 1,380)	(294 to 908)
Qatar	Under 5 years	316	215	295	308	93
		(226 to 426)	(111 to 338)	(213 to 404)	(222 to 412)	(42 to 162)
Qatar	5-14 years	233	159	218	227	144
		(136 to 371)	(71 to 281)	(128 to 350)	(133 to 358)	(65 to 258)
Qatar	15-49 years	405	276	379	395	251
		(280 to 574)	(135 to 446)	(258 to 536)	(273 to 560)	(125 to 417)
Qatar	50-69 years	72	49	67	70	45
		(48 to 109)	(25 to 82)	(45 to 101)	(46 to 106)	(22 to 74)
Qatar	70+ years	29	20	27	29	18
		(21 to 41)	(10 to 34)	(19 to 38)	(20 to 40)	(9 to 30)
Saudi Arabia	All Ages	34600	22000	31600	33500	17000
		(26,000 to 45,500)	(10,200 to 35,800)	(23,800 to 42,300)	(25,300 to 44,600)	(7,990 to 28,200)
Saudi Arabia	Under 5 years	7320	4660	6690	7090	1680
		(4,730 to 10,400)	(2,040 to 7,940)	(4,310 to 9,690)	(4,630 to 10,100)	(632 to 3,410)
Saudi Arabia	5-14 years	7350	4670	6720	7120	4140
		(4,300 to 11,500)	(1,930 to 8,350)	(3,910 to 10,400)	(4,140 to 11,100)	(1,760 to 7,490)
Saudi Arabia	15-49 years	14100	8960	12900	13700	7940
		(9,800 to 19,900)	(4,170 to 15,200)	(8,950 to 18,200)	(9,580 to 19,300)	(3,750 to 13,600)
Saudi Arabia	50-69 years	3840	2440	3510	3730	2160
		(2,740 to 5,550)	(1,140 to 4,290)	(2,530 to 5,090)	(2,640 to 5,370)	(1,020 to 3,790)
Saudi Arabia	70+ years	1940	1240	1780	1880	1100
		(1,120 to 3,140)	(495 to 2,350)	(1,020 to 2,890)	(1,080 to 3,070)	(440 to 2,100)
Sudan	All Ages	214000	75700	87700	193000	11600
		(115,000 to 462,000)	(20,500 to 192,000)	(45,000 to 184,000)	(101,000 to 425,000)	(0 to 29,200)
Sudan	Under 5 years	151000	53300	61800	136000	3270
		(66,000 to 405,000)	(12,500 to 154,000)	(25,400 to 161,000)	(56,400 to 375,000)	(0 to 11,900)
Sudan	5-14 years	35200	12600	14500	31700	4660
		(21,600 to 53,500)	(3,760 to 29,600)	(8,800 to 23,400)	(18,700 to 48,700)	(1,320 to 11,700)
Sudan	15-49 years	19500	6960	8010	17500	2580
		(12,700 to 31,400)	(2,020 to 15,900)	(5,020 to 13,200)	(11,100 to 28,500)	(729 to 6,220)
Sudan	50-69 years	4190	1500	1720	3770	558
		(1,980 to 8,640)	(370 to 3,880)	(791 to 3,630)	(1,760 to 7,860)	(121 to 1,560)
Sudan	70+ years	4000	1430	1640	3600	529
		(1,180 to 9,800)	(258 to 4,500)	(473 to 4,160)	(1,040 to 9,140)	(88 to 1,690)
Syrian Arab Republic	All Ages	11300	6660	9300	10700	4300
		(7,930 to 15,100)	(2,990 to 11,100)	(6,740 to 12,600)	(7,630 to 14,500)	(1,880 to 7,360)
Syrian Arab Republic	Under 5 years	2740	1620	2260	2600	348
		(1,610 to 3,880)	(656 to 2,800)	(1,350 to 3,200)	(1,540 to 3,710)	(113 to 756)
Syrian Arab Republic	5-14 years	3630	2140	3000	3460	1680
		(2,150 to 5,630)	(893 to 3,890)	(1,790 to 4,610)	(2,040 to 5,460)	(696 to 3,100)
Syrian Arab Republic	15-49 years	3250	1920	2680	3090	1510
		(2,170 to 4,750)	(856 to 3,340)	(1,830 to 3,950)	(2,090 to 4,540)	(661 to 2,590)
Syrian Arab Republic	50-69 years	984	582	812	935	457
		(676 to 1,420)	(259 to 1,060)	(553 to 1,160)	(635 to 1,370)	(197 to 832)
Syrian Arab Republic	70+ years	658	390	544	626	307
		(411 to 1,090)	(155 to 751)	(328 to 909)	(384 to 1,040)	(119 to 633)
Tunisia	All Ages	10500	4840	8340	10000	3070
		(7,390 to 14,000)	(1,730 to 9,190)	(5,700 to 11,400)	(7,000 to 13,500)	(1,130 to 5,900)
Tunisia	Under 5 years	2910	1340	2310	2780	414
		(1,450 to 4,350)	(408 to 2,730)	(1,170 to 3,470)	(1,370 to 4,160)	(112 to 922)
Tunisia	5-14 years	2820	1300	2240	2690	984
		(1,720 to 4,300)	(471 to 2,650)	(1,330 to 3,490)	(1,650 to 4,140)	(367 to 2,020)
Tunisia	15-49 years	2650	1220	2100	2530	928
		(1,850 to 3,910)	(450 to 2,420)	(1,420 to 3,080)	(1,740 to 3,720)	(350 to 1,830)
Tunisia	50-69 years	1060	493	847	1020	374
		(709 to 1,550)	(181 to 993)	(565 to 1,250)	(675 to 1,500)	(138 to 756)
Tunisia	70+ years	1060	489	840	1010	372
		(619 to 1,870)	(150 to 1,090)	(486 to 1,520)	(594 to 1,790)	(115 to 820)
Türkiye	All Ages	64500	30300	53600	61100	18700
		(50,600 to 81,100)	(10,700 to 56,800)	(40,700 to 69,900)	(47,300 to 77,300)	(6,820 to 35,300)
Türkiye	Under 5 years	24200	11400	20200	23000	3840
		(17,900 to 33,800)	(3,580 to 22,700)	(14,500 to 28,200)	(16,700 to 32,100)	(1,150 to 8,250)
Türkiye	5-14 years	13700	6450	11400	13000	5090
		(8,070 to 21,300)	(2,210 to 13,000)	(6,710 to 17,400)	(7,780 to 20,300)	(1,740 to 10,400)
Türkiye	15-49 years	14400	6770	12000	13600	5340
		(9,750 to 21,100)	(2,410 to 13,000)	(7,920 to 17,400)	(9,250 to 20,100)	(1,910 to 10,400)
Türkiye	50-69 years	5660	2650	4720	5370	2090
		(3,990 to 7,590)	(1,050 to 5,040)	(3,280 to 6,410)	(3,720 to 7,350)	(796 to 3,970)
Türkiye	70+ years	6420	3010	5350	6090	2380
		(3,900 to 8,900)	(1,100 to 5,790)	(3,180 to 7,590)	(3,750 to 8,520)	(856 to 4,610)
United Arab Emirates	All Ages	5150	3550	4940	5020	2810
		(3,990 to 6,700)	(1,880 to 5,360)	(3,820 to 6,420)	(3,860 to 6,610)	(1,450 to 4,340)
United Arab Emirates	Under 5 years	1220	840	1170	1190	277
		(916 to 1,650)	(432 to 1,330)	(871 to 1,590)	(889 to 1,630)	(110 to 541)
United Arab Emirates	5-14 years	798	550	765	778	514
		(484 to 1,230)	(249 to 958)	(462 to 1,180)	(468 to 1,200)	(232 to 894)
United Arab Emirates	15-49 years	2190	1510	2100	2140	1410
		(1,580 to 2,980)	(752 to 2,350)	(1,510 to 2,850)	(1,510 to 2,940)	(683 to 2,230)
United Arab Emirates	50-69 years	816	563	783	796	526
		(589 to 1,100)	(282 to 880)	(562 to 1,060)	(575 to 1,070)	(261 to 830)
United Arab Emirates	70+ years	122	84	117	119	79
		(76 to 177)	(39 to 140)	(73 to 170)	(73 to 173)	(36 to 132)
Yemen	All Ages	154000	49000	72500	128000	5580
		(74,300 to 275,000)	(13,700 to 128,000)	(35,200 to 122,000)	(61,500 to 229,000)	(67 to 13,400)
Yemen	Under 5 years	122000	38600	57200	101000	1480
		(45,600 to 243,000)	(9,900 to 109,000)	(21,600 to 109,000)	(38,700 to 200,000)	(0 to 5,480)
Yemen	5-14 years	17200	5480	8070	14200	2150
		(10,900 to 25,100)	(1,570 to 11,900)	(4,960 to 12,400)	(8,640 to 21,400)	(570 to 5,000)
Yemen	15-49 years	9760	3130	4590	8090	1230
		(6,540 to 14,200)	(958 to 7,090)	(3,010 to 7,000)	(5,100 to 12,600)	(358 to 2,820)
Yemen	50-69 years	2970	949	1400	2460	373
		(1,530 to 5,250)	(238 to 2,480)	(723 to 2,490)	(1,280 to 4,540)	(92 to 989)
Yemen	70+ years	2840	906	1330	2350	356
		(1,170 to 5,980)	(200 to 2,560)	(554 to 2,820)	(974 to 4,980)	(78 to 1,080)
South Asia	All Ages	20400000	6340000	10400000	17200000	2340000
		(15,100,000 to 29,100,000)	(1,960,000 to 13,800,000)	(7,450,000 to 14,800,000)	(11,700,000 to 24,700,000)	(696,000 to 5,140,000)
South Asia	Under 5 years	5180000	1500000	2550000	4360000	78000
		(3,280,000 to 7,440,000)	(396,000 to 3,740,000)	(1,560,000 to 3,670,000)	(2,530,000 to 6,600,000)	(0 to 230,000)
South Asia	5-14 years	2090000	650000	1070000	1770000	303000
		(1,500,000 to 2,870,000)	(197,000 to 1,400,000)	(761,000 to 1,510,000)	(1,200,000 to 2,540,000)	(90,100 to 657,000)
South Asia	15-49 years	4380000	1410000	2270000	3710000	671000
		(3,110,000 to 6,450,000)	(436,000 to 3,160,000)	(1,570,000 to 3,410,000)	(2,470,000 to 5,690,000)	(218,000 to 1,460,000)
South Asia	50-69 years	3640000	1160000	1870000	3070000	543000
		(2,330,000 to 5,850,000)	(345,000 to 2,670,000)	(1,170,000 to 3,030,000)	(1,900,000 to 5,120,000)	(156,000 to 1,190,000)
South Asia	70+ years	5120000	1610000	2610000	4320000	746000
		(3,140,000 to 8,250,000)	(446,000 to 3,710,000)	(1,610,000 to 4,290,000)	(2,630,000 to 7,160,000)	(210,000 to 1,650,000)
South Asia	All Ages	20400000	6340000	10400000	17200000	2340000
		(15,100,000 to 29,100,000)	(1,960,000 to 13,800,000)	(7,450,000 to 14,800,000)	(11,700,000 to 24,700,000)	(696,000 to 5,140,000)
South Asia	Under 5 years	5180000	1500000	2550000	4360000	78000
		(3,280,000 to 7,440,000)	(396,000 to 3,740,000)	(1,560,000 to 3,670,000)	(2,530,000 to 6,600,000)	(0 to 230,000)
South Asia	5-14 years	2090000	650000	1070000	1770000	303000
		(1,500,000 to 2,870,000)	(197,000 to 1,400,000)	(761,000 to 1,510,000)	(1,200,000 to 2,540,000)	(90,100 to 657,000)
South Asia	15-49 years	4380000	1410000	2270000	3710000	671000
		(3,110,000 to 6,450,000)	(436,000 to 3,160,000)	(1,570,000 to 3,410,000)	(2,470,000 to 5,690,000)	(218,000 to 1,460,000)
South Asia	50-69 years	3640000	1160000	1870000	3070000	543000
		(2,330,000 to 5,850,000)	(345,000 to 2,670,000)	(1,170,000 to 3,030,000)	(1,900,000 to 5,120,000)	(156,000 to 1,190,000)
South Asia	70+ years	5120000	1610000	2610000	4320000	746000
		(3,140,000 to 8,250,000)	(446,000 to 3,710,000)	(1,610,000 to 4,290,000)	(2,630,000 to 7,160,000)	(210,000 to 1,650,000)
Bangladesh	All Ages	1010000	247000	430000	813000	69600
		(644,000 to 1,870,000)	(55,200 to 690,000)	(267,000 to 823,000)	(472,000 to 1,510,000)	(13,700 to 209,000)
Bangladesh	Under 5 years	207000	50700	88100	167000	2720
		(129,000 to 337,000)	(10,600 to 143,000)	(53,400 to 149,000)	(94,200 to 295,000)	(0 to 10,600)
Bangladesh	5-14 years	200000	49100	85200	161000	16800
		(125,000 to 303,000)	(12,000 to 127,000)	(52,700 to 134,000)	(97,900 to 254,000)	(3,880 to 46,900)
Bangladesh	15-49 years	187000	46000	79600	151000	15600
		(108,000 to 385,000)	(10,200 to 132,000)	(44,400 to 170,000)	(81,900 to 323,000)	(3,150 to 49,800)
Bangladesh	50-69 years	134000	32900	57200	108000	11100
		(64,100 to 341,000)	(6,240 to 109,000)	(26,000 to 147,000)	(48,900 to 269,000)	(1,380 to 40,300)
Bangladesh	70+ years	281000	68700	120000	227000	23300
		(133,000 to 624,000)	(12,700 to 212,000)	(54,700 to 275,000)	(99,900 to 507,000)	(3,720 to 76,100)
Bhutan	All Ages	5920	4090	2470	5530	1190
		(3,380 to 11,100)	(1,650 to 8,400)	(1,350 to 4,480)	(3,070 to 10,300)	(444 to 2,600)
Bhutan	Under 5 years	2150	1480	899	2000	177
		(1,040 to 3,780)	(604 to 3,040)	(406 to 1,680)	(980 to 3,570)	(40 to 451)
Bhutan	5-14 years	466	322	194	435	125
		(264 to 834)	(134 to 605)	(108 to 346)	(242 to 780)	(52 to 242)
Bhutan	15-49 years	974	674	406	910	263
		(491 to 1,900)	(252 to 1,600)	(197 to 801)	(457 to 1,830)	(99 to 626)
Bhutan	50-69 years	802	554	334	749	216
		(312 to 1,910)	(186 to 1,370)	(129 to 796)	(288 to 1,820)	(67 to 580)
Bhutan	70+ years	1540	1060	640	1440	413
		(586 to 3,410)	(338 to 2,570)	(238 to 1,380)	(558 to 3,240)	(125 to 972)
India	All Ages	16800000	5350000	8590000	14200000	2110000
		(12,000,000 to 24,200,000)	(1,680,000 to 11,800,000)	(6,060,000 to 12,500,000)	(9,430,000 to 20,700,000)	(644,000 to 4,560,000)
India	Under 5 years	3510000	1040000	1710000	2940000	53800
		(2,130,000 to 5,180,000)	(274,000 to 2,450,000)	(1,020,000 to 2,500,000)	(1,680,000 to 4,540,000)	(0 to 161,000)
India	5-14 years	1560000	507000	811000	1320000	244000
		(1,100,000 to 2,190,000)	(157,000 to 1,080,000)	(542,000 to 1,150,000)	(877,000 to 1,920,000)	(74,700 to 523,000)
India	15-49 years	3780000	1250000	1980000	3210000	605000
		(2,660,000 to 5,630,000)	(386,000 to 2,790,000)	(1,350,000 to 2,990,000)	(2,130,000 to 4,960,000)	(199,000 to 1,320,000)
India	50-69 years	3310000	1070000	1710000	2790000	508000
		(2,100,000 to 5,300,000)	(325,000 to 2,480,000)	(1,070,000 to 2,760,000)	(1,710,000 to 4,700,000)	(148,000 to 1,120,000)
India	70+ years	4610000	1480000	2370000	3890000	695000
		(2,760,000 to 7,490,000)	(413,000 to 3,340,000)	(1,430,000 to 3,920,000)	(2,360,000 to 6,500,000)	(196,000 to 1,520,000)
Nepal	All Ages	162000	43300	76400	137000	12100
		(110,000 to 244,000)	(11,400 to 99,000)	(49,200 to 115,000)	(90,700 to 204,000)	(2,690 to 30,400)
Nepal	Under 5 years	56900	15300	26800	47900	1060
		(32,200 to 85,400)	(3,650 to 39,300)	(14,700 to 41,500)	(27,200 to 76,900)	(0 to 3,270)
Nepal	5-14 years	17000	4540	8010	14300	1800
		(10,700 to 26,200)	(1,230 to 11,200)	(4,960 to 12,500)	(8,570 to 23,200)	(449 to 4,760)
Nepal	15-49 years	30300	8100	14300	25500	3200
		(18,400 to 51,000)	(2,030 to 19,500)	(8,630 to 23,500)	(15,300 to 42,100)	(756 to 8,440)
Nepal	50-69 years	25100	6650	11800	21100	2600
		(13,100 to 45,500)	(1,500 to 16,500)	(6,090 to 21,400)	(10,600 to 37,800)	(540 to 7,080)
Nepal	70+ years	33000	8730	15500	27800	3440
		(16,900 to 64,000)	(1,840 to 22,200)	(7,820 to 29,700)	(13,700 to 55,200)	(632 to 9,350)
Pakistan	All Ages	2470000	694000	1260000	2120000	152000
		(1,830,000 to 3,390,000)	(199,000 to 1,580,000)	(890,000 to 1,760,000)	(1,480,000 to 3,020,000)	(35,600 to 363,000)
Pakistan	Under 5 years	1410000	398000	718000	1210000	20200
		(855,000 to 2,280,000)	(105,000 to 920,000)	(402,000 to 1,120,000)	(683,000 to 1,990,000)	(0 to 69,700)
Pakistan	5-14 years	317000	88900	164000	274000	39800
		(195,000 to 459,000)	(26,200 to 219,000)	(99,900 to 242,000)	(165,000 to 411,000)	(10,800 to 103,000)
Pakistan	15-49 years	376000	106000	194000	325000	46900
		(230,000 to 572,000)	(31,000 to 262,000)	(116,000 to 303,000)	(190,000 to 510,000)	(12,700 to 118,000)
Pakistan	50-69 years	168000	46900	87100	146000	20900
		(92,300 to 299,000)	(12,400 to 123,000)	(45,800 to 159,000)	(75,700 to 267,000)	(5,010 to 58,500)
Pakistan	70+ years	196000	54400	102000	170000	24600
		(102,000 to 355,000)	(13,300 to 139,000)	(51,300 to 190,000)	(87,000 to 315,000)	(5,120 to 72,000)
Southeast Asia, East Asia, and Oceania	All Ages	3830000	1300000	2600000	3530000	591000
		(2,910,000 to 4,790,000)	(434,000 to 2,980,000)	(1,940,000 to 3,290,000)	(2,640,000 to 4,460,000)	(194,000 to 1,380,000)
Southeast Asia, East Asia, and Oceania	Under 5 years	1590000	513000	1020000	1440000	68700
		(1,210,000 to 2,040,000)	(167,000 to 1,160,000)	(770,000 to 1,330,000)	(1,070,000 to 1,880,000)	(15,000 to 169,000)
Southeast Asia, East Asia, and Oceania	5-14 years	325000	116000	220000	303000	74800
		(227,000 to 452,000)	(36,800 to 256,000)	(152,000 to 310,000)	(212,000 to 429,000)	(24,200 to 158,000)
Southeast Asia, East Asia, and Oceania	15-49 years	663000	237000	462000	618000	156000
		(489,000 to 927,000)	(75,900 to 554,000)	(334,000 to 667,000)	(452,000 to 882,000)	(50,000 to 361,000)
Southeast Asia, East Asia, and Oceania	50-69 years	633000	219000	453000	589000	147000
		(391,000 to 860,000)	(70,300 to 522,000)	(271,000 to 623,000)	(353,000 to 816,000)	(46,400 to 354,000)
Southeast Asia, East Asia, and Oceania	70+ years	620000	213000	447000	577000	144000
		(312,000 to 855,000)	(57,800 to 525,000)	(217,000 to 639,000)	(284,000 to 816,000)	(40,300 to 350,000)
East Asia	All Ages	330000	157000	207000	318000	84800
		(264,000 to 427,000)	(62,600 to 282,000)	(160,000 to 275,000)	(253,000 to 415,000)	(34,000 to 147,000)
East Asia	Under 5 years	90800	40900	54600	87300	11700
		(70,700 to 117,000)	(16,700 to 74,300)	(41,100 to 69,600)	(67,200 to 112,000)	(4,430 to 22,300)
East Asia	5-14 years	48600	23200	30400	46900	14200
		(31,000 to 71,000)	(8,990 to 44,200)	(18,700 to 45,400)	(29,700 to 69,200)	(5,450 to 26,400)
East Asia	15-49 years	87100	42600	55100	84000	26600
		(62,500 to 122,000)	(17,500 to 77,900)	(38,100 to 76,900)	(60,400 to 119,000)	(10,900 to 47,200)
East Asia	50-69 years	58400	28300	37500	56400	18100
		(41,300 to 82,800)	(11,100 to 52,100)	(25,700 to 54,900)	(39,700 to 79,900)	(7,250 to 32,300)
East Asia	70+ years	44800	21800	29000	43300	14100
		(30,900 to 72,400)	(8,290 to 43,300)	(19,800 to 49,200)	(29,900 to 69,300)	(5,660 to 26,800)
China	All Ages	277000	124000	169000	266000	62300
		(221,000 to 361,000)	(47,200 to 230,000)	(129,000 to 228,000)	(211,000 to 348,000)	(23,000 to 114,000)
China	Under 5 years	84600	37100	50200	81200	9970
		(65,700 to 110,000)	(14,600 to 68,000)	(37,600 to 64,600)	(62,300 to 106,000)	(3,470 to 19,700)
China	5-14 years	39500	17800	24200	38000	10600
		(24,900 to 57,700)	(6,140 to 34,700)	(15,200 to 36,100)	(24,200 to 55,500)	(3,660 to 20,400)
China	15-49 years	65600	29800	40600	63200	18000
		(47,200 to 92,100)	(11,100 to 56,800)	(27,700 to 57,000)	(45,600 to 90,300)	(6,790 to 33,000)
China	50-69 years	48600	22000	30100	46900	13300
		(33,400 to 71,600)	(7,880 to 43,300)	(19,800 to 45,700)	(32,000 to 69,200)	(4,770 to 25,300)
China	70+ years	38400	17400	23700	37000	10500
		(25,200 to 65,500)	(5,720 to 37,900)	(15,100 to 42,500)	(24,300 to 63,500)	(3,560 to 21,800)
Democratic People's Republic of Korea	All Ages	31500	17200	19000	30300	9420
		(21,900 to 43,800)	(7,010 to 30,400)	(12,900 to 26,600)	(20,900 to 42,400)	(3,830 to 17,000)
Democratic People's Republic of Korea	Under 5 years	3720	2040	2250	3580	570
		(2,610 to 5,070)	(876 to 3,560)	(1,550 to 3,080)	(2,540 to 4,910)	(181 to 1,170)
Democratic People's Republic of Korea	5-14 years	6740	3680	4080	6480	2140
		(3,680 to 11,100)	(1,320 to 6,930)	(2,260 to 6,760)	(3,560 to 10,500)	(789 to 4,240)
Democratic People's Republic of Korea	15-49 years	15700	8650	9520	15100	5040
		(9,940 to 22,700)	(3,480 to 16,100)	(5,900 to 14,000)	(9,580 to 22,100)	(1,990 to 9,280)
Democratic People's Republic of Korea	50-69 years	4120	2260	2500	3970	1320
		(2,800 to 5,710)	(867 to 4,000)	(1,740 to 3,500)	(2,710 to 5,480)	(492 to 2,380)
Democratic People's Republic of Korea	70+ years	1130	620	687	1090	362
		(800 to 1,670)	(252 to 1,100)	(476 to 1,040)	(763 to 1,600)	(145 to 647)
Taiwan (Province of China)	All Ages	21400	15300	19000	21100	13100
		(15,700 to 29,000)	(8,720 to 23,100)	(13,700 to 26,200)	(15,600 to 28,600)	(6,990 to 19,700)
Taiwan (Province of China)	Under 5 years	2460	1760	2180	2420	1200
		(1,640 to 3,680)	(911 to 2,850)	(1,430 to 3,300)	(1,600 to 3,620)	(562 to 2,000)
Taiwan (Province of China)	5-14 years	2400	1720	2130	2370	1500
		(1,320 to 3,970)	(795 to 3,100)	(1,180 to 3,520)	(1,300 to 3,880)	(689 to 2,690)
Taiwan (Province of China)	15-49 years	5710	4100	5070	5640	3590
		(3,830 to 8,320)	(2,090 to 6,730)	(3,350 to 7,440)	(3,780 to 8,190)	(1,790 to 5,880)
Taiwan (Province of China)	50-69 years	5600	4010	4970	5530	3510
		(3,720 to 8,030)	(2,170 to 6,240)	(3,360 to 7,240)	(3,660 to 7,930)	(1,840 to 5,420)
Taiwan (Province of China)	70+ years	5240	3760	4650	5180	3290
		(4,020 to 6,780)	(2,120 to 5,540)	(3,520 to 6,050)	(3,960 to 6,720)	(1,850 to 4,910)
Oceania	All Ages	219000	51300	82200	169000	6240
		(149,000 to 315,000)	(14,800 to 124,000)	(53,400 to 123,000)	(105,000 to 258,000)	(616 to 16,200)
Oceania	Under 5 years	161000	37400	59400	124000	1600
		(99,600 to 250,000)	(10,100 to 97,800)	(34,100 to 94,600)	(71,700 to 203,000)	(0 to 7,100)
Oceania	5-14 years	10400	2520	4090	8100	835
		(6,930 to 14,600)	(748 to 5,940)	(2,740 to 5,740)	(5,140 to 11,900)	(229 to 2,030)
Oceania	15-49 years	20500	4960	8000	16000	1600
		(12,300 to 28,900)	(1,410 to 12,900)	(4,830 to 11,400)	(9,340 to 24,200)	(410 to 4,120)
Oceania	50-69 years	14600	3540	5800	11400	1180
		(7,780 to 22,100)	(907 to 8,570)	(3,020 to 8,880)	(5,970 to 18,700)	(249 to 2,940)
Oceania	70+ years	12000	2970	4900	9450	1030
		(6,440 to 18,900)	(801 to 7,490)	(2,510 to 7,610)	(4,850 to 15,900)	(246 to 2,660)
American Samoa	All Ages	180	63	138	166	41
		(126 to 259)	(19 to 156)	(95 to 205)	(115 to 245)	(12 to 105)
American Samoa	Under 5 years	30	11	23	28	3
		(20 to 44)	(3 to 25)	(15 to 34)	(18 to 41)	(1 to 8)
American Samoa	5-14 years	25	9	19	23	6
		(16 to 38)	(2 to 20)	(13 to 29)	(15 to 35)	(2 to 14)
American Samoa	15-49 years	39	14	29	36	10
		(27 to 56)	(4 to 33)	(20 to 43)	(25 to 52)	(3 to 24)
American Samoa	50-69 years	37	13	29	34	9
		(22 to 60)	(4 to 33)	(16 to 46)	(20 to 56)	(3 to 24)
American Samoa	70+ years	49	17	37	45	12
		(26 to 79)	(5 to 43)	(20 to 61)	(24 to 74)	(3 to 32)
Cook Islands	All Ages	33	12	27	31	9
		(24 to 44)	(4 to 27)	(20 to 37)	(23 to 42)	(3 to 20)
Cook Islands	Under 5 years	3	1	2	3	1
		(2 to 4)	(0 to 3)	(2 to 3)	(2 to 4)	(0 to 1)
Cook Islands	5-14 years	7	3	6	7	2
		(4 to 12)	(1 to 6)	(3 to 10)	(4 to 11)	(1 to 5)
Cook Islands	15-49 years	10	4	8	10	3
		(7 to 15)	(1 to 9)	(6 to 12)	(6 to 14)	(1 to 7)
Cook Islands	50-69 years	5	2	4	5	1
		(4 to 7)	(1 to 4)	(3 to 6)	(3 to 6)	(0 to 3)
Cook Islands	70+ years	7	3	6	7	2
		(4 to 11)	(1 to 6)	(3 to 9)	(4 to 10)	(1 to 5)
Fiji	All Ages	4940	1670	3260	4450	800
		(3,320 to 7,260)	(475 to 3,950)	(2,170 to 4,900)	(2,940 to 6,690)	(217 to 1,970)
Fiji	Under 5 years	1560	527	1030	1400	118
		(949 to 2,360)	(155 to 1,290)	(606 to 1,580)	(829 to 2,150)	(11 to 336)
Fiji	5-14 years	478	161	316	431	96
		(331 to 667)	(49 to 369)	(219 to 449)	(295 to 611)	(28 to 225)
Fiji	15-49 years	912	310	603	823	185
		(580 to 1,460)	(86 to 760)	(377 to 975)	(518 to 1,340)	(49 to 475)
Fiji	50-69 years	969	328	640	873	196
		(507 to 1,620)	(90 to 825)	(327 to 1,070)	(457 to 1,470)	(47 to 518)
Fiji	70+ years	1020	344	673	918	205
		(530 to 1,820)	(85 to 847)	(335 to 1,170)	(467 to 1,680)	(51 to 517)
Guam	All Ages	342	134	294	325	100
		(258 to 456)	(46 to 293)	(225 to 391)	(244 to 435)	(33 to 220)
Guam	Under 5 years	68	27	58	64	12
		(49 to 94)	(9 to 59)	(41 to 81)	(46 to 90)	(3 to 29)
Guam	5-14 years	57	22	49	54	18
		(33 to 89)	(8 to 49)	(29 to 77)	(31 to 85)	(6 to 40)
Guam	15-49 years	92	36	79	87	29
		(65 to 128)	(12 to 76)	(56 to 112)	(61 to 123)	(10 to 62)
Guam	50-69 years	61	24	52	58	20
		(41 to 83)	(7 to 54)	(36 to 72)	(38 to 80)	(6 to 46)
Guam	70+ years	64	25	55	61	21
		(38 to 105)	(8 to 62)	(32 to 92)	(36 to 99)	(6 to 51)
Kiribati	All Ages	1760	601	863	1470	168
		(1,170 to 2,390)	(185 to 1,410)	(575 to 1,190)	(945 to 2,070)	(49 to 402)
Kiribati	Under 5 years	769	264	377	643	30
		(482 to 1,110)	(73 to 619)	(227 to 559)	(375 to 952)	(0 to 82)
Kiribati	5-14 years	129	44	63	108	18
		(83 to 187)	(13 to 106)	(38 to 93)	(67 to 159)	(5 to 45)
Kiribati	15-49 years	314	107	154	262	44
		(185 to 453)	(31 to 266)	(87 to 224)	(147 to 393)	(12 to 107)
Kiribati	50-69 years	280	95	137	234	39
		(138 to 440)	(27 to 230)	(68 to 220)	(120 to 381)	(9 to 99)
Kiribati	70+ years	271	92	133	226	38
		(128 to 409)	(25 to 220)	(61 to 210)	(106 to 370)	(10 to 97)
Marshall Islands	All Ages	216	63	116	185	23
		(153 to 304)	(18 to 158)	(78 to 164)	(124 to 272)	(6 to 53)
Marshall Islands	Under 5 years	78	23	42	67	4
		(47 to 119)	(6 to 57)	(25 to 65)	(39 to 106)	(1 to 11)
Marshall Islands	5-14 years	23	7	12	20	3
		(16 to 33)	(2 to 17)	(8 to 18)	(13 to 29)	(1 to 8)
Marshall Islands	15-49 years	50	15	27	43	7
		(33 to 78)	(4 to 37)	(17 to 41)	(26 to 67)	(2 to 16)
Marshall Islands	50-69 years	38	11	21	33	5
		(23 to 66)	(3 to 28)	(11 to 36)	(18 to 58)	(1 to 12)
Marshall Islands	70+ years	27	8	14	23	4
		(16 to 46)	(2 to 21)	(8 to 25)	(13 to 41)	(1 to 9)
Micronesia (Federated States of)	All Ages	331	100	189	287	41
		(232 to 483)	(28 to 249)	(127 to 279)	(202 to 421)	(11 to 103)
Micronesia (Federated States of)	Under 5 years	83	25	47	72	4
		(51 to 125)	(7 to 66)	(28 to 71)	(46 to 106)	(0 to 11)
Micronesia (Federated States of)	5-14 years	37	11	21	32	6
		(25 to 55)	(3 to 27)	(14 to 30)	(22 to 48)	(2 to 14)
Micronesia (Federated States of)	15-49 years	77	23	44	67	12
		(52 to 114)	(7 to 60)	(28 to 64)	(42 to 102)	(3 to 30)
Micronesia (Federated States of)	50-69 years	71	21	41	62	11
		(41 to 118)	(6 to 53)	(24 to 68)	(36 to 104)	(3 to 26)
Micronesia (Federated States of)	70+ years	62	19	35	54	9
		(36 to 109)	(5 to 50)	(19 to 64)	(29 to 98)	(2 to 25)
Nauru	All Ages	39	12	25	35	5
		(28 to 56)	(4 to 29)	(18 to 35)	(24 to 50)	(2 to 13)
Nauru	Under 5 years	19	6	12	17	2
		(12 to 28)	(2 to 14)	(7 to 19)	(10 to 25)	(0 to 4)
Nauru	5-14 years	5	2	3	5	1
		(4 to 8)	(0 to 4)	(2 to 5)	(3 to 7)	(0 to 2)
Nauru	15-49 years	7	2	5	6	1
		(5 to 11)	(1 to 5)	(3 to 7)	(4 to 10)	(0 to 3)
Nauru	50-69 years	4	1	3	4	1
		(2 to 8)	(0 to 3)	(1 to 5)	(2 to 7)	(0 to 2)
Nauru	70+ years	4	1	3	4	1
		(2 to 8)	(0 to 3)	(1 to 5)	(2 to 7)	(0 to 2)
Niue	All Ages	7	3	6	7	1
		(5 to 10)	(1 to 6)	(4 to 8)	(5 to 10)	(0 to 3)
Niue	Under 5 years	3	1	2	3	0
		(2 to 4)	(0 to 2)	(1 to 3)	(2 to 4)	(0 to 1)
Niue	5-14 years	1	0	1	1	0
		(1 to 1)	(0 to 1)	(0 to 1)	(0 to 1)	(0 to 0)
Niue	15-49 years	1	0	1	1	0
		(1 to 1)	(0 to 1)	(0 to 1)	(1 to 1)	(0 to 1)
Niue	50-69 years	1	0	1	1	0
		(1 to 2)	(0 to 1)	(0 to 1)	(1 to 1)	(0 to 1)
Niue	70+ years	2	1	1	2	0
		(1 to 3)	(0 to 2)	(1 to 3)	(1 to 3)	(0 to 1)
Northern Mariana Islands	All Ages	144	55	121	136	42
		(104 to 200)	(18 to 122)	(85 to 167)	(99 to 188)	(13 to 95)
Northern Mariana Islands	Under 5 years	11	4	9	11	2
		(8 to 15)	(1 to 9)	(7 to 13)	(8 to 14)	(1 to 5)
Northern Mariana Islands	5-14 years	20	8	17	19	6
		(12 to 32)	(2 to 18)	(10 to 27)	(12 to 30)	(2 to 15)
Northern Mariana Islands	15-49 years	36	14	30	34	11
		(26 to 51)	(5 to 32)	(22 to 43)	(25 to 48)	(4 to 24)
Northern Mariana Islands	50-69 years	39	15	33	37	12
		(25 to 60)	(5 to 35)	(21 to 50)	(23 to 55)	(4 to 28)
Northern Mariana Islands	70+ years	37	14	31	35	11
		(21 to 56)	(4 to 33)	(18 to 48)	(20 to 52)	(3 to 26)
Palau	All Ages	89	32	71	83	22
		(58 to 136)	(9 to 73)	(45 to 108)	(53 to 130)	(6 to 51)
Palau	Under 5 years	12	4	9	11	1
		(8 to 17)	(1 to 10)	(6 to 13)	(8 to 16)	(0 to 3)
Palau	5-14 years	4	2	3	4	1
		(3 to 6)	(0 to 4)	(2 to 5)	(3 to 6)	(0 to 3)
Palau	15-49 years	18	7	14	17	5
		(12 to 27)	(2 to 16)	(9 to 21)	(11 to 25)	(1 to 12)
Palau	50-69 years	26	9	21	24	7
		(15 to 47)	(3 to 23)	(12 to 37)	(14 to 44)	(2 to 18)
Palau	70+ years	29	10	23	27	8
		(15 to 50)	(3 to 24)	(12 to 40)	(14 to 47)	(2 to 18)
Papua New Guinea	All Ages	195000	44500	70600	149000	4130
		(131,000 to 287,000)	(12,200 to 109,000)	(44,200 to 108,000)	(90,900 to 233,000)	(0 to 12,300)
Papua New Guinea	Under 5 years	149000	34000	54000	114000	1260
		(90,600 to 234,000)	(9,090 to 89,900)	(30,200 to 87,500)	(64,100 to 189,000)	(0 to 6,360)
Papua New Guinea	5-14 years	8410	1910	3040	6430	527
		(5,530 to 12,000)	(551 to 4,640)	(2,000 to 4,400)	(3,850 to 9,700)	(126 to 1,330)
Papua New Guinea	15-49 years	16700	3820	6040	12800	1050
		(9,690 to 24,100)	(1,040 to 9,910)	(3,520 to 9,010)	(7,140 to 20,200)	(216 to 2,810)
Papua New Guinea	50-69 years	11600	2630	4210	8910	722
		(6,090 to 18,000)	(642 to 6,420)	(2,110 to 6,660)	(4,380 to 15,100)	(77 to 1,890)
Papua New Guinea	70+ years	9150	2070	3310	7000	569
		(4,770 to 14,500)	(533 to 5,270)	(1,730 to 5,320)	(3,520 to 11,700)	(109 to 1,500)
Samoa	All Ages	468	264	429	445	201
		(333 to 638)	(107 to 477)	(306 to 585)	(320 to 619)	(79 to 362)
Samoa	Under 5 years	109	62	100	104	24
		(61 to 161)	(22 to 121)	(56 to 150)	(58 to 155)	(7 to 54)
Samoa	5-14 years	104	59	96	99	51
		(63 to 162)	(24 to 112)	(58 to 148)	(60 to 155)	(21 to 97)
Samoa	15-49 years	111	62	102	105	55
		(78 to 154)	(27 to 113)	(73 to 141)	(75 to 148)	(23 to 101)
Samoa	50-69 years	60	34	55	57	30
		(39 to 99)	(12 to 68)	(35 to 91)	(36 to 95)	(10 to 61)
Samoa	70+ years	83	47	76	79	41
		(48 to 147)	(16 to 98)	(45 to 137)	(46 to 141)	(14 to 88)
Solomon Islands	All Ages	3520	1010	1410	2890	218
		(2,590 to 4,760)	(292 to 2,510)	(1,010 to 1,980)	(2,000 to 4,030)	(50 to 544)
Solomon Islands	Under 5 years	1560	448	625	1280	32
		(1,020 to 2,220)	(110 to 1,130)	(392 to 940)	(808 to 1,880)	(0 to 108)
Solomon Islands	5-14 years	361	104	145	297	34
		(255 to 526)	(28 to 260)	(100 to 216)	(198 to 438)	(9 to 85)
Solomon Islands	15-49 years	765	220	307	628	73
		(513 to 1,100)	(64 to 555)	(201 to 452)	(402 to 944)	(18 to 193)
Solomon Islands	50-69 years	440	126	176	361	42
		(260 to 680)	(34 to 297)	(100 to 287)	(201 to 609)	(10 to 106)
Solomon Islands	70+ years	389	112	156	320	37
		(225 to 695)	(30 to 304)	(87 to 295)	(178 to 583)	(9 to 106)
Tokelau	All Ages	13	4	8	12	2
		(9 to 18)	(1 to 10)	(5 to 12)	(7 to 17)	(0 to 4)
Tokelau	Under 5 years	8	3	5	7	1
		(5 to 13)	(1 to 6)	(3 to 8)	(4 to 12)	(0 to 2)
Tokelau	5-14 years	1	0	1	1	0
		(1 to 2)	(0 to 1)	(1 to 1)	(1 to 2)	(0 to 1)
Tokelau	15-49 years	1	0	1	1	0
		(1 to 2)	(0 to 1)	(0 to 1)	(1 to 1)	(0 to 1)
Tokelau	50-69 years	1	0	1	1	0
		(0 to 1)	(0 to 1)	(0 to 1)	(0 to 1)	(0 to 0)
Tokelau	70+ years	2	1	1	2	0
		(1 to 3)	(0 to 1)	(1 to 2)	(1 to 3)	(0 to 1)
Tonga	All Ages	216	69	141	192	36
		(158 to 292)	(20 to 165)	(101 to 198)	(139 to 265)	(9 to 87)
Tonga	Under 5 years	56	18	37	50	6
		(35 to 87)	(5 to 48)	(22 to 57)	(31 to 77)	(1 to 16)
Tonga	5-14 years	53	17	35	47	10
		(31 to 87)	(5 to 41)	(20 to 57)	(28 to 78)	(3 to 24)
Tonga	15-49 years	52	17	34	46	10
		(36 to 73)	(5 to 40)	(23 to 47)	(32 to 67)	(3 to 23)
Tonga	50-69 years	19	6	12	17	4
		(11 to 31)	(2 to 16)	(7 to 20)	(10 to 28)	(1 to 9)
Tonga	70+ years	36	12	24	32	7
		(18 to 67)	(3 to 29)	(12 to 43)	(16 to 60)	(2 to 17)
Tuvalu	All Ages	46	14	27	40	6
		(33 to 67)	(4 to 32)	(18 to 39)	(29 to 58)	(2 to 14)
Tuvalu	Under 5 years	13	4	7	11	1
		(8 to 18)	(1 to 9)	(5 to 11)	(7 to 16)	(0 to 2)
Tuvalu	5-14 years	5	2	3	4	1
		(3 to 7)	(0 to 4)	(2 to 4)	(3 to 7)	(0 to 2)
[truncated: 798 more rows]

## Sheet: Appendix Table S4
Appendix Table S4. Population-attributable fractions of diarrhoea DALYs due to evaluated risk factors among children younger than 5 years (both sexes combined) in 2021 for global, GBD regions, and 204 countries and territories (95% UI)
Location	Age	Risk Factor
		Child growth failure	Low birth weight and short gestation	No access to handwashing facility	Particulate matter pollution	Suboptimal breastfeeding	Unsafe sanitation	Unsafe water source	Vitamin A deficiency	Zinc deficiency
Global	Early Neonatal	-	74.9 (71.2 to 78.4)	23.7 (3.5 to 41.8)	29.1 (26.1 to 31.9)	-	57.3 (51.1 to 63.2)	73.1 (40.9 to 90.6)	-	-
	Late Neonatal	-	71.4 (68.9 to 74.0)	22.2 (3.3 to 39.6)	25.1 (22.9 to 27.2)	46.3 (37.5 to 54.5)	55.2 (49.0 to 61.0)	71.7 (39.2 to 90.0)	-	-
	1-5 months	79.9 (45.3 to 94.4)	-	24.1 (3.6 to 41.9)	-	47.5 (38.9 to 55.6)	57.2 (51.0 to 63.3)	73.2 (41.0 to 91.3)	3.7 (-9.5 to 18.5)	-
	6-11 months	81.1 (51.0 to 95.2)	-	24.6 (3.6 to 42.7)	-	3.2 (1.1 to 5.4)	58.2 (51.9 to 64.3)	73.7 (41.7 to 91.8)	3.7 (-8.8 to 18.0)	-
	12 to 23 months	81.8 (56.9 to 94.4)	-	25.0 (3.7 to 43.2)	-	8.4 (3.1 to 13.9)	58.5 (52.1 to 64.3)	73.7 (42.2 to 91.2)	4.7 (-13.1 to 22.9)	1.6 (-2.3 to 8.4)
	2 to 4 years	80.1 (59.3 to 92.0)	-	25.7 (3.9 to 44.2)	-	-	59.4 (53.1 to 65.4)	74.4 (43.2 to 91.2)	5.0 (-14.8 to 24.6)	1.5 (-2.2 to 8.3)
Central Europe, Eastern Europe, and Central Asia	Early Neonatal	-	62.7 (57.4 to 68.1)	7.1 (0.8 to 15.2)	16.2 (9.6 to 24.0)	-	46.8 (38.8 to 54.3)	49.1 (14.6 to 77.7)	-	-
	Late Neonatal	-	60.4 (57.1 to 64.2)	6.3 (0.7 to 13.6)	13.1 (8.4 to 19.1)	52.9 (44.7 to 60.4)	42.1 (34.6 to 49.8)	46.1 (13.7 to 74.2)	-	-
	1-5 months	71.9 (32.1 to 91.9)	-	7.3 (0.9 to 14.9)	-	51.8 (42.9 to 59.7)	46.6 (38.7 to 54.3)	48.6 (14.5 to 76.9)	1.9 (-3.6 to 9.3)	-
	6-11 months	71.3 (34.5 to 92.3)	-	8.2 (1.0 to 17.4)	-	5.7 (2.1 to 9.6)	51.4 (43.4 to 58.6)	51.8 (15.9 to 79.8)	2.0 (-3.4 to 9.8)	-
	12 to 23 months	63.2 (33.5 to 85.9)	-	7.2 (0.9 to 14.8)	-	13.6 (5.5 to 21.8)	48.4 (40.7 to 56.1)	49.3 (15.1 to 77.6)	2.2 (-4.2 to 10.3)	3.5 (-7.8 to 16.1)
	2 to 4 years	52.8 (27.6 to 74.9)	-	7.0 (0.8 to 14.9)	-	-	47.4 (39.1 to 55.5)	48.1 (14.4 to 77.4)	2.0 (-3.9 to 10.5)	3.3 (-7.7 to 15.6)
Central Asia	Early Neonatal	-	65.2 (59.6 to 70.5)	8.3 (1.0 to 17.4)	18.5 (10.8 to 27.8)	-	53.7 (45.0 to 61.6)	53.2 (16.4 to 81.6)	-	-
	Late Neonatal	-	63.6 (60.2 to 67.3)	8.2 (1.0 to 17.8)	16.6 (10.0 to 24.7)	50.4 (40.8 to 59.3)	53.7 (45.1 to 61.7)	53.0 (16.4 to 80.7)	-	-
	1-5 months	75.7 (34.6 to 94.6)	-	8.7 (1.1 to 18.2)	-	49.8 (39.9 to 59.0)	54.4 (45.6 to 61.9)	53.6 (16.6 to 81.9)	2.1 (-4.0 to 10.5)	-
	6-11 months	73.3 (35.9 to 93.6)	-	8.8 (1.1 to 18.7)	-	4.9 (1.8 to 8.3)	54.5 (46.1 to 62.1)	53.7 (16.5 to 81.8)	2.1 (-3.6 to 10.3)	-
	12 to 23 months	68.3 (37.8 to 90.1)	-	8.3 (1.0 to 17.7)	-	12.1 (4.8 to 19.8)	54.4 (45.9 to 62.2)	53.4 (16.6 to 80.9)	2.5 (-4.8 to 11.9)	4.2 (-9.1 to 19.5)
	2 to 4 years	62.3 (37.0 to 82.8)	-	8.4 (1.0 to 17.9)	-	-	54.1 (45.6 to 62.2)	53.1 (16.5 to 81.2)	2.5 (-4.9 to 13.3)	4.2 (-9.1 to 19.4)
Armenia	Early Neonatal	-	64.3 (58.8 to 69.1)	3.5 (0.3 to 7.9)	14.8 (5.9 to 24.7)	-	30.6 (21.6 to 39.7)	29.7 (6.7 to 59.5)	-	-
	Late Neonatal	-	65.6 (62.6 to 68.3)	3.5 (0.3 to 7.9)	13.6 (5.2 to 24.1)	49.6 (41.9 to 57.4)	30.6 (21.6 to 39.7)	29.7 (6.7 to 59.5)	-	-
	1-5 months	64.1 (28.0 to 87.0)	-	3.5 (0.3 to 7.9)	-	49.6 (41.9 to 57.4)	30.6 (21.6 to 39.7)	29.7 (6.7 to 59.5)	0.1 (-0.2 to 0.7)	-
	6-11 months	58.8 (27.0 to 83.9)	-	3.5 (0.3 to 7.9)	-	9.6 (3.6 to 16.1)	30.6 (21.6 to 39.7)	29.7 (6.7 to 59.5)	0.1 (-0.2 to 0.7)	-
	12 to 23 months	45.9 (18.9 to 72.7)	-	3.5 (0.3 to 7.9)	-	17.6 (7.3 to 28.0)	30.6 (21.6 to 39.7)	29.7 (6.7 to 59.5)	0.1 (-0.2 to 0.5)	0.9 (-1.6 to 5.5)
	2 to 4 years	31.6 (4.2 to 58.1)	-	3.5 (0.3 to 7.9)	-	-	30.6 (21.6 to 39.7)	29.7 (6.7 to 59.5)	0.1 (-0.2 to 0.6)	0.9 (-1.6 to 5.4)
Azerbaijan	Early Neonatal	-	60.4 (51.7 to 67.4)	3.6 (0.3 to 8.1)	10.3 (3.2 to 18.3)	-	43.0 (34.2 to 52.2)	48.8 (13.8 to 78.4)	-	-
	Late Neonatal	-	62.3 (58.2 to 65.9)	3.6 (0.3 to 8.1)	9.5 (2.3 to 16.9)	58.8 (51.2 to 66.2)	43.0 (34.2 to 52.2)	48.8 (13.8 to 78.4)	-	-
	1-5 months	70.6 (28.7 to 93.2)	-	3.6 (0.3 to 8.1)	-	58.8 (51.2 to 66.2)	43.0 (34.2 to 52.2)	48.8 (13.8 to 78.4)	0.7 (-1.1 to 3.5)	-
	6-11 months	68.9 (30.2 to 92.4)	-	3.6 (0.3 to 8.1)	-	10.9 (4.3 to 18.6)	43.0 (34.2 to 52.2)	48.8 (13.8 to 78.4)	0.7 (-1.2 to 3.6)	-
	12 to 23 months	62.2 (28.5 to 87.9)	-	3.6 (0.3 to 8.1)	-	18.1 (7.6 to 28.5)	43.0 (34.2 to 52.2)	48.8 (13.8 to 78.4)	0.7 (-1.2 to 3.7)	1.1 (-1.9 to 6.2)
	2 to 4 years	55.6 (27.9 to 80.0)	-	3.6 (0.3 to 8.1)	-	-	43.0 (34.2 to 52.2)	48.8 (13.8 to 78.4)	0.7 (-1.3 to 3.8)	1.1 (-1.9 to 6.4)
Georgia	Early Neonatal	-	61.4 (56.0 to 66.3)	2.7 (0.3 to 6.6)	9.9 (2.1 to 18.9)	-	40.9 (31.0 to 50.5)	47.9 (16.0 to 78.7)	-	-
	Late Neonatal	-	63.7 (60.5 to 66.7)	2.7 (0.3 to 6.6)	9.4 (2.4 to 16.8)	54.3 (47.6 to 61.1)	40.9 (31.0 to 50.5)	47.9 (16.0 to 78.7)	-	-
	1-5 months	48.9 (17.3 to 75.3)	-	2.7 (0.3 to 6.6)	-	54.3 (47.6 to 61.1)	40.9 (31.0 to 50.5)	47.9 (16.0 to 78.7)	0.5 (-0.8 to 2.6)	-
	6-11 months	42.8 (15.3 to 71.4)	-	2.7 (0.3 to 6.6)	-	11.6 (4.4 to 19.5)	40.9 (31.0 to 50.5)	47.9 (16.0 to 78.7)	0.5 (-0.8 to 2.6)	-
	12 to 23 months	31.7 (12.5 to 56.7)	-	2.7 (0.3 to 6.6)	-	18.1 (7.4 to 28.3)	40.9 (31.0 to 50.5)	47.9 (16.0 to 78.7)	0.5 (-0.9 to 2.5)	1.0 (-1.8 to 6.0)
	2 to 4 years	14.1 (-3.8 to 32.2)	-	2.7 (0.3 to 6.6)	-	-	40.9 (31.0 to 50.5)	47.9 (16.0 to 78.7)	0.5 (-0.8 to 2.8)	1.0 (-1.8 to 6.0)
Kazakhstan	Early Neonatal	-	34.6 (25.4 to 43.7)	1.2 (0.1 to 2.8)	5.6 (0.9 to 11.5)	-	41.0 (31.4 to 50.2)	44.3 (11.3 to 75.3)	-	-
	Late Neonatal	-	40.3 (34.1 to 46.3)	1.2 (0.1 to 2.8)	5.6 (1.0 to 10.8)	50.0 (41.2 to 58.6)	41.0 (31.4 to 50.2)	44.3 (11.3 to 75.3)	-	-
	1-5 months	65.8 (22.3 to 89.7)	-	1.2 (0.1 to 2.8)	-	50.0 (41.2 to 58.6)	41.0 (31.4 to 50.2)	44.3 (11.3 to 75.3)	2.3 (-4.2 to 11.9)	-
	6-11 months	56.9 (20.3 to 84.3)	-	1.2 (0.1 to 2.8)	-	5.4 (2.0 to 9.3)	41.0 (31.4 to 50.2)	44.3 (11.3 to 75.3)	2.3 (-4.3 to 11.4)	-
	12 to 23 months	49.7 (20.1 to 79.0)	-	1.2 (0.1 to 2.8)	-	14.9 (5.9 to 24.0)	41.0 (31.4 to 50.2)	44.3 (11.3 to 75.3)	2.6 (-4.7 to 12.6)	0.4 (-0.8 to 2.9)
	2 to 4 years	27.0 (2.9 to 50.5)	-	1.2 (0.1 to 2.8)	-	-	41.0 (31.4 to 50.2)	44.3 (11.3 to 75.3)	2.6 (-5.1 to 13.3)	0.4 (-0.7 to 2.9)
Kyrgyzstan	Early Neonatal	-	40.6 (32.0 to 48.4)	4.3 (0.5 to 10.2)	10.6 (4.6 to 17.9)	-	53.3 (44.3 to 61.2)	52.3 (16.9 to 80.3)	-	-
	Late Neonatal	-	51.5 (47.4 to 55.6)	4.3 (0.5 to 10.2)	12.5 (5.2 to 21.1)	43.9 (35.3 to 51.5)	53.3 (44.3 to 61.2)	52.3 (16.9 to 80.3)	-	-
	1-5 months	61.4 (22.0 to 88.3)	-	4.3 (0.5 to 10.2)	-	43.9 (35.3 to 51.5)	53.3 (44.3 to 61.2)	52.3 (16.9 to 80.3)	1.1 (-1.7 to 5.2)	-
	6-11 months	54.1 (21.5 to 82.7)	-	4.3 (0.5 to 10.2)	-	3.8 (1.4 to 6.8)	53.3 (44.3 to 61.2)	52.3 (16.9 to 80.3)	1.0 (-1.8 to 5.4)	-
	12 to 23 months	50.6 (23.3 to 78.5)	-	4.3 (0.5 to 10.2)	-	13.2 (5.1 to 21.5)	53.3 (44.3 to 61.2)	52.3 (16.9 to 80.3)	1.3 (-2.3 to 6.9)	0.8 (-1.4 to 5.0)
	2 to 4 years	47.8 (23.7 to 71.8)	-	4.3 (0.5 to 10.2)	-	-	53.3 (44.3 to 61.2)	52.3 (16.9 to 80.3)	1.3 (-2.2 to 7.3)	0.8 (-1.4 to 5.0)
Mongolia	Early Neonatal	-	50.0 (38.7 to 59.9)	11.5 (1.3 to 23.1)	13.5 (4.2 to 24.2)	-	57.6 (49.6 to 64.9)	68.0 (29.1 to 89.6)	-	-
	Late Neonatal	-	53.6 (47.6 to 59.2)	11.5 (1.3 to 23.1)	13.4 (4.3 to 23.2)	38.9 (29.9 to 46.8)	57.6 (49.6 to 64.9)	68.0 (29.1 to 89.6)	-	-
	1-5 months	53.2 (20.9 to 80.8)	-	11.5 (1.3 to 23.1)	-	38.9 (29.9 to 46.8)	57.6 (49.6 to 64.9)	68.0 (29.1 to 89.6)	0.4 (-0.7 to 2.3)	-
	6-11 months	46.3 (18.4 to 75.5)	-	11.5 (1.3 to 23.1)	-	2.0 (0.7 to 3.6)	57.6 (49.6 to 64.9)	68.0 (29.1 to 89.6)	0.4 (-0.7 to 2.1)	-
	12 to 23 months	42.6 (20.9 to 68.7)	-	11.5 (1.3 to 23.1)	-	8.2 (3.2 to 14.0)	57.6 (49.6 to 64.9)	68.0 (29.1 to 89.6)	0.6 (-1.0 to 3.2)	0.5 (-0.8 to 3.2)
	2 to 4 years	38.5 (20.7 to 58.2)	-	11.5 (1.3 to 23.1)	-	-	57.6 (49.6 to 64.9)	68.0 (29.1 to 89.6)	0.6 (-1.0 to 3.3)	0.5 (-0.8 to 3.2)
Tajikistan	Early Neonatal	-	69.9 (64.1 to 74.3)	10.2 (1.2 to 21.8)	21.8 (11.2 to 34.5)	-	56.6 (47.7 to 64.1)	54.9 (16.7 to 82.3)	-	-
	Late Neonatal	-	67.0 (63.5 to 70.1)	10.2 (1.2 to 21.8)	19.5 (9.9 to 30.8)	49.1 (38.6 to 58.8)	56.6 (47.7 to 64.1)	54.9 (16.7 to 82.3)	-	-
	1-5 months	78.9 (37.1 to 95.9)	-	10.2 (1.2 to 21.8)	-	49.1 (38.6 to 58.8)	56.6 (47.7 to 64.1)	54.9 (16.7 to 82.3)	2.5 (-4.8 to 13.1)	-
	6-11 months	76.1 (38.7 to 94.8)	-	10.2 (1.2 to 21.8)	-	4.1 (1.5 to 7.2)	56.6 (47.7 to 64.1)	54.9 (16.7 to 82.3)	2.4 (-4.5 to 12.1)	-
	12 to 23 months	73.7 (42.6 to 93.1)	-	10.2 (1.2 to 21.8)	-	11.5 (4.4 to 18.9)	56.6 (47.7 to 64.1)	54.9 (16.7 to 82.3)	3.1 (-5.7 to 14.3)	5.6 (-11.9 to 25.1)
	2 to 4 years	69.2 (44.7 to 88.4)	-	10.2 (1.2 to 21.8)	-	-	56.6 (47.7 to 64.1)	54.9 (16.7 to 82.3)	3.1 (-5.7 to 16.2)	5.6 (-11.9 to 25.2)
Turkmenistan	Early Neonatal	-	42.4 (34.0 to 49.5)	1.1 (0.1 to 2.7)	6.7 (1.7 to 11.9)	-	51.9 (42.6 to 60.2)	52.4 (15.1 to 81.9)	-	-
	Late Neonatal	-	46.6 (42.3 to 50.6)	1.1 (0.1 to 2.7)	6.3 (1.7 to 11.7)	43.8 (33.8 to 53.0)	51.9 (42.6 to 60.2)	52.4 (15.1 to 81.9)	-	-
	1-5 months	72.5 (28.6 to 93.2)	-	1.1 (0.1 to 2.7)	-	43.8 (33.8 to 53.0)	51.9 (42.6 to 60.2)	52.4 (15.1 to 81.9)	0.7 (-1.1 to 3.9)	-
	6-11 months	67.1 (25.3 to 92.0)	-	1.1 (0.1 to 2.7)	-	3.1 (1.1 to 5.7)	51.9 (42.6 to 60.2)	52.4 (15.1 to 81.9)	0.7 (-1.2 to 3.7)	-
	12 to 23 months	57.7 (24.9 to 86.4)	-	1.1 (0.1 to 2.7)	-	13.0 (5.1 to 21.2)	51.9 (42.6 to 60.2)	52.4 (15.1 to 81.9)	0.8 (-1.4 to 4.0)	0.7 (-1.2 to 4 years.4)
	2 to 4 years	39.5 (11.6 to 66.3)	-	1.1 (0.1 to 2.7)	-	-	51.9 (42.6 to 60.2)	52.4 (15.1 to 81.9)	0.7 (-1.3 to 3.8)	0.7 (-1.2 to 4 years.4)
Uzbekistan	Early Neonatal	-	58.9 (53.8 to 63.8)	4.2 (0.4 to 9.5)	15.4 (7.1 to 25.0)	-	52.0 (43.1 to 60.5)	45.2 (9.3 to 76.5)	-	-
	Late Neonatal	-	54.7 (51.2 to 57.9)	4.2 (0.4 to 9.5)	12.1 (4.9 to 20.2)	53.8 (44.0 to 62.3)	52.0 (43.1 to 60.5)	45.2 (9.3 to 76.5)	-	-
	1-5 months	63.2 (21.2 to 89.5)	-	4.2 (0.4 to 9.5)	-	53.8 (44.0 to 62.3)	52.0 (43.1 to 60.5)	45.2 (9.3 to 76.5)	0.8 (-1.2 to 4 years.0)	-
	6-11 months	60.8 (23.7 to 88.2)	-	4.2 (0.4 to 9.5)	-	3.6 (1.3 to 6.4)	52.0 (43.1 to 60.5)	45.2 (9.3 to 76.5)	0.7 (-1.2 to 3.9)	-
	12 to 23 months	55.9 (24.9 to 83.9)	-	4.2 (0.4 to 9.5)	-	10.8 (4.1 to 18.4)	52.0 (43.1 to 60.5)	45.2 (9.3 to 76.5)	1.0 (-1.6 to 5.1)	1.1 (-1.9 to 6.5)
	2 to 4 years	44.9 (17.2 to 71.1)	-	4.2 (0.4 to 9.5)	-	-	52.0 (43.1 to 60.5)	45.2 (9.3 to 76.5)	1.0 (-1.6 to 5.1)	1.1 (-1.9 to 6.5)
Central Europe	Early Neonatal	-	51.0 (44.8 to 56.6)	2.0 (0.2 to 4 years.1)	6.5 (4.5 to 8.7)	-	11.7 (8.6 to 15.6)	30.9 (7.3 to 59.0)	-	-
	Late Neonatal	-	53.7 (50.0 to 56.9)	1.9 (0.2 to 4 years.1)	5.7 (3.7 to 7.9)	57.8 (51.4 to 63.9)	11.8 (8.5 to 15.7)	30.2 (7.2 to 58.3)	-	-
	1-5 months	59.7 (23.1 to 86.5)	-	1.9 (0.2 to 4 years.1)	-	58.3 (51.9 to 64.3)	11.0 (8.1 to 14.5)	29.5 (6.9 to 57.3)	1.8 (-3.0 to 8.7)	-
	6-11 months	56.3 (23.2 to 84.1)	-	2.1 (0.2 to 4 years.4)	-	12.9 (5.1 to 21.0)	12.5 (9.2 to 16.3)	31.9 (7.7 to 60.3)	2.0 (-3.2 to 9.6)	-
	12 to 23 months	46.2 (18.5 to 76.1)	-	2.0 (0.2 to 4 years.2)	-	19.5 (8.2 to 30.2)	12.2 (8.9 to 16.2)	30.7 (7.3 to 59.0)	1.8 (-3.1 to 8.9)	0.7 (-1.1 to 4.1)
	2 to 4 years	29.8 (6.9 to 55.0)	-	2.0 (0.2 to 4 years.3)	-	-	12.0 (8.8 to 15.5)	31.0 (7.4 to 59.3)	1.9 (-3.1 to 9.2)	0.7 (-1.2 to 4 years.3)
Albania	Early Neonatal	-	51.3 (42.4 to 58.7)	3.6 (0.4 to 8.6)	8.1 (1.9 to 15.2)	-	18.5 (12.4 to 26.2)	52.0 (18.0 to 81.2)	-	-
	Late Neonatal	-	50.3 (43.3 to 56.0)	3.6 (0.4 to 8.6)	7.2 (1.1 to 14.9)	54.2 (45.0 to 62.3)	18.5 (12.4 to 26.2)	52.0 (18.0 to 81.2)	-	-
	1-5 months	75.0 (37.2 to 92.8)	-	3.6 (0.4 to 8.6)	-	54.2 (45.0 to 62.3)	18.5 (12.4 to 26.2)	52.0 (18.0 to 81.2)	4.2 (-8.5 to 20.3)	-
	6-11 months	70.4 (36.2 to 91.6)	-	3.6 (0.4 to 8.6)	-	5.1 (1.8 to 9.0)	18.5 (12.4 to 26.2)	52.0 (18.0 to 81.2)	4.1 (-8.6 to 19.7)	-
	12 to 23 months	59.4 (30.6 to 84.2)	-	3.6 (0.4 to 8.6)	-	13.2 (5.0 to 22.0)	18.5 (12.4 to 26.2)	52.0 (18.0 to 81.2)	3.6 (-7.5 to 18.5)	0.5 (-0.9 to 3.3)
	2 to 4 years	37.5 (6.1 to 66.1)	-	3.6 (0.4 to 8.6)	-	-	18.5 (12.4 to 26.2)	52.0 (18.0 to 81.2)	3.7 (-7.1 to 18.5)	0.5 (-0.9 to 3.4)
Bosnia and Herzegovina	Early Neonatal	-	35.2 (19.9 to 47.9)	2.2 (0.2 to 5.3)	9.1 (2.2 to 17.5)	-	15.5 (10.2 to 21.8)	30.9 (7.1 to 64.8)	-	-
	Late Neonatal	-	29.3 (14.6 to 40.7)	2.2 (0.2 to 5.3)	6.3 (1.6 to 13.0)	60.3 (54.1 to 66.1)	15.5 (10.2 to 21.8)	30.9 (7.1 to 64.8)	-	-
	1-5 months	62.7 (26.4 to 86.3)	-	2.2 (0.2 to 5.3)	-	60.3 (54.1 to 66.1)	15.5 (10.2 to 21.8)	30.9 (7.1 to 64.8)	2.8 (-4.8 to 14.9)	-
	6-11 months	60.2 (27.1 to 85.7)	-	2.2 (0.2 to 5.3)	-	13.3 (5.1 to 21.9)	15.5 (10.2 to 21.8)	30.9 (7.1 to 64.8)	2.8 (-5.0 to 14.0)	-
	12 to 23 months	47.1 (19.0 to 75.2)	-	2.2 (0.2 to 5.3)	-	20.2 (8.5 to 31.4)	15.5 (10.2 to 21.8)	30.9 (7.1 to 64.8)	2.7 (-4.9 to 14.3)	0.5 (-0.8 to 3.0)
	2 to 4 years	14.3 (-4.8 to 34.1)	-	2.2 (0.2 to 5.3)	-	-	15.5 (10.2 to 21.8)	30.9 (7.1 to 64.8)	2.6 (-4.5 to 13.1)	0.5 (-0.8 to 2.9)
Bulgaria	Early Neonatal	-	59.7 (53.8 to 65.8)	2.1 (0.2 to 5.1)	7.9 (1.3 to 15.3)	-	4.5 (2.5 to 7.3)	34.8 (9.0 to 66.6)	-	-
	Late Neonatal	-	57.5 (53.7 to 61.0)	2.1 (0.2 to 5.1)	6.7 (1.1 to 13.6)	61.0 (54.3 to 67.6)	4.5 (2.5 to 7.3)	34.8 (9.0 to 66.6)	-	-
	1-5 months	54.2 (19.3 to 83.3)	-	2.1 (0.2 to 5.1)	-	61.0 (54.3 to 67.6)	4.5 (2.5 to 7.3)	34.8 (9.0 to 66.6)	2.2 (-3.7 to 11.6)	-
	6-11 months	49.6 (15.6 to 81.0)	-	2.1 (0.2 to 5.1)	-	16.6 (6.6 to 26.9)	4.5 (2.5 to 7.3)	34.8 (9.0 to 66.6)	2.1 (-3.7 to 10.9)	-
	12 to 23 months	43.8 (13.2 to 77.1)	-	2.1 (0.2 to 5.1)	-	21.3 (9.1 to 32.9)	4.5 (2.5 to 7.3)	34.8 (9.0 to 66.6)	2.1 (-3.6 to 11.1)	1.0 (-1.7 to 5.9)
	2 to 4 years	31.9 (6.4 to 58.8)	-	2.1 (0.2 to 5.1)	-	-	4.5 (2.5 to 7.3)	34.8 (9.0 to 66.6)	2.1 (-3.7 to 10.4)	1.0 (-1.7 to 5.9)
Croatia	Early Neonatal	-	60.8 (55.1 to 65.7)	1.7 (0.2 to 4 years.1)	7.4 (0.3 to 15.3)	-	4.5 (2.5 to 7.0)	24.6 (5.4 to 52.2)	-	-
	Late Neonatal	-	54.9 (51.1 to 58.8)	1.7 (0.2 to 4 years.1)	5.5 (0.3 to 11.9)	63.8 (56.9 to 70.2)	4.5 (2.5 to 7.0)	24.6 (5.4 to 52.2)	-	-
	1-5 months	61.6 (24.5 to 87.4)	-	1.7 (0.2 to 4 years.1)	-	63.8 (56.9 to 70.2)	4.5 (2.5 to 7.0)	24.6 (5.4 to 52.2)	1.7 (-2.8 to 9.0)	-
	6-11 months	56.8 (22.3 to 84.7)	-	1.7 (0.2 to 4 years.1)	-	18.8 (7.7 to 29.8)	4.5 (2.5 to 7.0)	24.6 (5.4 to 52.2)	1.7 (-2.9 to 9.1)	-
	12 to 23 months	48.5 (19.2 to 78.2)	-	1.7 (0.2 to 4 years.1)	-	22.1 (9.5 to 34.0)	4.5 (2.5 to 7.0)	24.6 (5.4 to 52.2)	1.6 (-2.9 to 8.3)	1.4 (-2.4 to 8.0)
	2 to 4 years	31.3 (7.1 to 56.3)	-	1.7 (0.2 to 4 years.1)	-	-	4.5 (2.5 to 7.0)	24.6 (5.4 to 52.2)	1.7 (-2.7 to 9.4)	1.4 (-2.4 to 8.0)
Czechia	Early Neonatal	-	67.6 (62.2 to 72.1)	1.6 (0.2 to 3.8)	6.5 (0.0 to 14.2)	-	2.3 (1.3 to 3.6)	20.9 (4.0 to 49.1)	-	-
	Late Neonatal	-	59.7 (55.6 to 63.7)	1.6 (0.2 to 3.8)	5.1 (0.0 to 11.6)	58.6 (51.2 to 65.6)	2.3 (1.3 to 3.6)	20.9 (4.0 to 49.1)	-	-
	1-5 months	57.3 (18.5 to 87.3)	-	1.6 (0.2 to 3.8)	-	58.6 (51.2 to 65.6)	2.3 (1.3 to 3.6)	20.9 (4.0 to 49.1)	1.1 (-1.8 to 6.2)	-
	6-11 months	52.6 (17.5 to 83.7)	-	1.6 (0.2 to 3.8)	-	17.1 (6.9 to 27.7)	2.3 (1.3 to 3.6)	20.9 (4.0 to 49.1)	1.1 (-1.8 to 5.6)	-
	12 to 23 months	40.6 (13.0 to 73.8)	-	1.6 (0.2 to 3.8)	-	21.5 (9.1 to 33.2)	2.3 (1.3 to 3.6)	20.9 (4.0 to 49.1)	1.1 (-1.7 to 5.7)	0.6 (-1.1 to 4.0)
	2 to 4 years	26.9 (4.0 to 55.9)	-	1.6 (0.2 to 3.8)	-	-	2.3 (1.3 to 3.6)	20.9 (4.0 to 49.1)	1.1 (-1.9 to 5.5)	0.6 (-1.1 to 4.0)
Hungary	Early Neonatal	-	47.4 (38.7 to 55.2)	1.7 (0.2 to 4 years.3)	5.0 (0.0 to 11.1)	-	6.7 (4.1 to 9.9)	22.0 (4.2 to 50.9)	-	-
	Late Neonatal	-	53.1 (47.6 to 58.5)	1.7 (0.2 to 4 years.3)	4.7 (0.0 to 11.1)	65.9 (58.5 to 72.3)	6.7 (4.1 to 9.9)	22.0 (4.2 to 50.9)	-	-
	1-5 months	62.6 (23.3 to 88.7)	-	1.7 (0.2 to 4 years.3)	-	65.9 (58.5 to 72.3)	6.7 (4.1 to 9.9)	22.0 (4.2 to 50.9)	1.7 (-3.2 to 9.3)	-
	6-11 months	58.2 (23.2 to 85.8)	-	1.7 (0.2 to 4 years.3)	-	20.1 (8.3 to 31.3)	6.7 (4.1 to 9.9)	22.0 (4.2 to 50.9)	1.7 (-3.2 to 8.8)	-
	12 to 23 months	49.3 (19.5 to 79.0)	-	1.7 (0.2 to 4 years.3)	-	22.5 (9.7 to 34.5)	6.7 (4.1 to 9.9)	22.0 (4.2 to 50.9)	1.7 (-2.7 to 9.1)	0.9 (-1.4 to 5.4)
	2 to 4 years	30.4 (7.3 to 55.9)	-	1.7 (0.2 to 4 years.3)	-	-	6.7 (4.1 to 9.9)	22.0 (4.2 to 50.9)	1.6 (-3.0 to 8.6)	0.9 (-1.5 to 5.4)
Montenegro	Early Neonatal	-	62.4 (54.4 to 72.3)	2.1 (0.2 to 5.0)	11.7 (2.4 to 23.4)	-	6.8 (4.1 to 10.2)	37.2 (9.6 to 68.3)	-	-
	Late Neonatal	-	49.6 (41.1 to 59.8)	2.1 (0.2 to 5.0)	8.3 (1.4 to 16.8)	60.4 (54.0 to 66.5)	6.8 (4.1 to 10.2)	37.2 (9.6 to 68.3)	-	-
	1-5 months	52.5 (17.2 to 77.6)	-	2.1 (0.2 to 5.0)	-	60.4 (54.0 to 66.5)	6.8 (4.1 to 10.2)	37.2 (9.6 to 68.3)	1.6 (-2.8 to 8.9)	-
	6-11 months	48.4 (16.0 to 74.9)	-	2.1 (0.2 to 5.0)	-	12.8 (5.0 to 21.2)	6.8 (4.1 to 10.2)	37.2 (9.6 to 68.3)	1.6 (-2.8 to 8.6)	-
	12 to 23 months	29.5 (2.4 to 53.9)	-	2.1 (0.2 to 5.0)	-	19.7 (8.3 to 30.8)	6.8 (4.1 to 10.2)	37.2 (9.6 to 68.3)	1.5 (-2.8 to 7.8)	0.7 (-1.2 to 4 years.3)
	2 to 4 years	14.5 (-8.2 to 36.7)	-	2.1 (0.2 to 5.0)	-	-	6.8 (4.1 to 10.2)	37.2 (9.6 to 68.3)	1.5 (-2.7 to 7.7)	0.7 (-1.2 to 4 years.4)
North Macedonia	Early Neonatal	-	20.6 (6.6 to 34.8)	2.1 (0.2 to 4 years.8)	4.5 (0.7 to 10.0)	-	12.5 (7.9 to 18.9)	28.9 (6.4 to 58.8)	-	-
	Late Neonatal	-	29.8 (19.4 to 38.9)	2.1 (0.2 to 4 years.8)	5.5 (1.2 to 10.3)	57.9 (50.6 to 64.5)	12.5 (7.9 to 18.9)	28.9 (6.4 to 58.8)	-	-
	1-5 months	55.9 (17.3 to 85.2)	-	2.1 (0.2 to 4 years.8)	-	57.9 (50.6 to 64.5)	12.5 (7.9 to 18.9)	28.9 (6.4 to 58.8)	2.9 (-5.7 to 14.3)	-
	6-11 months	57.3 (19.2 to 87.2)	-	2.1 (0.2 to 4 years.8)	-	9.4 (3.6 to 16.1)	12.5 (7.9 to 18.9)	28.9 (6.4 to 58.8)	3.0 (-6.2 to 14.8)	-
	12 to 23 months	52.0 (18.6 to 82.3)	-	2.1 (0.2 to 4 years.8)	-	17.4 (7.3 to 27.7)	12.5 (7.9 to 18.9)	28.9 (6.4 to 58.8)	3.0 (-5.9 to 15.4)	1.0 (-1.9 to 6.1)
	2 to 4 years	22.6 (0.5 to 47.0)	-	2.1 (0.2 to 4 years.8)	-	-	12.5 (7.9 to 18.9)	28.9 (6.4 to 58.8)	3.0 (-5.6 to 15.6)	1.0 (-1.9 to 6.2)
Poland	Early Neonatal	-	45.2 (38.5 to 51.7)	1.8 (0.2 to 4 years.3)	6.2 (4.1 to 8.2)	-	8.2 (5.0 to 13.2)	29.8 (5.9 to 60.5)	-	-
	Late Neonatal	-	50.8 (47.4 to 54.0)	1.8 (0.2 to 4 years.3)	5.9 (3.9 to 7.8)	54.6 (47.9 to 61.3)	8.2 (5.0 to 13.3)	29.8 (5.9 to 60.4)	-	-
	1-5 months	60.0 (23.7 to 87.0)	-	1.8 (0.2 to 4 years.3)	-	54.6 (48.0 to 61.4)	8.2 (5.0 to 13.2)	29.9 (5.9 to 60.5)	1.4 (-2.6 to 7.3)	-
	6-11 months	55.7 (22.1 to 84.1)	-	1.8 (0.2 to 4 years.4)	-	13.9 (5.4 to 23.2)	8.3 (5.0 to 13.4)	30.0 (5.9 to 60.6)	1.4 (-2.4 to 7.2)	-
	12 to 23 months	47.9 (18.9 to 78.0)	-	1.8 (0.2 to 4 years.3)	-	20.1 (8.4 to 31.3)	8.3 (5.0 to 13.4)	30.0 (5.9 to 60.6)	1.4 (-2.2 to 6.9)	0.4 (-0.7 to 2.8)
	2 to 4 years	35.0 (11.7 to 62.3)	-	1.8 (0.2 to 4 years.4)	-	-	8.2 (5.0 to 13.3)	29.9 (5.9 to 60.4)	1.4 (-2.4 to 6.8)	0.4 (-0.7 to 2.8)
Romania	Early Neonatal	-	60.3 (54.2 to 65.9)	2.4 (0.2 to 5.5)	7.5 (1.4 to 14.4)	-	28.9 (20.7 to 38.5)	41.1 (11.3 to 71.9)	-	-
	Late Neonatal	-	63.0 (59.7 to 66.3)	2.4 (0.2 to 5.5)	6.3 (0.8 to 13.9)	55.0 (47.5 to 61.8)	28.9 (20.7 to 38.5)	41.1 (11.3 to 71.9)	-	-
	1-5 months	59.2 (27.8 to 84.1)	-	2.4 (0.2 to 5.5)	-	55.0 (47.5 to 61.8)	28.9 (20.7 to 38.5)	41.1 (11.3 to 71.9)	1.9 (-3.2 to 9.7)	-
	6-11 months	53.7 (24.5 to 80.4)	-	2.4 (0.2 to 5.5)	-	8.0 (2.9 to 13.7)	28.9 (20.7 to 38.5)	41.1 (11.3 to 71.9)	1.9 (-3.3 to 9.8)	-
	12 to 23 months	45.5 (22.5 to 72.7)	-	2.4 (0.2 to 5.5)	-	16.3 (6.6 to 25.7)	28.9 (20.7 to 38.5)	41.1 (11.3 to 71.9)	2.1 (-3.7 to 10.5)	0.4 (-0.7 to 2.9)
	2 to 4 years	34.8 (11.1 to 60.0)	-	2.4 (0.2 to 5.5)	-	-	28.9 (20.7 to 38.5)	41.1 (11.3 to 71.9)	2.1 (-3.4 to 10.2)	0.4 (-0.7 to 2.9)
Serbia	Early Neonatal	-	39.3 (28.5 to 49.2)	2.1 (0.2 to 5.1)	7.7 (1.9 to 14.5)	-	13.3 (8.3 to 19.6)	37.1 (9.8 to 68.5)	-	-
	Late Neonatal	-	43.6 (37.1 to 50.0)	2.1 (0.2 to 5.1)	7.3 (1.7 to 13.5)	58.5 (51.1 to 65.1)	13.3 (8.3 to 19.6)	37.1 (9.8 to 68.5)	-	-
	1-5 months	64.1 (23.9 to 87.9)	-	2.1 (0.2 to 5.1)	-	58.5 (51.1 to 65.1)	13.3 (8.3 to 19.6)	37.1 (9.8 to 68.5)	3.3 (-6.6 to 18.4)	-
	6-11 months	58.0 (20.5 to 85.2)	-	2.1 (0.2 to 5.1)	-	10.7 (4.1 to 18.2)	13.3 (8.3 to 19.6)	37.1 (9.8 to 68.5)	3.3 (-6.4 to 16.4)	-
	12 to 23 months	44.2 (15.1 to 73.1)	-	2.1 (0.2 to 5.1)	-	18.1 (7.6 to 28.6)	13.3 (8.3 to 19.6)	37.1 (9.8 to 68.5)	3.2 (-6.6 to 17.2)	1.1 (-2.0 to 6.6)
	2 to 4 years	17.6 (-3.9 to 38.2)	-	2.1 (0.2 to 5.1)	-	-	13.3 (8.3 to 19.6)	37.1 (9.8 to 68.5)	3.3 (-6.4 to 17.4)	1.1 (-2.0 to 6.7)
Slovakia	Early Neonatal	-	53.9 (43.9 to 62.5)	1.7 (0.2 to 4 years.1)	6.3 (0.6 to 13.5)	-	3.3 (1.9 to 5.1)	24.7 (5.4 to 53.3)	-	-
	Late Neonatal	-	43.0 (36.1 to 49.7)	1.7 (0.2 to 4 years.1)	4.3 (0.2 to 9.3)	45.8 (39.1 to 52.6)	3.3 (1.9 to 5.1)	24.7 (5.4 to 53.3)	-	-
	1-5 months	63.2 (24.3 to 88.2)	-	1.7 (0.2 to 4 years.1)	-	45.8 (39.1 to 52.6)	3.3 (1.9 to 5.1)	24.7 (5.4 to 53.3)	1.6 (-2.6 to 8.1)	-
	6-11 months	59.3 (24.7 to 86.6)	-	1.7 (0.2 to 4 years.1)	-	7.8 (3.0 to 13.3)	3.3 (1.9 to 5.1)	24.7 (5.4 to 53.3)	1.6 (-2.9 to 8.2)	-
	12 to 23 months	47.1 (17.9 to 75.3)	-	1.7 (0.2 to 4 years.1)	-	16.1 (6.3 to 25.9)	3.3 (1.9 to 5.1)	24.7 (5.4 to 53.3)	1.5 (-2.3 to 8.1)	1.3 (-2.3 to 7.6)
	2 to 4 years	23.5 (1.4 to 46.7)	-	1.7 (0.2 to 4 years.1)	-	-	3.3 (1.9 to 5.1)	24.7 (5.4 to 53.3)	1.4 (-2.4 to 7.7)	1.3 (-2.3 to 7.6)
Slovenia	Early Neonatal	-	11.0 (0.0 to 23.3)	1.6 (0.2 to 3.9)	1.3 (0.0 to 4.2)	-	6.0 (3.6 to 9.4)	27.7 (6.1 to 57.4)	-	-
	Late Neonatal	-	21.4 (15.7 to 28.9)	1.6 (0.2 to 3.9)	1.9 (0.0 to 5.8)	51.6 (44.3 to 58.6)	6.0 (3.6 to 9.4)	27.7 (6.1 to 57.4)	-	-
	1-5 months	52.2 (17.7 to 78.3)	-	1.6 (0.2 to 3.9)	-	51.6 (44.3 to 58.6)	6.0 (3.6 to 9.4)	27.7 (6.1 to 57.4)	1.1 (-1.8 to 5.8)	-
	6-11 months	41.4 (11.9 to 68.5)	-	1.6 (0.2 to 3.9)	-	7.7 (2.9 to 13.4)	6.0 (3.6 to 9.4)	27.7 (6.1 to 57.4)	1.0 (-1.7 to 5.9)	-
	12 to 23 months	31.6 (7.9 to 56.6)	-	1.6 (0.2 to 3.9)	-	15.9 (6.4 to 25.4)	6.0 (3.6 to 9.4)	27.7 (6.1 to 57.4)	1.0 (-1.7 to 5.2)	0.4 (-0.7 to 2.8)
	2 to 4 years	15.1 (-2.4 to 34.0)	-	1.6 (0.2 to 3.9)	-	-	6.0 (3.6 to 9.4)	27.7 (6.1 to 57.4)	1.0 (-1.7 to 5.1)	0.4 (-0.7 to 2.8)
Eastern Europe	Early Neonatal	-	54.1 (49.1 to 58.4)	2.4 (0.3 to 5.2)	5.1 (3.8 to 6.4)	-	31.4 (23.5 to 38.9)	33.6 (9.1 to 62.4)	-	-
	Late Neonatal	-	52.0 (48.3 to 55.2)	2.3 (0.3 to 5.2)	4.5 (3.5 to 5.7)	59.9 (53.3 to 66.0)	31.1 (23.3 to 38.7)	33.3 (9.1 to 62.3)	-	-
	1-5 months	54.6 (23.5 to 77.2)	-	2.3 (0.3 to 5.2)	-	60.0 (53.3 to 66.1)	30.9 (23.0 to 38.1)	32.8 (8.8 to 61.2)	0.1 (-0.1 to 0.4)	-
	6-11 months	43.7 (17.3 to 67.0)	-	2.3 (0.3 to 5.1)	-	15.6 (6.1 to 25.0)	30.8 (23.1 to 38.3)	32.5 (8.7 to 61.3)	0.1 (-0.1 to 0.4)	-
	12 to 23 months	34.9 (15.8 to 56.9)	-	2.2 (0.2 to 5.0)	-	21.0 (8.8 to 32.7)	29.8 (22.4 to 37.2)	31.0 (8.1 to 59.3)	0.1 (-0.1 to 0.3)	0.6 (-1.1 to 3.9)
	2 to 4 years	17.6 (-3.8 to 37.6)	-	2.1 (0.2 to 4 years.7)	-	-	28.5 (21.5 to 35.7)	30.8 (7.7 to 59.1)	0.1 (-0.1 to 0.4)	0.6 (-1.1 to 3.8)
Belarus	Early Neonatal	-	33.1 (25.0 to 40.5)	2.2 (0.2 to 5.2)	4.6 (0.0 to 10.4)	-	22.8 (15.3 to 30.5)	34.0 (7.8 to 66.4)	-	-
	Late Neonatal	-	38.3 (32.1 to 44.1)	2.2 (0.2 to 5.2)	4.8 (0.0 to 11.5)	61.1 (54.9 to 67.0)	22.8 (15.3 to 30.5)	34.0 (7.8 to 66.4)	-	-
	1-5 months	41.9 (12.2 to 65.9)	-	2.2 (0.2 to 5.2)	-	61.1 (54.9 to 67.0)	22.8 (15.3 to 30.5)	34.0 (7.8 to 66.4)	0.1 (-0.2 to 0.7)	-
	6-11 months	28.5 (5.1 to 52.3)	-	2.2 (0.2 to 5.2)	-	14.8 (6.1 to 24.2)	22.8 (15.3 to 30.5)	34.0 (7.8 to 66.4)	0.1 (-0.2 to 0.7)	-
	12 to 23 months	17.3 (2.0 to 34.9)	-	2.2 (0.2 to 5.2)	-	20.2 (8.6 to 31.6)	22.8 (15.3 to 30.5)	34.0 (7.8 to 66.4)	0.1 (-0.2 to 0.6)	0.3 (-0.6 to 2.2)
	2 to 4 years	8.0 (-4.1 to 21.1)	-	2.2 (0.2 to 5.2)	-	-	22.8 (15.3 to 30.5)	34.0 (7.8 to 66.4)	0.1 (-0.2 to 0.6)	0.3 (-0.6 to 2.2)
Estonia	Early Neonatal	-	40.0 (32.5 to 48.1)	1.7 (0.2 to 3.9)	3.7 (0.0 to 11.9)	-	15.3 (9.7 to 22.7)	26.1 (5.7 to 58.0)	-	-
	Late Neonatal	-	29.6 (23.0 to 36.9)	1.7 (0.2 to 3.9)	2.8 (0.0 to 8.8)	59.5 (53.0 to 66.4)	15.3 (9.7 to 22.7)	26.1 (5.7 to 58.0)	-	-
	1-5 months	26.5 (3.4 to 47.1)	-	1.7 (0.2 to 3.9)	-	59.5 (53.0 to 66.4)	15.3 (9.7 to 22.7)	26.1 (5.7 to 58.0)	0.1 (-0.1 to 0.4)	-
	6-11 months	17.4 (-1.2 to 36.0)	-	1.7 (0.2 to 3.9)	-	15.9 (6.2 to 25.7)	15.3 (9.7 to 22.7)	26.1 (5.7 to 58.0)	0.1 (-0.1 to 0.4)	-
	12 to 23 months	14.6 (-0.9 to 31.4)	-	1.7 (0.2 to 3.9)	-	21.0 (9.0 to 32.4)	15.3 (9.7 to 22.7)	26.1 (5.7 to 58.0)	0.1 (-0.1 to 0.4)	0.4 (-0.7 to 2.7)
	2 to 4 years	10.0 (-5.4 to 26.7)	-	1.7 (0.2 to 3.9)	-	-	15.3 (9.7 to 22.7)	26.1 (5.7 to 58.0)	0.1 (-0.1 to 0.4)	0.4 (-0.7 to 2.7)
Latvia	Early Neonatal	-	52.4 (46.2 to 58.0)	1.9 (0.2 to 4 years.5)	6.1 (0.0 to 14.1)	-	18.4 (11.8 to 26.4)	33.3 (7.5 to 64.1)	-	-
	Late Neonatal	-	33.7 (25.9 to 41.2)	1.9 (0.2 to 4 years.5)	4.9 (0.0 to 11.7)	51.0 (43.5 to 58.3)	18.4 (11.8 to 26.4)	33.3 (7.5 to 64.1)	-	-
	1-5 months	32.7 (6.6 to 55.9)	-	1.9 (0.2 to 4 years.5)	-	51.0 (43.5 to 58.3)	18.4 (11.8 to 26.4)	33.3 (7.5 to 64.1)	0.1 (-0.1 to 0.4)	-
	6-11 months	23.3 (1.8 to 44.9)	-	1.9 (0.2 to 4 years.5)	-	7.1 (2.7 to 12.4)	18.4 (11.8 to 26.4)	33.3 (7.5 to 64.1)	0.1 (-0.1 to 0.5)	-
	12 to 23 months	17.3 (-0.6 to 36.1)	-	1.9 (0.2 to 4 years.5)	-	15.4 (6.2 to 24.5)	18.4 (11.8 to 26.4)	33.3 (7.5 to 64.1)	0.1 (-0.1 to 0.5)	0.6 (-1.0 to 3.8)
	2 to 4 years	11.2 (-6.0 to 29.3)	-	1.9 (0.2 to 4 years.5)	-	-	18.4 (11.8 to 26.4)	33.3 (7.5 to 64.1)	0.1 (-0.1 to 0.5)	0.6 (-1.0 to 3.8)
Lithuania	Early Neonatal	-	53.0 (46.9 to 58.6)	1.8 (0.2 to 4 years.4)	4.8 (0.0 to 12.9)	-	20.7 (13.4 to 29.2)	32.8 (7.6 to 62.7)	-	-
	Late Neonatal	-	45.1 (39.0 to 51.0)	1.8 (0.2 to 4 years.4)	4.0 (0.0 to 10.7)	68.6 (60.5 to 75.8)	20.7 (13.4 to 29.2)	32.8 (7.6 to 62.7)	-	-
	1-5 months	36.6 (10.1 to 61.2)	-	1.8 (0.2 to 4 years.4)	-	68.6 (60.5 to 75.8)	20.7 (13.4 to 29.2)	32.8 (7.6 to 62.7)	0.1 (-0.1 to 0.4)	-
	6-11 months	25.5 (4.1 to 48.6)	-	1.8 (0.2 to 4 years.4)	-	21.9 (9.4 to 33.6)	20.7 (13.4 to 29.2)	32.8 (7.6 to 62.7)	0.1 (-0.1 to 0.3)	-
	12 to 23 months	17.5 (0.8 to 36.2)	-	1.8 (0.2 to 4 years.4)	-	22.9 (9.9 to 35.0)	20.7 (13.4 to 29.2)	32.8 (7.6 to 62.7)	0.1 (-0.1 to 0.4)	0.4 (-0.6 to 2.4)
	2 to 4 years	10.4 (-5.6 to 27.2)	-	1.8 (0.2 to 4 years.4)	-	-	20.7 (13.4 to 29.2)	32.8 (7.6 to 62.7)	0.1 (-0.1 to 0.4)	0.4 (-0.6 to 2.4)
Republic of Moldova	Early Neonatal	-	57.1 (52.1 to 62.1)	4.9 (0.5 to 11.1)	8.1 (1.8 to 16.1)	-	47.5 (38.4 to 55.6)	58.7 (22.0 to 84.9)	-	-
	Late Neonatal	-	55.1 (50.9 to 58.6)	4.9 (0.5 to 11.1)	6.8 (0.9 to 13.6)	55.7 (48.7 to 61.9)	47.5 (38.4 to 55.6)	58.7 (22.0 to 84.9)	-	-
	1-5 months	48.2 (16.1 to 73.7)	-	4.9 (0.5 to 11.1)	-	55.7 (48.7 to 61.9)	47.5 (38.4 to 55.6)	58.7 (22.0 to 84.9)	0.2 (-0.4 to 1.1)	-
	6-11 months	42.7 (13.0 to 70.4)	-	4.9 (0.5 to 11.1)	-	8.8 (3.4 to 15.0)	47.5 (38.4 to 55.6)	58.7 (22.0 to 84.9)	0.2 (-0.3 to 1.1)	-
	12 to 23 months	35.4 (9.7 to 63.6)	-	4.9 (0.5 to 11.1)	-	17.7 (7.3 to 28.2)	47.5 (38.4 to 55.6)	58.7 (22.0 to 84.9)	0.2 (-0.3 to 1.2)	0.9 (-1.5 to 5.6)
	2 to 4 years	21.2 (0.2 to 4 years3.1)	-	4.9 (0.5 to 11.1)	-	-	47.5 (38.4 to 55.6)	58.7 (22.0 to 84.9)	0.2 (-0.3 to 1.2)	0.9 (-1.5 to 5.6)
Russian Federation	Early Neonatal	-	57.6 (52.8 to 62.0)	2.1 (0.2 to 5.0)	4.9 (3.8 to 6.2)	-	30.2 (22.2 to 38.5)	29.8 (7.6 to 57.2)	-	-
	Late Neonatal	-	54.1 (50.5 to 57.5)	2.0 (0.2 to 5.0)	4.3 (3.3 to 5.4)	60.4 (53.8 to 66.8)	29.8 (22.0 to 38.0)	29.5 (7.7 to 56.9)	-	-
	1-5 months	53.6 (24.7 to 76.2)	-	2.1 (0.2 to 4 years.9)	-	60.4 (53.8 to 66.8)	30.1 (22.0 to 38.2)	29.5 (7.7 to 56.6)	0.0 (-0.1 to 0.2)	-
	6-11 months	41.9 (17.8 to 64.8)	-	2.0 (0.2 to 4 years.9)	-	16.8 (6.6 to 27.2)	30.1 (22.1 to 38.2)	29.3 (7.6 to 56.5)	0.0 (-0.1 to 0.2)	-
	12 to 23 months	34.9 (17.0 to 57.1)	-	2.0 (0.2 to 4 years.9)	-	21.5 (9.0 to 33.3)	29.5 (21.8 to 37.8)	29.0 (7.5 to 56.4)	0.0 (-0.1 to 0.2)	0.6 (-1.0 to 3.8)
	2 to 4 years	18.8 (-2.6 to 39.6)	-	1.9 (0.2 to 4 years.6)	-	-	28.1 (20.6 to 36.0)	27.2 (6.4 to 55.4)	0.0 (-0.1 to 0.2)	0.6 (-1.0 to 3.6)
Ukraine	Early Neonatal	-	38.4 (29.8 to 46.0)	3.0 (0.3 to 7.0)	4.8 (0.4 to 10.3)	-	34.1 (24.7 to 43.4)	43.4 (11.7 to 74.3)	-	-
	Late Neonatal	-	42.6 (37.4 to 47.7)	3.0 (0.3 to 7.0)	4.6 (0.5 to 10.0)	58.3 (51.0 to 65.0)	34.1 (24.7 to 43.4)	43.2 (11.5 to 74.3)	-	-
	1-5 months	68.1 (24.4 to 89.5)	-	3.0 (0.3 to 7.0)	-	58.3 (50.9 to 64.8)	34.1 (24.6 to 43.4)	43.5 (11.8 to 74.6)	0.2 (-0.4 to 1.2)	-
	6-11 months	61.7 (22.0 to 85.4)	-	3.0 (0.3 to 7.0)	-	10.7 (4.1 to 17.8)	34.1 (24.7 to 43.6)	43.3 (11.7 to 74.0)	0.2 (-0.4 to 1.1)	-
	12 to 23 months	47.4 (13.2 to 72.7)	-	3.0 (0.3 to 7.0)	-	18.1 (7.4 to 28.9)	34.1 (24.6 to 43.6)	42.8 (11.4 to 73.7)	0.2 (-0.4 to 1.3)	0.9 (-1.6 to 5.5)
	2 to 4 years	17.7 (-9.0 to 41.6)	-	3.0 (0.3 to 7.0)	-	-	34.1 (24.7 to 43.5)	43.1 (11.5 to 73.9)	0.2 (-0.4 to 1.2)	0.9 (-1.6 to 5.5)
High-income	Early Neonatal	-	60.7 (56.0 to 65.1)	1.3 (0.1 to 2.8)	4.5 (3.4 to 5.7)	-	5.0 (3.5 to 6.9)	7.9 (1.5 to 19.5)	-	-
	Late Neonatal	-	56.6 (53.8 to 59.3)	1.4 (0.1 to 3.0)	4.2 (2.9 to 5.9)	54.8 (48.4 to 60.8)	5.4 (3.9 to 7.3)	10.3 (2.0 to 23.9)	-	-
	1-5 months	39.7 (13.2 to 65.3)	-	1.4 (0.1 to 3.1)	-	55.3 (48.8 to 61.5)	4.8 (3.5 to 6.4)	8.8 (1.6 to 21.1)	0.5 (-0.8 to 2.6)	-
	6-11 months	28.6 (6.6 to 51.1)	-	1.5 (0.2 to 3.3)	-	14.9 (6.1 to 23.9)	4.1 (3.1 to 5.5)	8.5 (1.6 to 20.6)	0.4 (-0.7 to 2.2)	-
	12 to 23 months	22.6 (4.6 to 42.8)	-	1.6 (0.2 to 3.4)	-	19.7 (8.2 to 30.6)	4.1 (3.0 to 5.6)	9.4 (1.8 to 22.5)	0.5 (-0.8 to 2.2)	0.5 (-0.8 to 3.0)
	2 to 4 years	9.6 (-3.3 to 22.8)	-	1.7 (0.2 to 3.6)	-	-	3.0 (2.2 to 4 years.0)	7.4 (1.3 to 18.7)	0.3 (-0.5 to 1.5)	0.5 (-0.8 to 3.2)
Australasia	Early Neonatal	-	54.9 (49.3 to 59.9)	1.1 (0.1 to 2.7)	3.4 (0.4 to 7.7)	-	5.7 (3.7 to 8.1)	14.8 (2.7 to 37.9)	-	-
	Late Neonatal	-	49.4 (44.1 to 53.7)	1.1 (0.1 to 2.8)	3.1 (0.4 to 7.1)	53.6 (46.9 to 60.5)	5.7 (3.7 to 8.2)	14.8 (2.6 to 37.3)	-	-
	1-5 months	28.2 (8.1 to 53.1)	-	1.2 (0.1 to 2.8)	-	53.7 (46.9 to 60.7)	5.7 (3.8 to 8.2)	14.9 (2.6 to 37.6)	0.0 (-0.1 to 0.2)	-
	6-11 months	26.2 (8.2 to 50.4)	-	1.2 (0.1 to 2.9)	-	14.6 (5.8 to 23.7)	5.9 (3.9 to 8.6)	15.2 (2.7 to 38.3)	0.0 (-0.1 to 0.3)	-
	12 to 23 months	20.0 (4.6 to 41.2)	-	1.1 (0.1 to 2.7)	-	20.4 (8.7 to 31.7)	5.6 (3.7 to 8.1)	14.7 (2.6 to 37.1)	0.0 (-0.1 to 0.2)	0.4 (-0.7 to 2.6)
	2 to 4 years	8.9 (-1.4 to 21.2)	-	1.1 (0.1 to 2.7)	-	-	5.4 (3.6 to 7.8)	14.4 (2.6 to 36.7)	0.0 (-0.1 to 0.2)	0.4 (-0.7 to 2.7)
Australia	Early Neonatal	-	61.8 (56.2 to 67.4)	1.1 (0.1 to 2.7)	4.2 (0.0 to 12.0)	-	5.3 (3.0 to 8.4)	14.4 (2.4 to 36.3)	-	-
	Late Neonatal	-	49.5 (43.1 to 55.1)	1.1 (0.1 to 2.7)	3.5 (0.0 to 9.8)	53.5 (46.4 to 60.4)	5.3 (3.0 to 8.4)	14.4 (2.4 to 36.3)	-	-
	1-5 months	24.7 (4.7 to 51.1)	-	1.1 (0.1 to 2.7)	-	53.5 (46.4 to 60.4)	5.3 (3.0 to 8.4)	14.4 (2.4 to 36.3)	0.0 (0.0 to 0.0)	-
	6-11 months	21.8 (4.2 to 4 years6.0)	-	1.1 (0.1 to 2.7)	-	14.4 (5.7 to 23.9)	5.3 (3.0 to 8.4)	14.4 (2.4 to 36.3)	0.0 (0.0 to 0.0)	-
	12 to 23 months	19.0 (3.5 to 41.8)	-	1.1 (0.1 to 2.7)	-	20.4 (8.6 to 31.5)	5.3 (3.0 to 8.4)	14.4 (2.4 to 36.3)	0.0 (0.0 to 0.0)	0.3 (-0.5 to 2.0)
	2 to 4 years	8.6 (-1.4 to 21.4)	-	1.1 (0.1 to 2.7)	-	-	5.3 (3.0 to 8.4)	14.4 (2.4 to 36.3)	0.0 (0.0 to 0.0)	0.3 (-0.5 to 2.0)
New Zealand	Early Neonatal	-	48.5 (42.0 to 54.8)	1.2 (0.1 to 2.9)	2.7 (0.1 to 6.8)	-	6.0 (3.6 to 9.1)	15.2 (2.7 to 39.5)	-	-
	Late Neonatal	-	49.1 (44.3 to 53.8)	1.2 (0.1 to 3.0)	2.6 (0.0 to 6.9)	53.7 (46.6 to 61.1)	6.2 (3.7 to 9.7)	15.5 (2.8 to 39.4)	-	-
	1-5 months	33.9 (12.7 to 56.9)	-	1.2 (0.1 to 3.1)	-	53.9 (46.5 to 61.3)	6.5 (3.8 to 10.1)	15.8 (2.9 to 40.5)	0.1 (-0.1 to 0.5)	-
	6-11 months	30.9 (11.8 to 54.9)	-	1.2 (0.1 to 3.1)	-	14.9 (5.8 to 24.1)	6.6 (3.9 to 10.4)	16.0 (2.9 to 40.4)	0.1 (-0.1 to 0.5)	-
	12 to 23 months	21.3 (6.1 to 42.2)	-	1.2 (0.1 to 2.9)	-	20.4 (8.7 to 31.8)	6.0 (3.6 to 9.3)	15.2 (2.7 to 39.5)	0.1 (-0.1 to 0.5)	0.6 (-1.0 to 3.6)
	2 to 4 years	9.2 (-1.4 to 21.6)	-	1.1 (0.1 to 2.8)	-	-	5.6 (3.3 to 8.5)	14.5 (2.6 to 37.9)	0.1 (-0.1 to 0.4)	0.6 (-1.0 to 3.5)
High-income Asia Pacific	Early Neonatal	-	66.5 (62.4 to 70.2)	1.0 (0.1 to 2.4)	6.9 (5.0 to 9.5)	-	4.3 (2.7 to 6.4)	12.5 (2.0 to 32.9)	-	-
	Late Neonatal	-	59.9 (56.2 to 63.6)	1.0 (0.1 to 2.4)	6.7 (4.0 to 10.8)	52.0 (45.5 to 59.0)	4.2 (2.8 to 6.0)	12.5 (2.1 to 32.5)	-	-
	1-5 months	44.8 (13.9 to 69.3)	-	1.0 (0.1 to 2.4)	-	50.8 (44.1 to 57.7)	4.2 (2.7 to 6.1)	12.4 (2.1 to 32.7)	0.2 (-0.3 to 0.9)	-
	6-11 months	31.7 (4.3 to 55.5)	-	1.0 (0.1 to 2.4)	-	9.3 (3.6 to 15.8)	4.2 (2.6 to 6.3)	12.4 (2.0 to 32.8)	0.2 (-0.3 to 0.9)	-
	12 to 23 months	28.3 (2.0 to 51.4)	-	1.0 (0.1 to 2.4)	-	16.7 (7.0 to 26.6)	4.2 (2.6 to 6.4)	12.4 (2.0 to 33.0)	0.2 (-0.3 to 1.0)	0.7 (-1.1 to 4.2)
	2 to 4 years	16.5 (-8.1 to 39.6)	-	1.0 (0.1 to 2.4)	-	-	4.2 (2.6 to 6.5)	12.4 (2.0 to 32.9)	0.2 (-0.3 to 1.0)	0.7 (-1.2 to 4 years.3)
Brunei Darussalam	Early Neonatal	-	76.7 (71.9 to 80.8)	1.2 (0.1 to 3.0)	3.9 (0.0 to 10.0)	-	6.6 (4.0 to 10.1)	16.2 (3.0 to 39.4)	-	-
	Late Neonatal	-	74.1 (70.5 to 77.2)	1.2 (0.1 to 3.0)	3.3 (0.0 to 9.6)	46.7 (40.0 to 53.4)	6.6 (4.0 to 10.1)	16.2 (3.0 to 39.4)	-	-
	1-5 months	70.7 (41.3 to 87.9)	-	1.2 (0.1 to 3.0)	-	46.7 (40.0 to 53.4)	6.6 (4.0 to 10.1)	16.2 (3.0 to 39.4)	0.4 (-0.7 to 2.0)	-
	6-11 months	66.5 (41.9 to 84.9)	-	1.2 (0.1 to 3.0)	-	8.6 (3.2 to 14.7)	6.6 (4.0 to 10.1)	16.2 (3.0 to 39.4)	0.4 (-0.6 to 1.9)	-
	12 to 23 months	62.6 (38.8 to 83.4)	-	1.2 (0.1 to 3.0)	-	16.7 (6.6 to 26.7)	6.6 (4.0 to 10.1)	16.2 (3.0 to 39.4)	0.4 (-0.6 to 2.1)	0.6 (-1.0 to 3.9)
	2 to 4 years	29.0 (1.3 to 52.8)	-	1.2 (0.1 to 3.0)	-	-	6.6 (4.0 to 10.1)	16.2 (3.0 to 39.4)	0.4 (-0.6 to 2.2)	0.6 (-1.0 to 3.9)
Japan	Early Neonatal	-	67.6 (63.7 to 71.2)	1.0 (0.1 to 2.5)	6.1 (4.6 to 7.8)	-	4.3 (2.6 to 6.7)	12.6 (2.0 to 33.2)	-	-
	Late Neonatal	-	59.5 (53.8 to 63.6)	1.0 (0.1 to 2.5)	5.4 (4.0 to 6.7)	48.3 (40.9 to 55.2)	4.4 (2.6 to 6.8)	12.7 (2.0 to 33.5)	-	-
	1-5 months	45.9 (13.9 to 69.6)	-	1.0 (0.1 to 2.5)	-	48.2 (40.9 to 55.1)	4.3 (2.5 to 6.7)	12.5 (2.0 to 32.9)	0.2 (-0.3 to 1.0)	-
	6-11 months	31.1 (3.0 to 54.7)	-	1.0 (0.1 to 2.5)	-	7.9 (2.9 to 13.5)	4.3 (2.5 to 6.6)	12.5 (2.0 to 32.8)	0.2 (-0.3 to 1.0)	-
	12 to 23 months	27.8 (0.9 to 50.5)	-	1.0 (0.1 to 2.5)	-	16.1 (6.5 to 25.7)	4.3 (2.5 to 6.6)	12.5 (2.0 to 33.0)	0.2 (-0.3 to 1.0)	0.7 (-1.2 to 4 years.3)
	2 to 4 years	16.8 (-8.4 to 40.5)	-	1.0 (0.1 to 2.5)	-	-	4.3 (2.5 to 6.6)	12.5 (2.0 to 32.9)	0.2 (-0.3 to 1.0)	0.7 (-1.2 to 4 years.3)
Republic of Korea	Early Neonatal	-	61.3 (54.2 to 67.1)	1.0 (0.1 to 2.4)	10.5 (1.7 to 21.1)	-	3.8 (2.2 to 6.1)	11.8 (2.0 to 31.0)	-	-
	Late Neonatal	-	59.3 (54.2 to 64.1)	1.0 (0.1 to 2.4)	9.4 (1.6 to 19.5)	58.9 (51.2 to 66.1)	3.8 (2.2 to 6.1)	11.8 (2.0 to 31.0)	-	-
	1-5 months	40.2 (13.5 to 67.9)	-	1.0 (0.1 to 2.4)	-	58.9 (51.2 to 66.1)	3.8 (2.2 to 6.1)	11.8 (2.0 to 31.0)	0.1 (-0.2 to 0.8)	-
	6-11 months	33.4 (11.0 to 59.1)	-	1.0 (0.1 to 2.4)	-	17.7 (7.1 to 28.2)	3.8 (2.2 to 6.1)	11.8 (2.0 to 31.0)	0.1 (-0.2 to 0.7)	-
	12 to 23 months	30.7 (10.4 to 58.0)	-	1.0 (0.1 to 2.4)	-	21.7 (9.3 to 33.5)	3.8 (2.2 to 6.1)	11.8 (2.0 to 31.0)	0.1 (-0.2 to 0.8)	0.5 (-0.9 to 3.4)
	2 to 4 years	10.4 (-2.2 to 24.0)	-	1.0 (0.1 to 2.4)	-	-	3.8 (2.2 to 6.1)	11.8 (2.0 to 31.0)	0.1 (-0.2 to 0.7)	0.5 (-0.9 to 3.4)
Singapore	Early Neonatal	-	61.6 (55.6 to 66.9)	1.1 (0.1 to 2.7)	7.6 (0.9 to 15.3)	-	4.5 (2.7 to 6.9)	13.0 (2.3 to 32.3)	-	-
	Late Neonatal	-	64.5 (61.1 to 67.5)	1.1 (0.1 to 2.7)	7.2 (0.2 to 14.6)	57.1 (50.3 to 63.5)	4.5 (2.7 to 6.9)	13.0 (2.3 to 32.3)	-	-
	1-5 months	44.1 (18.4 to 69.9)	-	1.1 (0.1 to 2.7)	-	57.1 (50.3 to 63.5)	4.5 (2.7 to 6.9)	13.0 (2.3 to 32.3)	0.2 (-0.3 to 1.0)	-
	6-11 months	35.8 (13.3 to 61.9)	-	1.1 (0.1 to 2.7)	-	16.0 (6.5 to 25.9)	4.5 (2.7 to 6.9)	13.0 (2.3 to 32.3)	0.2 (-0.3 to 1.0)	-
	12 to 23 months	34.1 (11.8 to 61.9)	-	1.1 (0.1 to 2.7)	-	21.1 (9.0 to 32.5)	4.5 (2.7 to 6.9)	13.0 (2.3 to 32.3)	0.2 (-0.3 to 1.0)	0.4 (-0.7 to 2.6)
	2 to 4 years	23.2 (1.7 to 46.1)	-	1.1 (0.1 to 2.7)	-	-	4.5 (2.7 to 6.9)	13.0 (2.3 to 32.3)	0.2 (-0.3 to 1.0)	0.4 (-0.7 to 2.6)
High-income North America	Early Neonatal	-	62.9 (58.2 to 67.3)	0.8 (0.1 to 1.8)	3.0 (2.0 to 4.1)	-	5.8 (3.6 to 8.7)	4.6 (0.7 to 13.0)	-	-
	Late Neonatal	-	61.9 (59.5 to 64.3)	0.8 (0.1 to 1.8)	2.7 (1.8 to 3.7)	54.7 (47.5 to 61.6)	5.8 (3.7 to 8.7)	4.6 (0.7 to 13.1)	-	-
	1-5 months	40.1 (13.9 to 67.5)	-	0.8 (0.1 to 1.8)	-	55.0 (47.9 to 61.7)	5.8 (3.7 to 8.7)	4.7 (0.7 to 13.1)	0.2 (-0.3 to 1.1)	-
	6-11 months	34.1 (11.7 to 60.9)	-	0.8 (0.1 to 1.8)	-	17.6 (7.1 to 28.0)	5.8 (3.7 to 8.8)	4.6 (0.7 to 13.1)	0.2 (-0.3 to 1.0)	-
	12 to 23 months	29.8 (10.9 to 55.8)	-	0.8 (0.1 to 1.8)	-	21.7 (9.3 to 33.5)	5.8 (3.7 to 8.7)	4.6 (0.7 to 13.1)	0.2 (-0.3 to 1.1)	0.2 (-0.4 to 1.6)
	2 to 4 years	15.5 (2.7 to 31.6)	-	0.7 (0.1 to 1.7)	-	-	5.6 (3.7 to 8.1)	4.6 (0.7 to 12.9)	0.2 (-0.3 to 1.2)	0.3 (-0.5 to 1.7)
Canada	Early Neonatal	-	59.1 (53.0 to 64.4)	0.6 (0.1 to 1.5)	2.7 (0.0 to 8.5)	-	4.9 (2.8 to 7.5)	4.7 (0.7 to 13.4)	-	-
	Late Neonatal	-	56.0 (51.9 to 59.9)	0.6 (0.1 to 1.5)	2.4 (0.0 to 7.5)	58.9 (52.1 to 65.7)	4.9 (2.8 to 7.5)	4.7 (0.7 to 13.4)	-	-
	1-5 months	41.0 (12.7 to 71.6)	-	0.6 (0.1 to 1.5)	-	58.9 (52.1 to 65.7)	4.9 (2.8 to 7.5)	4.7 (0.7 to 13.4)	0.3 (-0.6 to 1.8)	-
	6-11 months	33.5 (8.5 to 61.9)	-	0.6 (0.1 to 1.5)	-	15.7 (6.3 to 25.5)	4.9 (2.8 to 7.5)	4.7 (0.7 to 13.4)	0.4 (-0.5 to 2.0)	-
	12 to 23 months	28.5 (4.8 to 56.3)	-	0.6 (0.1 to 1.5)	-	21.0 (9.0 to 32.4)	4.9 (2.8 to 7.5)	4.7 (0.7 to 13.4)	0.3 (-0.5 to 1.8)	0.4 (-0.7 to 2.6)
	2 to 4 years	11.0 (-2.4 to 26.3)	-	0.6 (0.1 to 1.5)	-	-	4.9 (2.8 to 7.5)	4.7 (0.7 to 13.4)	0.3 (-0.5 to 1.6)	0.4 (-0.7 to 2.6)
Greenland	Early Neonatal	-	44.3 (30.4 to 56.1)	0.6 (0.1 to 1.5)	2.2 (0.0 to 7.9)	-	6.1 (3.7 to 9.4)	5.4 (0.8 to 15.4)	-	-
	Late Neonatal	-	41.7 (32.0 to 50.3)	0.6 (0.1 to 1.5)	1.7 (0.0 to 6.8)	49.1 (42.2 to 56.4)	6.1 (3.7 to 9.4)	5.4 (0.8 to 15.4)	-	-
	1-5 months	47.5 (20.2 to 73.9)	-	0.6 (0.1 to 1.5)	-	49.1 (42.2 to 56.4)	6.1 (3.7 to 9.4)	5.4 (0.8 to 15.4)	0.3 (-0.4 to 1.4)	-
	6-11 months	41.9 (17.8 to 69.0)	-	0.6 (0.1 to 1.5)	-	12.6 (5.0 to 21.1)	6.1 (3.7 to 9.4)	5.4 (0.8 to 15.4)	0.3 (-0.5 to 1.7)	-
	12 to 23 months	37.2 (17.0 to 63.4)	-	0.6 (0.1 to 1.5)	-	19.5 (8.2 to 30.5)	6.1 (3.7 to 9.4)	5.4 (0.8 to 15.4)	0.3 (-0.4 to 1.3)	0.2 (-0.4 to 1.4)
	2 to 4 years	21.2 (4.7 to 42.0)	-	0.6 (0.1 to 1.5)	-	-	6.1 (3.7 to 9.4)	5.4 (0.8 to 15.4)	0.3 (-0.4 to 1.3)	0.2 (-0.4 to 1.4)
United States of America	Early Neonatal	-	63.4 (58.6 to 67.7)	0.8 (0.1 to 1.9)	3.0 (2.0 to 4.2)	-	5.9 (3.6 to 9.1)	4.6 (0.7 to 13.1)	-	-
	Late Neonatal	-	62.8 (60.4 to 65.1)	0.8 (0.1 to 1.9)	2.7 (1.9 to 3.7)	54.1 (46.8 to 61.1)	6.0 (3.7 to 9.2)	4.6 (0.7 to 13.3)	-	-
	1-5 months	39.9 (14.1 to 66.7)	-	0.8 (0.1 to 1.9)	-	54.1 (46.8 to 61.1)	6.0 (3.7 to 9.3)	4.6 (0.7 to 13.4)	0.2 (-0.3 to 0.9)	-
	6-11 months	34.1 (12.1 to 60.7)	-	0.8 (0.1 to 1.9)	-	17.8 (7.3 to 28.5)	6.0 (3.7 to 9.3)	4.6 (0.7 to 13.1)	0.2 (-0.3 to 0.9)	-
	12 to 23 months	30.0 (11.8 to 55.8)	-	0.8 (0.1 to 1.9)	-	21.8 (9.3 to 33.7)	6.0 (3.7 to 9.3)	4.6 (0.7 to 13.1)	0.2 (-0.3 to 1.0)	0.2 (-0.4 to 1.4)
	2 to 4 years	17.5 (5.1 to 34.6)	-	0.8 (0.1 to 1.9)	-	-	5.9 (3.6 to 9.1)	4.6 (0.7 to 13.0)	0.2 (-0.3 to 1.0)	0.2 (-0.4 to 1.4)
Southern Latin America	Early Neonatal	-	58.7 (53.3 to 64.0)	1.6 (0.2 to 3.5)	7.2 (2.7 to 11.9)	-	10.3 (7.0 to 14.3)	25.0 (5.6 to 52.6)	-	-
	Late Neonatal	-	57.2 (53.8 to 60.6)	1.6 (0.2 to 3.7)	5.6 (1.7 to 9.9)	49.8 (42.4 to 56.7)	10.3 (6.9 to 14.5)	26.3 (5.8 to 54.8)	-	-
	1-5 months	44.7 (20.6 to 67.5)	-	1.6 (0.2 to 3.7)	-	49.8 (42.6 to 57.0)	10.2 (6.8 to 14.3)	26.3 (5.8 to 54.6)	1.8 (-3.0 to 10.4)	-
	6-11 months	36.5 (16.7 to 59.5)	-	1.6 (0.2 to 3.6)	-	8.1 (3.0 to 13.5)	10.2 (6.9 to 14.4)	25.1 (5.5 to 52.5)	1.7 (-3.0 to 9.0)	-
	12 to 23 months	33.1 (16.5 to 54.9)	-	1.6 (0.2 to 3.6)	-	15.6 (6.3 to 25.0)	10.2 (6.9 to 14.2)	25.5 (5.7 to 53.7)	1.7 (-2.9 to 8.2)	0.4 (-0.7 to 2.7)
	2 to 4 years	18.1 (0.1 to 37.1)	-	1.6 (0.2 to 3.6)	-	-	10.4 (7.0 to 14.6)	25.8 (5.7 to 54.0)	1.9 (-3.7 to 10.1)	0.4 (-0.7 to 2.7)
Argentina	Early Neonatal	-	58.3 (52.1 to 63.6)	1.7 (0.2 to 3.9)	6.3 (0.9 to 12.8)	-	10.9 (6.8 to 15.9)	29.6 (6.6 to 61.4)	-	-
	Late Neonatal	-	57.7 (53.9 to 61.4)	1.7 (0.2 to 3.9)	5.3 (0.2 to 11.1)	51.5 (43.9 to 58.8)	10.9 (6.8 to 15.9)	29.6 (6.6 to 61.4)	-	-
	1-5 months	47.3 (22.0 to 70.6)	-	1.7 (0.2 to 3.9)	-	51.5 (43.9 to 58.8)	10.9 (6.8 to 15.9)	29.6 (6.6 to 61.4)	2.0 (-3.5 to 11.7)	-
	6-11 months	40.2 (18.7 to 64.1)	-	1.7 (0.2 to 3.9)	-	8.2 (3.1 to 14.0)	10.9 (6.8 to 15.9)	29.6 (6.6 to 61.4)	2.0 (-3.6 to 10.5)	-
	12 to 23 months	36.2 (18.3 to 59.3)	-	1.7 (0.2 to 3.9)	-	15.4 (6.3 to 24.7)	10.9 (6.8 to 15.9)	29.6 (6.6 to 61.4)	1.9 (-3.1 to 9.2)	0.4 (-0.6 to 2.4)
	2 to 4 years	20.2 (0.1 to 40.8)	-	1.7 (0.2 to 3.9)	-	-	10.9 (6.8 to 15.9)	29.6 (6.6 to 61.4)	2.2 (-4.4 to 11.8)	0.4 (-0.6 to 2.5)
Chile	Early Neonatal	-	58.7 (52.5 to 64.4)	1.3 (0.1 to 3.2)	9.8 (2.5 to 18.2)	-	9.8 (6.1 to 14.7)	15.5 (2.5 to 36.9)	-	-
	Late Neonatal	-	53.8 (49.7 to 57.8)	1.3 (0.1 to 3.2)	7.4 (1.8 to 14.4)	44.3 (37.7 to 50.7)	9.8 (6.1 to 14.7)	15.5 (2.5 to 36.9)	-	-
	1-5 months	28.4 (11.4 to 49.5)	-	1.3 (0.1 to 3.2)	-	44.3 (37.7 to 50.7)	9.8 (6.1 to 14.7)	15.5 (2.5 to 36.9)	1.1 (-1.9 to 6.1)	-
	6-11 months	24.5 (9.6 to 45.7)	-	1.3 (0.1 to 3.2)	-	7.6 (2.8 to 13.0)	9.8 (6.1 to 14.7)	15.5 (2.5 to 36.9)	1.1 (-1.9 to 6.0)	-
	12 to 23 months	20.7 (8.5 to 40.6)	-	1.3 (0.1 to 3.2)	-	15.9 (6.2 to 25.7)	9.8 (6.1 to 14.7)	15.5 (2.5 to 36.9)	1.0 (-1.7 to 5.6)	0.5 (-0.9 to 3.5)
	2 to 4 years	10.2 (-0.2 to 23.5)	-	1.3 (0.1 to 3.2)	-	-	9.8 (6.1 to 14.7)	15.5 (2.5 to 36.9)	1.1 (-1.9 to 6.1)	0.5 (-0.9 to 3.5)
Uruguay	Early Neonatal	-	64.1 (58.8 to 68.6)	1.6 (0.2 to 3.9)	4.6 (0.0 to 10.7)	-	5.4 (3.3 to 8.3)	18.3 (3.6 to 42.4)	-	-
	Late Neonatal	-	62.3 (58.7 to 65.6)	1.6 (0.2 to 3.9)	4.1 (0.0 to 9.9)	45.8 (38.4 to 52.7)	5.4 (3.3 to 8.3)	18.3 (3.6 to 42.4)	-	-
	1-5 months	54.0 (28.7 to 75.1)	-	1.6 (0.2 to 3.9)	-	45.8 (38.4 to 52.7)	5.4 (3.3 to 8.3)	18.3 (3.6 to 42.4)	1.6 (-2.8 to 9.2)	-
	6-11 months	46.9 (25.1 to 69.3)	-	1.6 (0.2 to 3.9)	-	7.9 (2.9 to 13.6)	5.4 (3.3 to 8.3)	18.3 (3.6 to 42.4)	1.6 (-2.9 to 8.5)	-
	12 to 23 months	42.1 (24.1 to 65.8)	-	1.6 (0.2 to 3.9)	-	16.1 (6.4 to 25.8)	5.4 (3.3 to 8.3)	18.3 (3.6 to 42.4)	1.6 (-3.0 to 8.3)	0.4 (-0.7 to 2.9)
	2 to 4 years	27.9 (5.1 to 50.6)	-	1.6 (0.2 to 3.9)	-	-	5.4 (3.3 to 8.3)	18.3 (3.6 to 42.4)	1.8 (-2.9 to 8.9)	0.4 (-0.7 to 2.9)
Western Europe	Early Neonatal	-	57.4 (52.3 to 61.9)	1.9 (0.2 to 4 years.2)	4.8 (2.7 to 7.2)	-	1.7 (1.2 to 2.3)	3.7 (0.6 to 10.4)	-	-
	Late Neonatal	-	49.9 (46.1 to 53.2)	2.0 (0.2 to 4 years.3)	3.9 (2.3 to 6.0)	59.3 (52.2 to 66.2)	1.8 (1.3 to 2.5)	3.9 (0.6 to 11.0)	-	-
	1-5 months	36.3 (9.3 to 62.4)	-	2.0 (0.2 to 4 years.2)	-	59.1 (52.1 to 65.9)	1.8 (1.3 to 2.4)	3.7 (0.6 to 10.7)	0.3 (-0.5 to 1.6)	-
	6-11 months	23.5 (3.2 to 4 years4.7)	-	1.9 (0.2 to 4 years.2)	-	17.7 (7.3 to 28.1)	1.7 (1.2 to 2.3)	3.7 (0.6 to 10.6)	0.2 (-0.4 to 1.1)	-
	12 to 23 months	15.8 (1.0 to 33.2)	-	1.9 (0.2 to 4 years.2)	-	21.6 (9.2 to 33.5)	1.7 (1.3 to 2.3)	3.7 (0.6 to 10.6)	0.2 (-0.4 to 1.2)	0.4 (-0.7 to 2.8)
	2 to 4 years	6.1 (-2.3 to 15.7)	-	1.9 (0.2 to 4 years.2)	-	-	1.7 (1.3 to 2.4)	3.8 (0.6 to 10.9)	0.2 (-0.3 to 0.9)	0.4 (-0.7 to 2.8)
Andorra	Early Neonatal	-	18.9 (8.3 to 33.0)	1.7 (0.2 to 4 years.0)	3.9 (0.0 to 11.3)	-	1.1 (0.6 to 1.7)	2.6 (0.4 to 7.3)	-	-
	Late Neonatal	-	10.8 (4.4 to 20.4)	1.7 (0.2 to 4 years.0)	3.1 (0.0 to 9.0)	51.0 (44.0 to 58.3)	1.1 (0.6 to 1.7)	2.6 (0.4 to 7.3)	-	-
	1-5 months	11.0 (-3.3 to 26.2)	-	1.7 (0.2 to 4 years.0)	-	51.0 (44.0 to 58.3)	1.1 (0.6 to 1.7)	2.6 (0.4 to 7.3)	0.2 (-0.3 to 0.9)	-
	6-11 months	8.3 (-4.3 to 23.0)	-	1.7 (0.2 to 4 years.0)	-	13.5 (5.2 to 22.4)	1.1 (0.6 to 1.7)	2.6 (0.4 to 7.3)	0.2 (-0.3 to 1.0)	-
	12 to 23 months	7.5 (-2.4 to 18.8)	-	1.7 (0.2 to 4 years.0)	-	20.0 (8.4 to 31.1)	1.1 (0.6 to 1.7)	2.6 (0.4 to 7.3)	0.2 (-0.3 to 0.9)	0.3 (-0.6 to 2.2)
	2 to 4 years	4.8 (-2.4 to 13.3)	-	1.7 (0.2 to 4 years.0)	-	-	1.1 (0.6 to 1.7)	2.6 (0.4 to 7.3)	0.2 (-0.2 to 0.8)	0.3 (-0.6 to 2.2)
Austria	Early Neonatal	-	58.9 (53.2 to 64.1)	2.0 (0.2 to 4 years.3)	4.9 (0.0 to 11.7)	-	3.5 (2.1 to 5.5)	4.3 (0.7 to 12.3)	-	-
	Late Neonatal	-	41.6 (34.8 to 48.5)	2.0 (0.2 to 4 years.3)	4.0 (0.0 to 10.0)	66.3 (58.1 to 73.6)	3.5 (2.1 to 5.5)	4.3 (0.7 to 12.3)	-	-
	1-5 months	28.8 (5.6 to 53.8)	-	2.0 (0.2 to 4 years.3)	-	66.3 (58.1 to 73.6)	3.5 (2.1 to 5.5)	4.3 (0.7 to 12.3)	0.2 (-0.3 to 1.2)	-
	6-11 months	15.5 (-1.6 to 33.1)	-	2.0 (0.2 to 4 years.3)	-	21.1 (9.0 to 32.8)	3.5 (2.1 to 5.5)	4.3 (0.7 to 12.3)	0.2 (-0.3 to 1.1)	-
	12 to 23 months	11.1 (-1.7 to 25.2)	-	2.0 (0.2 to 4 years.3)	-	22.7 (9.8 to 34.8)	3.5 (2.1 to 5.5)	4.3 (0.7 to 12.3)	0.2 (-0.3 to 1.1)	0.4 (-0.6 to 2.4)
	2 to 4 years	5.6 (-2.3 to 15.0)	-	2.0 (0.2 to 4 years.3)	-	-	3.5 (2.1 to 5.5)	4.3 (0.7 to 12.3)	0.2 (-0.3 to 1.1)	0.4 (-0.6 to 2.3)
Belgium	Early Neonatal	-	65.6 (60.3 to 70.2)	1.9 (0.2 to 4 years.4)	4.9 (0.0 to 12.4)	-	1.6 (0.9 to 2.5)	3.4 (0.5 to 9.7)	-	-
	Late Neonatal	-	60.1 (56.4 to 63.5)	1.9 (0.2 to 4 years.4)	4.0 (0.0 to 10.2)	60.4 (52.5 to 67.8)	1.6 (0.9 to 2.5)	3.4 (0.5 to 9.7)	-	-
	1-5 months	44.1 (14.2 to 74.0)	-	1.9 (0.2 to 4 years.4)	-	60.4 (52.5 to 67.8)	1.6 (0.9 to 2.5)	3.4 (0.5 to 9.7)	0.2 (-0.3 to 1.1)	-
	6-11 months	34.5 (9.0 to 62.1)	-	1.9 (0.2 to 4 years.4)	-	18.3 (7.6 to 29.2)	1.6 (0.9 to 2.5)	3.4 (0.5 to 9.7)	0.2 (-0.3 to 1.2)	-
	12 to 23 months	21.6 (3.9 to 45.7)	-	1.9 (0.2 to 4 years.4)	-	21.9 (9.4 to 33.7)	1.6 (0.9 to 2.5)	3.4 (0.5 to 9.7)	0.2 (-0.3 to 1.0)	0.5 (-0.9 to 3.2)
	2 to 4 years	7.0 (-1.7 to 17.6)	-	1.9 (0.2 to 4 years.4)	-	-	1.6 (0.9 to 2.5)	3.4 (0.5 to 9.7)	0.2 (-0.3 to 1.0)	0.5 (-0.9 to 3.2)
Cyprus	Early Neonatal	-	56.2 (47.3 to 64.9)	2.0 (0.2 to 4 years.6)	6.0 (0.7 to 12.4)	-	1.7 (1.0 to 2.9)	4.7 (0.6 to 12.9)	-	-
	Late Neonatal	-	45.9 (37.3 to 54.8)	2.0 (0.2 to 4 years.6)	4.8 (0.7 to 10.2)	51.6 (44.0 to 58.5)	1.7 (1.0 to 2.9)	4.7 (0.6 to 12.9)	-	-
	1-5 months	43.3 (12.0 to 70.8)	-	2.0 (0.2 to 4 years.6)	-	51.6 (44.0 to 58.5)	1.7 (1.0 to 2.9)	4.7 (0.6 to 12.9)	0.3 (-0.5 to 1.5)	-
	6-11 months	27.6 (3.3 to 51.1)	-	2.0 (0.2 to 4 years.6)	-	13.6 (5.5 to 22.3)	1.7 (1.0 to 2.9)	4.7 (0.6 to 12.9)	0.3 (-0.4 to 1.5)	-
	12 to 23 months	19.7 (1.8 to 40.1)	-	2.0 (0.2 to 4 years.6)	-	20.1 (8.4 to 31.4)	1.7 (1.0 to 2.9)	4.7 (0.6 to 12.9)	0.3 (-0.4 to 1.4)	1.1 (-1.9 to 6.7)
	2 to 4 years	7.6 (-2.9 to 19.2)	-	2.0 (0.2 to 4 years.6)	-	-	1.7 (1.0 to 2.9)	4.7 (0.6 to 12.9)	0.2 (-0.4 to 1.3)	1.1 (-1.9 to 6.8)
Denmark	Early Neonatal	-	39.2 (30.0 to 47.2)	1.8 (0.2 to 4 years.3)	2.7 (0.0 to 7.1)	-	1.1 (0.7 to 1.9)	2.9 (0.4 to 7.8)	-	-
	Late Neonatal	-	33.7 (27.8 to 39.7)	1.8 (0.2 to 4 years.3)	2.3 (0.0 to 6.6)	49.8 (42.9 to 56.3)	1.1 (0.7 to 1.9)	2.9 (0.4 to 7.8)	-	-
	1-5 months	38.5 (10.5 to 64.6)	-	1.8 (0.2 to 4 years.3)	-	49.8 (42.9 to 56.3)	1.1 (0.7 to 1.9)	2.9 (0.4 to 7.8)	0.1 (-0.2 to 0.6)	-
	6-11 months	25.5 (4.1 to 48.6)	-	1.8 (0.2 to 4 years.3)	-	12.2 (4.7 to 20.5)	1.1 (0.7 to 1.9)	2.9 (0.4 to 7.8)	0.1 (-0.2 to 0.6)	-
	12 to 23 months	18.2 (1.4 to 38.8)	-	1.8 (0.2 to 4 years.3)	-	19.3 (8.1 to 30.3)	1.1 (0.7 to 1.9)	2.9 (0.4 to 7.8)	0.1 (-0.2 to 0.6)	0.4 (-0.7 to 2.8)
	2 to 4 years	6.8 (-2.3 to 17.2)	-	1.8 (0.2 to 4 years.3)	-	-	1.1 (0.7 to 1.9)	2.9 (0.4 to 7.8)	0.1 (-0.2 to 0.6)	0.4 (-0.7 to 2.8)
Finland	Early Neonatal	-	45.6 (38.5 to 52.2)	1.9 (0.2 to 4 years.4)	2.4 (0.0 to 7.9)	-	1.5 (0.9 to 2.4)	3.0 (0.4 to 8.8)	-	-
	Late Neonatal	-	37.7 (31.7 to 43.4)	1.9 (0.2 to 4 years.4)	2.1 (0.0 to 6.5)	52.6 (45.4 to 59.7)	1.5 (0.9 to 2.4)	3.0 (0.4 to 8.8)	-	-
	1-5 months	36.1 (9.5 to 61.9)	-	1.9 (0.2 to 4 years.4)	-	52.6 (45.4 to 59.7)	1.5 (0.9 to 2.4)	3.0 (0.4 to 8.8)	0.2 (-0.3 to 1.1)	-
	6-11 months	19.2 (-0.2 to 38.3)	-	1.9 (0.2 to 4 years.4)	-	13.7 (5.3 to 22.7)	1.5 (0.9 to 2.4)	3.0 (0.4 to 8.8)	0.2 (-0.4 to 1.0)	-
	12 to 23 months	14.9 (-0.4 to 31.8)	-	1.9 (0.2 to 4 years.4)	-	20.1 (8.6 to 31.2)	1.5 (0.9 to 2.4)	3.0 (0.4 to 8.8)	0.2 (-0.3 to 1.0)	0.4 (-0.8 to 2.8)
	2 to 4 years	6.5 (-2.7 to 17.2)	-	1.9 (0.2 to 4 years.4)	-	-	1.5 (0.9 to 2.4)	3.0 (0.4 to 8.8)	0.2 (-0.3 to 1.0)	0.4 (-0.8 to 2.8)
France	Early Neonatal	-	59.5 (54.0 to 64.7)	2.0 (0.2 to 4 years.6)	4.2 (0.0 to 11.4)	-	1.8 (1.0 to 2.9)	4.8 (0.7 to 13.3)	-	-
	Late Neonatal	-	51.4 (46.5 to 56.0)	2.0 (0.2 to 4 years.6)	3.3 (0.0 to 9.6)	65.1 (56.9 to 72.6)	1.8 (1.0 to 2.9)	4.8 (0.7 to 13.3)	-	-
	1-5 months	35.5 (8.6 to 61.5)	-	2.0 (0.2 to 4 years.6)	-	65.1 (56.9 to 72.6)	1.8 (1.0 to 2.9)	4.8 (0.7 to 13.3)	0.1 (-0.1 to 0.4)	-
	6-11 months	23.2 (2.6 to 43.9)	-	2.0 (0.2 to 4 years.6)	-	20.5 (8.7 to 31.8)	1.8 (1.0 to 2.9)	4.8 (0.7 to 13.3)	0.1 (-0.1 to 0.4)	-
	12 to 23 months	15.3 (0.7 to 32.0)	-	2.0 (0.2 to 4 years.6)	-	22.6 (9.8 to 34.6)	1.8 (1.0 to 2.9)	4.8 (0.7 to 13.3)	0.1 (-0.1 to 0.3)	0.4 (-0.6 to 2.5)
	2 to 4 years	5.8 (-2.4 to 15.6)	-	2.0 (0.2 to 4 years.6)	-	-	1.8 (1.0 to 2.9)	4.8 (0.7 to 13.3)	0.1 (-0.1 to 0.3)	0.4 (-0.6 to 2.5)
Germany	Early Neonatal	-	63.7 (58.1 to 68.8)	1.8 (0.2 to 4 years.1)	5.5 (0.0 to 13.0)	-	1.1 (0.6 to 1.7)	2.7 (0.4 to 7.9)	-	-
	Late Neonatal	-	53.1 (48.4 to 57.4)	1.8 (0.2 to 4 years.1)	4.1 (0.0 to 10.4)	58.4 (51.3 to 65.5)	1.1 (0.6 to 1.7)	2.7 (0.4 to 7.9)	-	-
	1-5 months	40.9 (11.3 to 68.4)	-	1.8 (0.2 to 4 years.1)	-	58.4 (51.3 to 65.5)	1.1 (0.6 to 1.7)	2.7 (0.4 to 7.9)	0.1 (-0.1 to 0.4)	-
	6-11 months	28.5 (5.7 to 51.6)	-	1.8 (0.2 to 4 years.1)	-	17.0 (7.1 to 26.9)	1.1 (0.6 to 1.7)	2.7 (0.4 to 7.9)	0.1 (-0.1 to 0.4)	-
	12 to 23 months	17.4 (2.3 to 36.1)	-	1.8 (0.2 to 4 years.1)	-	21.5 (9.0 to 33.2)	1.1 (0.6 to 1.7)	2.7 (0.4 to 7.9)	0.1 (-0.1 to 0.4)	0.4 (-0.7 to 3.0)
	2 to 4 years	6.1 (-1.9 to 15.4)	-	1.8 (0.2 to 4 years.1)	-	-	1.1 (0.6 to 1.7)	2.7 (0.4 to 7.9)	0.1 (-0.1 to 0.3)	0.4 (-0.7 to 2.9)
Greece	Early Neonatal	-	41.8 (34.1 to 48.8)	2.2 (0.2 to 5.0)	5.6 (0.3 to 11.7)	-	3.4 (2.0 to 5.3)	3.3 (0.5 to 9.1)	-	-
	Late Neonatal	-	35.7 (27.9 to 43.1)	2.2 (0.2 to 5.0)	5.0 (0.3 to 10.7)	57.8 (50.3 to 65.5)	3.4 (2.0 to 5.3)	3.3 (0.5 to 9.1)	-	-
	1-5 months	20.7 (4.3 to 38.8)	-	2.2 (0.2 to 5.0)	-	57.8 (50.3 to 65.5)	3.4 (2.0 to 5.3)	3.3 (0.5 to 9.1)	0.4 (-0.7 to 2.3)	-
	6-11 months	11.2 (-1.5 to 24.8)	-	2.2 (0.2 to 5.0)	-	16.8 (6.8 to 26.5)	3.4 (2.0 to 5.3)	3.3 (0.5 to 9.1)	0.4 (-0.7 to 2.2)	-
	12 to 23 months	8.3 (-2.4 to 19.9)	-	2.2 (0.2 to 5.0)	-	21.4 (9.1 to 33.0)	3.4 (2.0 to 5.3)	3.3 (0.5 to 9.1)	0.4 (-0.7 to 2.0)	0.5 (-0.8 to 3.1)
	2 to 4 years	5.5 (-2.7 to 15.7)	-	2.2 (0.2 to 5.0)	-	-	3.4 (2.0 to 5.3)	3.3 (0.5 to 9.1)	0.4 (-0.6 to 2.1)	0.5 (-0.8 to 3.1)
Iceland	Early Neonatal	-	48.5 (41.6 to 54.9)	1.9 (0.2 to 4 years.4)	2.7 (0.0 to 9.6)	-	1.4 (0.8 to 2.3)	2.9 (0.4 to 8.2)	-	-
	Late Neonatal	-	41.3 (33.2 to 4 years8.5)	1.9 (0.2 to 4 years.4)	2.4 (0.0 to 7.9)	54.9 (47.6 to 62.1)	1.4 (0.8 to 2.3)	2.9 (0.4 to 8.2)	-	-
	1-5 months	27.1 (4.1 to 50.2)	-	1.9 (0.2 to 4 years.4)	-	54.9 (47.6 to 62.1)	1.4 (0.8 to 2.3)	2.9 (0.4 to 8.2)	0.2 (-0.3 to 0.9)	-
	6-11 months	16.3 (-0.6 to 34.0)	-	1.9 (0.2 to 4 years.4)	-	15.8 (6.2 to 25.3)	1.4 (0.8 to 2.3)	2.9 (0.4 to 8.2)	0.2 (-0.2 to 1.0)	-
	12 to 23 months	13.7 (-0.3 to 29.3)	-	1.9 (0.2 to 4 years.4)	-	21.0 (9.0 to 32.7)	1.4 (0.8 to 2.3)	2.9 (0.4 to 8.2)	0.2 (-0.3 to 0.8)	0.4 (-0.8 to 2.9)
	2 to 4 years	5.7 (-2.4 to 15.3)	-	1.9 (0.2 to 4 years.4)	-	-	1.4 (0.8 to 2.3)	2.9 (0.4 to 8.2)	0.1 (-0.2 to 0.9)	0.4 (-0.8 to 2.9)
Ireland	Early Neonatal	-	51.9 (45.0 to 57.8)	1.8 (0.2 to 4 years.2)	3.5 (0.0 to 10.4)	-	3.1 (1.8 to 4.9)	2.9 (0.4 to 8.7)	-	-
	Late Neonatal	-	36.3 (29.9 to 42.9)	1.8 (0.2 to 4 years.2)	2.6 (0.0 to 7.5)	65.9 (57.9 to 73.3)	3.1 (1.8 to 4.9)	2.9 (0.4 to 8.7)	-	-
	1-5 months	27.6 (5.3 to 51.1)	-	1.8 (0.2 to 4 years.2)	-	65.9 (57.9 to 73.3)	3.1 (1.8 to 4.9)	2.9 (0.4 to 8.7)	0.2 (-0.3 to 1.0)	-
	6-11 months	15.8 (-0.8 to 32.9)	-	1.8 (0.2 to 4 years.2)	-	20.8 (8.7 to 32.4)	3.1 (1.8 to 4.9)	2.9 (0.4 to 8.7)	0.2 (-0.3 to 0.9)	-
	12 to 23 months	9.4 (-1.8 to 22.0)	-	1.8 (0.2 to 4 years.2)	-	22.7 (9.8 to 34.7)	3.1 (1.8 to 4.9)	2.9 (0.4 to 8.7)	0.2 (-0.2 to 0.8)	0.3 (-0.5 to 1.9)
	2 to 4 years	5.0 (-2.3 to 13.9)	-	1.8 (0.2 to 4 years.2)	-	-	3.1 (1.8 to 4.9)	2.9 (0.4 to 8.7)	0.1 (-0.2 to 0.7)	0.3 (-0.5 to 1.9)
Israel	Early Neonatal	-	55.8 (49.1 to 61.8)	2.2 (0.2 to 5.1)	7.8 (1.3 to 16.0)	-	2.4 (1.4 to 4.0)	3.9 (0.6 to 11.2)	-	-
	Late Neonatal	-	51.0 (46.5 to 55.6)	2.2 (0.2 to 5.1)	6.3 (0.7 to 12.9)	52.4 (45.2 to 59.6)	2.4 (1.4 to 4.0)	3.9 (0.6 to 11.2)	-	-
	1-5 months	43.0 (12.7 to 73.6)	-	2.2 (0.2 to 5.1)	-	52.4 (45.2 to 59.6)	2.4 (1.4 to 4.0)	3.9 (0.6 to 11.2)	1.8 (-3.2 to 9.7)	-
	6-11 months	28.4 (5.9 to 54.6)	-	2.2 (0.2 to 5.1)	-	13.7 (5.3 to 22.3)	2.4 (1.4 to 4.0)	3.9 (0.6 to 11.2)	1.8 (-3.7 to 9.3)	-
	12 to 23 months	21.8 (4.2 to 4 years5.7)	-	2.2 (0.2 to 5.1)	-	20.1 (8.6 to 31.5)	2.4 (1.4 to 4.0)	3.9 (0.6 to 11.2)	1.8 (-3.0 to 8.9)	0.3 (-0.5 to 1.7)
	2 to 4 years	6.2 (-2.0 to 15.6)	-	2.2 (0.2 to 5.1)	-	-	2.4 (1.4 to 4.0)	3.9 (0.6 to 11.2)	1.6 (-3.0 to 8.5)	0.3 (-0.5 to 1.7)
Italy	Early Neonatal	-	53.6 (48.1 to 58.9)	2.1 (0.3 to 4.9)	5.9 (3.8 to 7.8)	-	2.8 (1.6 to 4.4)	4.8 (0.8 to 14.0)	-	-
	Late Neonatal	-	53.7 (50.4 to 56.7)	2.1 (0.3 to 4.8)	5.3 (3.6 to 7.4)	55.8 (48.2 to 63.2)	2.8 (1.6 to 4.4)	4.8 (0.8 to 13.7)	-	-
	1-5 months	42.7 (13.0 to 72.2)	-	2.1 (0.3 to 4.9)	-	55.8 (48.1 to 63.1)	2.8 (1.7 to 4.5)	4.9 (0.8 to 14.0)	0.4 (-0.6 to 2.2)	-
	6-11 months	29.9 (6.5 to 55.5)	-	2.1 (0.3 to 4.9)	-	15.8 (6.2 to 25.7)	2.9 (1.7 to 4.6)	4.9 (0.8 to 13.9)	0.4 (-0.7 to 1.9)	-
	12 to 23 months	18.0 (2.3 to 38.4)	-	2.1 (0.3 to 4.9)	-	21.0 (9.0 to 32.5)	2.8 (1.6 to 4.4)	4.8 (0.8 to 14.0)	0.4 (-0.6 to 2.0)	0.4 (-0.7 to 2.6)
	2 to 4 years	8.0 (-1.0 to 19.2)	-	2.1 (0.3 to 4.9)	-	-	2.9 (1.7 to 4.5)	4.9 (0.8 to 14.0)	0.3 (-0.5 to 1.9)	0.4 (-0.7 to 2.6)
Luxembourg	Early Neonatal	-	58.5 (52.3 to 63.7)	1.7 (0.2 to 4 years.3)	4.0 (0.0 to 10.7)	-	1.2 (0.7 to 2.0)	3.0 (0.4 to 8.8)	-	-
	Late Neonatal	-	50.3 (45.0 to 55.2)	1.7 (0.2 to 4 years.3)	3.1 (0.0 to 8.6)	54.1 (46.8 to 62.0)	1.2 (0.7 to 2.0)	3.0 (0.4 to 8.8)	-	-
	1-5 months	40.6 (11.4 to 67.7)	-	1.7 (0.2 to 4 years.3)	-	54.1 (46.8 to 62.0)	1.2 (0.7 to 2.0)	3.0 (0.4 to 8.8)	0.2 (-0.2 to 0.8)	-
	6-11 months	29.1 (4.9 to 54.8)	-	1.7 (0.2 to 4 years.3)	-	15.4 (6.1 to 24.8)	1.2 (0.7 to 2.0)	3.0 (0.4 to 8.8)	0.1 (-0.2 to 0.8)	-
	12 to 23 months	21.7 (3.3 to 44.4)	-	1.7 (0.2 to 4 years.3)	-	20.8 (8.9 to 32.3)	1.2 (0.7 to 2.0)	3.0 (0.4 to 8.8)	0.1 (-0.2 to 0.7)	0.4 (-0.6 to 2.4)
	2 to 4 years	7.0 (-2.4 to 17.6)	-	1.7 (0.2 to 4 years.3)	-	-	1.2 (0.7 to 2.0)	3.0 (0.4 to 8.8)	0.1 (-0.2 to 0.7)	0.4 (-0.6 to 2.4)
Malta	Early Neonatal	-	55.4 (49.3 to 61.1)	2.1 (0.2 to 5.1)	4.9 (0.0 to 11.6)	-	2.4 (1.4 to 3.7)	4.0 (0.7 to 11.5)	-	-
	Late Neonatal	-	44.7 (38.3 to 49.6)	2.1 (0.2 to 5.1)	4.0 (0.0 to 9.3)	52.4 (45.3 to 59.3)	2.4 (1.4 to 3.7)	4.0 (0.7 to 11.5)	-	-
	1-5 months	34.1 (7.0 to 58.6)	-	2.1 (0.2 to 5.1)	-	52.4 (45.3 to 59.3)	2.4 (1.4 to 3.7)	4.0 (0.7 to 11.5)	0.4 (-0.6 to 2.1)	-
	6-11 months	20.3 (0.6 to 41.1)	-	2.1 (0.2 to 5.1)	-	13.8 (5.6 to 22.6)	2.4 (1.4 to 3.7)	4.0 (0.7 to 11.5)	0.4 (-0.6 to 2.2)	-
	12 to 23 months	12.6 (-1.2 to 27.8)	-	2.1 (0.2 to 5.1)	-	20.2 (8.5 to 31.6)	2.4 (1.4 to 3.7)	4.0 (0.7 to 11.5)	0.4 (-0.6 to 1.8)	0.5 (-0.8 to 3.1)
	2 to 4 years	6.1 (-2.8 to 16.5)	-	2.1 (0.2 to 5.1)	-	-	2.4 (1.4 to 3.7)	4.0 (0.7 to 11.5)	0.3 (-0.5 to 1.9)	0.5 (-0.8 to 3.1)
Monaco	Early Neonatal	-	41.4 (30.3 to 53.3)	1.6 (0.2 to 3.8)	4.9 (0.0 to 12.5)	-	1.0 (0.6 to 1.5)	2.5 (0.3 to 7.4)	-	-
	Late Neonatal	-	35.6 (24.7 to 47.9)	1.6 (0.2 to 3.8)	3.6 (0.0 to 9.4)	50.9 (43.9 to 57.9)	1.0 (0.6 to 1.5)	2.5 (0.3 to 7.4)	-	-
	1-5 months	19.9 (1.2 to 4 years1.3)	-	1.6 (0.2 to 3.8)	-	50.9 (43.9 to 57.9)	1.0 (0.6 to 1.5)	2.5 (0.3 to 7.4)	0.1 (-0.1 to 0.5)	-
	6-11 months	21.4 (3.0 to 44.2)	-	1.6 (0.2 to 3.8)	-	13.4 (5.2 to 22.1)	1.0 (0.6 to 1.5)	2.5 (0.3 to 7.4)	0.1 (-0.1 to 0.5)	-
	12 to 23 months	8.7 (-1.7 to 20.3)	-	1.6 (0.2 to 3.8)	-	19.9 (8.6 to 31.1)	1.0 (0.6 to 1.5)	2.5 (0.3 to 7.4)	0.1 (-0.1 to 0.5)	0.1 (-0.2 to 0.7)
	2 to 4 years	4.5 (-2.0 to 12.3)	-	1.6 (0.2 to 3.8)	-	-	1.0 (0.6 to 1.5)	2.5 (0.3 to 7.4)	0.1 (-0.1 to 0.4)	0.1 (-0.2 to 0.7)
Netherlands	Early Neonatal	-	58.2 (52.7 to 63.3)	1.8 (0.2 to 4 years.2)	4.9 (0.0 to 12.8)	-	1.2 (0.7 to 1.9)	2.7 (0.4 to 7.9)	-	-
	Late Neonatal	-	44.6 (39.3 to 49.7)	1.8 (0.2 to 4 years.2)	3.6 (0.0 to 9.5)	59.5 (51.7 to 66.6)	1.2 (0.7 to 1.9)	2.7 (0.4 to 7.9)	-	-
	1-5 months	34.7 (8.2 to 60.2)	-	1.8 (0.2 to 4 years.2)	-	59.5 (51.7 to 66.6)	1.2 (0.7 to 1.9)	2.7 (0.4 to 7.9)	0.1 (-0.2 to 0.7)	-
	6-11 months	19.6 (0.4 to 39.5)	-	1.8 (0.2 to 4 years.2)	-	17.3 (6.8 to 27.6)	1.2 (0.7 to 1.9)	2.7 (0.4 to 7.9)	0.1 (-0.2 to 0.7)	-
	12 to 23 months	12.0 (-1.1 to 26.3)	-	1.8 (0.2 to 4 years.2)	-	21.6 (9.3 to 33.2)	1.2 (0.7 to 1.9)	2.7 (0.4 to 7.9)	0.1 (-0.2 to 0.8)	0.4 (-0.7 to 2.7)
	2 to 4 years	5.5 (-2.4 to 15.0)	-	1.8 (0.2 to 4 years.2)	-	-	1.2 (0.7 to 1.9)	2.7 (0.4 to 7.9)	0.1 (-0.2 to 0.7)	0.4 (-0.7 to 2.7)
Norway	Early Neonatal	-	35.3 (27.1 to 42.9)	1.6 (0.2 to 4 years.0)	3.5 (1.6 to 6.0)	-	0.9 (0.5 to 1.5)	2.4 (0.4 to 7.5)	-	-
	Late Neonatal	-	19.8 (13.7 to 26.6)	1.6 (0.2 to 4 years.0)	2.8 (1.2 to 5.2)	45.3 (37.9 to 51.9)	0.9 (0.5 to 1.5)	2.4 (0.4 to 7.5)	-	-
	1-5 months	17.9 (-0.3 to 35.6)	-	1.6 (0.2 to 4 years.0)	-	45.3 (37.9 to 51.9)	0.9 (0.5 to 1.5)	2.4 (0.4 to 7.5)	0.1 (-0.1 to 0.4)	-
	6-11 months	11.8 (-3.0 to 27.6)	-	1.6 (0.2 to 4 years.0)	-	10.3 (3.8 to 17.4)	0.9 (0.5 to 1.5)	2.4 (0.4 to 7.4)	0.1 (-0.1 to 0.5)	-
	12 to 23 months	17.2 (1.1 to 36.9)	-	1.6 (0.2 to 4 years.0)	-	18.1 (7.4 to 28.7)	0.9 (0.5 to 1.5)	2.4 (0.4 to 7.5)	0.1 (-0.1 to 0.4)	0.3 (-0.4 to 1.6)
	2 to 4 years	6.7 (-1.9 to 16.8)	-	1.6 (0.2 to 4 years.0)	-	-	0.9 (0.5 to 1.5)	2.4 (0.4 to 7.5)	0.1 (-0.1 to 0.4)	0.3 (-0.4 to 1.5)
Portugal	Early Neonatal	-	58.8 (53.2 to 63.8)	2.5 (0.2 to 5.9)	3.5 (0.0 to 9.6)	-	2.8 (1.6 to 4.6)	5.5 (0.9 to 15.2)	-	-
	Late Neonatal	-	51.7 (45.7 to 57.3)	2.5 (0.2 to 5.9)	3.2 (0.0 to 8.6)	59.0 (51.4 to 66.2)	2.8 (1.6 to 4.6)	5.5 (0.9 to 15.2)	-	-
	1-5 months	34.8 (7.8 to 59.7)	-	2.5 (0.2 to 5.9)	-	59.0 (51.4 to 66.2)	2.8 (1.6 to 4.6)	5.5 (0.9 to 15.2)	0.6 (-1.0 to 3.3)	-
	6-11 months	22.7 (1.8 to 44.4)	-	2.5 (0.2 to 5.9)	-	17.6 (7.2 to 28.2)	2.8 (1.6 to 4.6)	5.5 (0.9 to 15.2)	0.6 (-1.0 to 3.3)	-
	12 to 23 months	19.2 (1.6 to 40.4)	-	2.5 (0.2 to 5.9)	-	21.7 (9.2 to 33.6)	2.8 (1.6 to 4.6)	5.5 (0.9 to 15.2)	0.6 (-1.0 to 3.2)	0.5 (-0.9 to 3.4)
	2 to 4 years	7.4 (-2.7 to 19.0)	-	2.5 (0.2 to 5.9)	-	-	2.8 (1.6 to 4.6)	5.5 (0.9 to 15.2)	0.5 (-0.9 to 3.0)	0.5 (-0.9 to 3.3)
San Marino	Early Neonatal	-	50.1 (34.5 to 62.4)	1.8 (0.2 to 4 years.4)	5.3 (0.0 to 14.1)	-	1.2 (0.7 to 2.0)	2.7 (0.4 to 8.1)	-	-
	Late Neonatal	-	22.2 (8.2 to 4 years0.6)	1.8 (0.2 to 4 years.4)	4.5 (0.0 to 11.6)	51.3 (44.3 to 58.5)	1.2 (0.7 to 2.0)	2.7 (0.4 to 8.1)	-	-
	1-5 months	19.6 (-0.4 to 39.3)	-	1.8 (0.2 to 4 years.4)	-	51.3 (44.3 to 58.5)	1.2 (0.7 to 2.0)	2.7 (0.4 to 8.1)	0.1 (-0.2 to 0.7)	-
	6-11 months	11.1 (-3.9 to 26.3)	-	1.8 (0.2 to 4 years.4)	-	13.6 (5.5 to 22.0)	1.2 (0.7 to 2.0)	2.7 (0.4 to 8.1)	0.1 (-0.2 to 0.8)	-
	12 to 23 months	10.7 (-1.6 to 24.9)	-	1.8 (0.2 to 4 years.4)	-	20.0 (8.5 to 31.0)	1.2 (0.7 to 2.0)	2.7 (0.4 to 8.1)	0.1 (-0.2 to 0.7)	0.4 (-0.6 to 2.4)
	2 to 4 years	5.4 (-2.7 to 15.1)	-	1.8 (0.2 to 4 years.4)	-	-	1.2 (0.7 to 2.0)	2.7 (0.4 to 8.1)	0.1 (-0.2 to 0.6)	0.4 (-0.6 to 2.4)
Spain	Early Neonatal	-	59.0 (53.8 to 63.8)	2.3 (0.3 to 5.5)	4.2 (0.0 to 10.1)	-	2.8 (1.7 to 4.4)	4.5 (0.7 to 13.1)	-	-
	Late Neonatal	-	49.6 (44.7 to 54.5)	2.3 (0.3 to 5.5)	3.1 (0.0 to 8.5)	56.4 (48.8 to 63.8)	2.8 (1.7 to 4.4)	4.5 (0.7 to 13.1)	-	-
	1-5 months	29.7 (4.6 to 54.7)	-	2.3 (0.3 to 5.5)	-	56.4 (48.8 to 63.8)	2.8 (1.7 to 4.4)	4.5 (0.7 to 13.1)	0.2 (-0.3 to 1.1)	-
	6-11 months	18.6 (0.0 to 38.4)	-	2.3 (0.3 to 5.5)	-	16.1 (6.4 to 26.1)	2.8 (1.7 to 4.4)	4.5 (0.7 to 13.1)	0.2 (-0.3 to 1.1)	-
	12 to 23 months	15.9 (-0.5 to 33.2)	-	2.3 (0.3 to 5.5)	-	21.1 (9.0 to 32.9)	2.8 (1.7 to 4.4)	4.5 (0.7 to 13.1)	0.2 (-0.3 to 1.1)	0.6 (-1.1 to 3.9)
	2 to 4 years	5.9 (-2.4 to 15.6)	-	2.3 (0.3 to 5.5)	-	-	2.8 (1.7 to 4.4)	4.5 (0.7 to 13.1)	0.2 (-0.3 to 1.1)	0.6 (-1.1 to 3.9)
Sweden	Early Neonatal	-	62.0 (56.2 to 67.4)	1.8 (0.2 to 4 years.0)	3.3 (0.0 to 9.4)	-	1.3 (0.8 to 2.1)	2.9 (0.4 to 8.1)	-	-
	Late Neonatal	-	45.5 (40.0 to 50.6)	1.8 (0.2 to 4 years.1)	2.5 (0.0 to 6.8)	49.2 (42.2 to 56.2)	1.3 (0.8 to 2.1)	2.9 (0.4 to 8.1)	-	-
	1-5 months	33.0 (7.5 to 57.7)	-	1.8 (0.2 to 4 years.0)	-	49.2 (42.2 to 56.4)	1.3 (0.8 to 2.1)	2.9 (0.4 to 8.0)	0.1 (-0.2 to 0.8)	-
	6-11 months	19.0 (0.3 to 37.9)	-	1.8 (0.2 to 4 years.0)	-	13.6 (5.4 to 22.5)	1.3 (0.7 to 2.1)	2.9 (0.4 to 8.1)	0.1 (-0.2 to 0.8)	-
	12 to 23 months	18.2 (2.5 to 38.4)	-	1.8 (0.2 to 4 years.0)	-	20.0 (8.4 to 31.3)	1.3 (0.8 to 2.0)	2.9 (0.4 to 8.1)	0.1 (-0.2 to 0.8)	0.4 (-0.7 to 2.6)
	2 to 4 years	5.9 (-2.2 to 15.3)	-	1.8 (0.2 to 4 years.0)	-	-	1.3 (0.8 to 2.1)	2.9 (0.4 to 8.1)	0.1 (-0.2 to 0.7)	0.4 (-0.7 to 2.6)
Switzerland	Early Neonatal	-	55.3 (49.8 to 60.5)	1.5 (0.2 to 3.9)	4.0 (0.0 to 10.2)	-	0.8 (0.5 to 1.3)	2.2 (0.3 to 6.3)	-	-
	Late Neonatal	-	33.6 (26.0 to 40.8)	1.5 (0.2 to 3.9)	3.3 (0.0 to 9.4)	56.1 (49.3 to 63.6)	0.8 (0.5 to 1.3)	2.2 (0.3 to 6.3)	-	-
	1-5 months	24.0 (2.5 to 45.6)	-	1.5 (0.2 to 3.9)	-	56.1 (49.3 to 63.6)	0.8 (0.5 to 1.3)	2.2 (0.3 to 6.3)	0.1 (-0.1 to 0.3)	-
	6-11 months	15.3 (-0.8 to 32.4)	-	1.5 (0.2 to 3.9)	-	16.4 (6.5 to 26.3)	0.8 (0.5 to 1.3)	2.2 (0.3 to 6.3)	0.1 (-0.1 to 0.3)	-
	12 to 23 months	12.6 (-0.3 to 28.3)	-	1.5 (0.2 to 3.9)	-	21.2 (9.0 to 32.8)	0.8 (0.5 to 1.3)	2.2 (0.3 to 6.3)	0.1 (-0.1 to 0.3)	0.5 (-0.9 to 3.4)
	2 to 4 years	5.4 (-2.2 to 14.6)	-	1.5 (0.2 to 3.9)	-	-	0.8 (0.5 to 1.3)	2.2 (0.3 to 6.3)	0.1 (-0.1 to 0.3)	0.5 (-0.9 to 3.4)
United Kingdom	Early Neonatal	-	36.6 (28.3 to 44.3)	1.9 (0.2 to 4 years.4)	2.9 (2.1 to 3.8)	-	0.8 (0.5 to 1.3)	3.1 (0.5 to 9.8)	-	-
	Late Neonatal	-	33.7 (28.7 to 37.9)	1.9 (0.2 to 4 years.4)	2.7 (2.2 to 3.3)	65.9 (58.2 to 73.0)	0.8 (0.5 to 1.3)	3.1 (0.5 to 9.9)	-	-
	1-5 months	24.2 (4.9 to 48.1)	-	1.9 (0.2 to 4 years.4)	-	65.9 (58.2 to 73.2)	0.8 (0.5 to 1.3)	3.1 (0.4 to 9.9)	0.2 (-0.3 to 1.1)	-
	6-11 months	17.9 (2.0 to 38.3)	-	1.9 (0.2 to 4 years.4)	-	20.6 (8.6 to 31.8)	0.8 (0.5 to 1.3)	3.1 (0.5 to 9.9)	0.2 (-0.3 to 1.1)	-
	12 to 23 months	11.7 (-0.4 to 26.6)	-	1.9 (0.2 to 4 years.4)	-	22.6 (9.8 to 34.7)	0.8 (0.5 to 1.3)	3.1 (0.5 to 9.9)	0.2 (-0.3 to 1.1)	0.5 (-0.8 to 3.0)
	2 to 4 years	6.6 (-3.2 to 17.9)	-	1.9 (0.2 to 4 years.4)	-	-	0.8 (0.5 to 1.3)	3.1 (0.5 to 10.0)	0.2 (-0.3 to 1.0)	0.5 (-0.8 to 3.1)
Latin America and Caribbean	Early Neonatal	-	75.2 (70.5 to 79.4)	17.2 (2.3 to 31.7)	23.4 (16.8 to 30.9)	-	46.9 (39.3 to 54.2)	63.9 (29.4 to 85.6)	-	-
	Late Neonatal	-	73.6 (70.0 to 76.7)	18.0 (2.4 to 32.3)	22.0 (15.9 to 29.0)	50.7 (43.0 to 57.8)	48.3 (40.9 to 55.6)	65.1 (30.8 to 86.7)	-	-
	1-5 months	67.6 (35.0 to 87.6)	-	16.6 (2.3 to 30.7)	-	50.2 (42.7 to 56.8)	46.2 (39.3 to 53.0)	62.9 (29.0 to 85.7)	2.6 (-4.9 to 12.4)	-
	6-11 months	66.0 (37.7 to 86.0)	-	16.1 (2.3 to 29.4)	-	5.9 (2.2 to 10.1)	45.0 (37.8 to 51.7)	62.7 (28.4 to 85.3)	2.5 (-5.0 to 12.4)	-
	12 to 23 months	61.0 (38.3 to 81.2)	-	13.2 (1.9 to 25.6)	-	13.5 (5.3 to 22.0)	40.6 (34.6 to 47.2)	59.0 (23.7 to 83.5)	2.5 (-5.1 to 12.9)	2.2 (-4.1 to 11.4)
	2 to 4 years	52.5 (31.1 to 71.1)	-	14.9 (2.1 to 27.8)	-	-	42.9 (35.9 to 50.9)	60.0 (24.3 to 83.3)	2.8 (-5.5 to 14.2)	2.5 (-5.3 to 12.0)
Andean Latin America	Early Neonatal	-	57.1 (48.8 to 63.9)	7.7 (0.9 to 16.5)	12.4 (7.0 to 18.6)	-	32.6 (25.8 to 40.1)	45.0 (7.1 to 73.9)	-	-
	Late Neonatal	-	56.8 (50.5 to 61.4)	7.8 (0.9 to 16.8)	11.2 (6.4 to 17.0)	36.9 (29.1 to 44.7)	33.1 (25.8 to 40.8)	45.2 (7.6 to 75.2)	-	-
	1-5 months	57.2 (29.1 to 79.1)	-	7.6 (0.9 to 16.5)	-	35.6 (28.0 to 43.1)	32.7 (25.8 to 40.1)	44.8 (7.1 to 74.7)	1.3 (-2.3 to 7.1)	-
	6-11 months	54.2 (29.4 to 77.8)	-	7.6 (0.8 to 16.4)	-	3.5 (1.3 to 6.3)	32.0 (24.9 to 39.3)	44.8 (6.8 to 75.2)	1.4 (-2.3 to 7.0)	-
	12 to 23 months	49.7 (30.9 to 71.2)	-	7.7 (0.9 to 16.3)	-	10.5 (3.9 to 17.7)	32.8 (26.0 to 40.1)	44.9 (7.1 to 74.9)	1.5 (-2.7 to 7.6)	1.3 (-2.3 to 7.9)
	2 to 4 years	40.5 (22.2 to 58.7)	-	7.6 (0.9 to 15.8)	-	-	32.2 (25.6 to 39.1)	44.7 (6.8 to 74.6)	1.6 (-2.7 to 8.6)	1.3 (-2.3 to 8.3)
Bolivia (Plurinational State of)	Early Neonatal	-	50.4 (38.9 to 59.8)	8.3 (1.0 to 18.2)	11.5 (4.4 to 19.7)	-	34.3 (25.4 to 43.4)	46.0 (8.3 to 75.9)	-	-
	Late Neonatal	-	53.4 (44.2 to 59.6)	8.3 (1.0 to 18.2)	10.9 (4.2 to 19.6)	38.5 (30.6 to 46.0)	34.3 (25.4 to 43.4)	46.0 (8.3 to 75.9)	-	-
	1-5 months	62.3 (30.0 to 86.8)	-	8.3 (1.0 to 18.2)	-	38.5 (30.6 to 46.0)	34.3 (25.4 to 43.4)	46.0 (8.3 to 75.9)	1.3 (-2.6 to 6.9)	-
	6-11 months	57.5 (31.1 to 82.8)	-	8.3 (1.0 to 18.2)	-	3.7 (1.3 to 6.5)	34.3 (25.4 to 43.4)	46.0 (8.3 to 75.9)	1.3 (-2.3 to 7.4)	-
	12 to 23 months	53.5 (32.8 to 77.6)	-	8.3 (1.0 to 18.2)	-	11.0 (4.1 to 18.8)	34.3 (25.4 to 43.4)	46.0 (8.3 to 75.9)	1.6 (-3.0 to 8.8)	1.3 (-2.3 to 7.9)
	2 to 4 years	49.4 (31.2 to 68.5)	-	8.3 (1.0 to 18.2)	-	-	34.3 (25.4 to 43.4)	46.0 (8.3 to 75.9)	1.7 (-2.8 to 9.1)	1.3 (-2.3 to 7.9)
Ecuador	Early Neonatal	-	58.6 (52.1 to 64.4)	7.0 (0.8 to 15.1)	7.6 (1.7 to 14.9)	-	24.2 (17.3 to 32.2)	43.1 (5.7 to 74.6)	-	-
	Late Neonatal	-	59.0 (55.3 to 62.8)	7.0 (0.8 to 15.1)	6.8 (1.2 to 14.1)	46.5 (38.7 to 54.2)	24.2 (17.3 to 32.2)	43.1 (5.7 to 74.6)	-	-
	1-5 months	61.4 (25.7 to 86.4)	-	7.0 (0.8 to 15.1)	-	46.5 (38.7 to 54.2)	24.2 (17.3 to 32.2)	43.1 (5.7 to 74.6)	1.1 (-1.8 to 5.7)	-
	6-11 months	61.5 (30.8 to 85.8)	-	7.0 (0.8 to 15.1)	-	4.7 (1.8 to 8.3)	24.2 (17.3 to 32.2)	43.1 (5.7 to 74.6)	1.1 (-1.9 to 5.6)	-
	12 to 23 months	55.4 (31.1 to 79.6)	-	7.0 (0.8 to 15.1)	-	13.0 (4.9 to 21.7)	24.2 (17.3 to 32.2)	43.1 (5.7 to 74.6)	1.4 (-2.5 to 7.8)	2.2 (-3.7 to 12.3)
	2 to 4 years	43.1 (18.4 to 63.5)	-	7.0 (0.8 to 15.1)	-	-	24.2 (17.3 to 32.2)	43.1 (5.7 to 74.6)	1.4 (-2.9 to 7.8)	2.2 (-3.8 to 12.2)
Peru	Early Neonatal	-	66.1 (59.5 to 71.3)	7.0 (0.7 to 15.0)	15.3 (5.9 to 27.1)	-	32.9 (24.8 to 41.2)	44.0 (6.4 to 75.1)	-	-
	Late Neonatal	-	64.0 (59.4 to 67.9)	7.0 (0.7 to 15.0)	13.3 (4.4 to 23.4)	30.3 (22.6 to 38.4)	32.9 (24.8 to 41.2)	44.0 (6.4 to 75.1)	-	-
	1-5 months	51.1 (29.3 to 68.6)	-	7.0 (0.7 to 15.0)	-	30.3 (22.6 to 38.4)	32.9 (24.8 to 41.2)	44.0 (6.4 to 75.1)	1.3 (-2.6 to 7.7)	-
	6-11 months	46.0 (27.7 to 64.8)	-	7.0 (0.7 to 15.0)	-	2.8 (1.1 to 5.0)	32.9 (24.8 to 41.2)	44.0 (6.4 to 75.1)	1.5 (-2.8 to 7.8)	-
	12 to 23 months	43.9 (29.7 to 62.8)	-	7.0 (0.7 to 15.0)	-	9.3 (3.4 to 15.8)	32.9 (24.8 to 41.2)	44.0 (6.4 to 75.1)	1.4 (-2.6 to 7.8)	1.1 (-1.9 to 7.0)
	2 to 4 years	30.1 (11.9 to 46.8)	-	7.0 (0.7 to 15.0)	-	-	32.9 (24.8 to 41.2)	44.0 (6.4 to 75.1)	1.6 (-2.7 to 8.2)	1.1 (-1.9 to 6.9)
Caribbean	Early Neonatal	-	82.5 (79.0 to 85.6)	24.6 (3.6 to 43.4)	30.7 (20.3 to 42.1)	-	57.7 (50.3 to 64.0)	74.7 (40.2 to 92.2)	-	-
	Late Neonatal	-	79.2 (77.0 to 81.4)	24.9 (3.6 to 43.7)	28.8 (19.1 to 39.1)	51.5 (43.6 to 58.5)	58.3 (51.6 to 64.5)	74.9 (39.9 to 92.9)	-	-
	1-5 months	73.6 (38.4 to 92.7)	-	25.3 (3.8 to 43.5)	-	51.3 (43.5 to 58.3)	59.1 (52.2 to 65.5)	75.2 (41.0 to 92.7)	3.3 (-6.6 to 16.7)	-
	6-11 months	73.8 (41.2 to 93.2)	-	25.5 (3.8 to 44.0)	-	4.7 (1.8 to 8.5)	59.6 (52.7 to 66.0)	75.3 (41.3 to 92.8)	3.4 (-6.7 to 16.9)	-
	12 to 23 months	71.5 (42.9 to 91.4)	-	25.3 (3.8 to 44.0)	-	13.5 (5.5 to 22.2)	59.3 (52.7 to 65.6)	75.2 (41.2 to 92.5)	3.8 (-7.9 to 19.1)	4.6 (-9.3 to 21.3)
	2 to 4 years	70.0 (48.1 to 87.8)	-	25.5 (3.8 to 44.5)	-	-	59.6 (53.0 to 65.8)	75.3 (41.2 to 92.8)	3.9 (-7.8 to 20.5)	4.7 (-9.3 to 21.6)
Antigua and Barbuda	Early Neonatal	-	60.5 (53.4 to 66.5)	7.8 (0.9 to 16.2)	8.6 (1.4 to 17.3)	-	37.8 (28.4 to 47.0)	62.2 (19.3 to 87.4)	-	-
	Late Neonatal	-	62.5 (58.4 to 66.1)	7.8 (0.9 to 16.2)	7.8 (1.4 to 16.3)	53.0 (45.3 to 60.3)	37.8 (28.4 to 47.0)	62.2 (19.3 to 87.4)	-	-
	1-5 months	56.0 (23.3 to 82.8)	-	7.8 (0.9 to 16.2)	-	53.0 (45.3 to 60.3)	37.8 (28.4 to 47.0)	62.2 (19.3 to 87.4)	0.5 (-0.8 to 2.5)	-
	6-11 months	50.5 (20.4 to 78.5)	-	7.8 (0.9 to 16.2)	-	7.3 (2.8 to 12.9)	37.8 (28.4 to 47.0)	62.2 (19.3 to 87.4)	0.5 (-0.8 to 2.5)	-
	12 to 23 months	49.3 (22.4 to 77.7)	-	7.8 (0.9 to 16.2)	-	15.5 (6.2 to 25.3)	37.8 (28.4 to 47.0)	62.2 (19.3 to 87.4)	0.5 (-0.9 to 2.4)	1.7 (-2.9 to 10.0)
	2 to 4 years	25.5 (2.9 to 48.8)	-	7.8 (0.9 to 16.2)	-	-	37.8 (28.4 to 47.0)	62.2 (19.3 to 87.4)	0.5 (-0.8 to 2.4)	1.7 (-2.9 to 10.0)
Bahamas	Early Neonatal	-	70.0 (65.2 to 74.4)	6.2 (0.7 to 14.0)	9.3 (1.6 to 18.4)	-	14.4 (9.1 to 20.6)	59.1 (15.9 to 85.5)	-	-
	Late Neonatal	-	67.8 (64.4 to 70.9)	6.2 (0.7 to 14.0)	7.8 (1.4 to 16.0)	52.9 (45.5 to 60.1)	14.4 (9.1 to 20.6)	59.1 (15.9 to 85.5)	-	-
	1-5 months	58.6 (24.4 to 84.5)	-	6.2 (0.7 to 14.0)	-	52.9 (45.5 to 60.1)	14.4 (9.1 to 20.6)	59.1 (15.9 to 85.5)	0.3 (-0.5 to 1.4)	-
	6-11 months	53.9 (23.3 to 81.7)	-	6.2 (0.7 to 14.0)	-	7.3 (2.7 to 12.6)	14.4 (9.1 to 20.6)	59.1 (15.9 to 85.5)	0.3 (-0.5 to 1.6)	-
	12 to 23 months	51.5 (25.0 to 78.8)	-	6.2 (0.7 to 14.0)	-	15.5 (6.1 to 25.1)	14.4 (9.1 to 20.6)	59.1 (15.9 to 85.5)	0.3 (-0.5 to 1.6)	0.6 (-1.1 to 4.2)
	2 to 4 years	19.2 (-3.4 to 40.8)	-	6.2 (0.7 to 14.0)	-	-	14.4 (9.1 to 20.6)	59.1 (15.9 to 85.5)	0.3 (-0.5 to 1.7)	0.6 (-1.1 to 4.2)
Barbados	Early Neonatal	-	71.3 (67.1 to 75.0)	6.6 (0.7 to 14.8)	13.0 (4.6 to 23.2)	-	24.5 (17.0 to 33.3)	56.7 (15.2 to 84.9)	-	-
	Late Neonatal	-	65.6 (62.3 to 68.9)	6.6 (0.7 to 14.8)	10.0 (3.4 to 17.9)	56.2 (48.8 to 63.3)	24.5 (17.0 to 33.3)	56.7 (15.2 to 84.9)	-	-
	1-5 months	68.7 (23.6 to 92.1)	-	6.6 (0.7 to 14.8)	-	56.2 (48.8 to 63.3)	24.5 (17.0 to 33.3)	56.7 (15.2 to 84.9)	0.5 (-0.9 to 2.5)	-
	6-11 months	66.4 (23.9 to 90.0)	-	6.6 (0.7 to 14.8)	-	8.7 (3.2 to 15.3)	24.5 (17.0 to 33.3)	56.7 (15.2 to 84.9)	0.5 (-0.9 to 3.0)	-
	12 to 23 months	61.5 (23.2 to 86.7)	-	6.6 (0.7 to 14.8)	-	16.1 (6.5 to 25.8)	24.5 (17.0 to 33.3)	56.7 (15.2 to 84.9)	0.5 (-0.8 to 2.6)	0.8 (-1.4 to 5.2)
	2 to 4 years	16.5 (-6.9 to 38.1)	-	6.6 (0.7 to 14.8)	-	-	24.5 (17.0 to 33.3)	56.7 (15.2 to 84.9)	0.5 (-0.8 to 2.5)	0.8 (-1.4 to 5.2)
Belize	Early Neonatal	-	72.9 (68.8 to 76.7)	16.4 (1.9 to 31.9)	15.2 (6.1 to 26.1)	-	35.2 (26.4 to 44.2)	72.8 (34.4 to 91.9)	-	-
	Late Neonatal	-	68.2 (65.2 to 70.8)	16.4 (1.9 to 31.9)	11.9 (3.7 to 21.6)	53.8 (45.2 to 61.3)	35.2 (26.4 to 44.2)	72.8 (34.4 to 91.9)	-	-
	1-5 months	62.6 (27.3 to 87.3)	-	16.4 (1.9 to 31.9)	-	53.8 (45.2 to 61.3)	35.2 (26.4 to 44.2)	72.8 (34.4 to 91.9)	1.3 (-2.3 to 6.9)	-
	6-11 months	56.3 (25.9 to 82.6)	-	16.4 (1.9 to 31.9)	-	6.8 (2.6 to 11.7)	35.2 (26.4 to 44.2)	72.8 (34.4 to 91.9)	1.3 (-2.0 to 7.0)	-
	12 to 23 months	51.7 (27.8 to 76.7)	-	16.4 (1.9 to 31.9)	-	13.7 (5.4 to 22.4)	35.2 (26.4 to 44.2)	72.8 (34.4 to 91.9)	1.4 (-2.4 to 7.7)	1.0 (-1.7 to 5.8)
	2 to 4 years	36.4 (7.4 to 60.1)	-	16.4 (1.9 to 31.9)	-	-	35.2 (26.4 to 44.2)	72.8 (34.4 to 91.9)	1.4 (-2.4 to 7.3)	1.0 (-1.7 to 5.8)
Bermuda	Early Neonatal	-	74.1 (69.1 to 77.9)	6.3 (0.7 to 14.0)	3.8 (0.0 to 11.3)	-	14.8 (9.4 to 21.7)	61.0 (18.6 to 87.0)	-	-
	Late Neonatal	-	61.3 (53.5 to 67.0)	6.3 (0.7 to 14.0)	3.3 (0.0 to 9.6)	52.7 (45.0 to 59.8)	14.8 (9.4 to 21.7)	61.0 (18.6 to 87.0)	-	-
	1-5 months	40.3 (14.2 to 67.3)	-	6.3 (0.7 to 14.0)	-	52.7 (45.0 to 59.8)	14.8 (9.4 to 21.7)	61.0 (18.6 to 87.0)	0.2 (-0.4 to 1.3)	-
	6-11 months	37.6 (13.2 to 64.6)	-	6.3 (0.7 to 14.0)	-	7.4 (2.8 to 12.9)	14.8 (9.4 to 21.7)	61.0 (18.6 to 87.0)	0.2 (-0.4 to 1.4)	-
	12 to 23 months	31.3 (9.6 to 57.0)	-	6.3 (0.7 to 14.0)	-	15.5 (6.1 to 25.0)	14.8 (9.4 to 21.7)	61.0 (18.6 to 87.0)	0.3 (-0.4 to 1.4)	0.8 (-1.3 to 4.6)
	2 to 4 years	12.6 (-3.9 to 29.5)	-	6.3 (0.7 to 14.0)	-	-	14.8 (9.4 to 21.7)	61.0 (18.6 to 87.0)	0.3 (-0.4 to 1.3)	0.8 (-1.3 to 4.6)
Cuba	Early Neonatal	-	57.9 (52.3 to 63.4)	6.5 (0.7 to 14.4)	8.3 (0.8 to 17.0)	-	27.1 (18.9 to 36.2)	60.4 (17.5 to 85.8)	-	-
	Late Neonatal	-	54.7 (50.7 to 58.5)	6.5 (0.7 to 14.4)	7.0 (0.9 to 14.5)	53.8 (46.7 to 60.2)	27.1 (18.9 to 36.2)	60.4 (17.5 to 85.8)	-	-
	1-5 months	51.4 (19.5 to 79.6)	-	6.5 (0.7 to 14.4)	-	53.8 (46.7 to 60.2)	27.1 (18.9 to 36.2)	60.4 (17.5 to 85.8)	0.6 (-0.9 to 3.0)	-
	6-11 months	42.1 (13.8 to 71.9)	-	6.5 (0.7 to 14.4)	-	11.7 (4.6 to 19.3)	27.1 (18.9 to 36.2)	60.4 (17.5 to 85.8)	0.6 (-1.0 to 2.9)	-
	12 to 23 months	36.7 (13.0 to 66.1)	-	6.5 (0.7 to 14.4)	-	18.5 (7.6 to 29.1)	27.1 (18.9 to 36.2)	60.4 (17.5 to 85.8)	0.6 (-1.1 to 3.0)	0.4 (-0.8 to 2.9)
	2 to 4 years	15.0 (-3.7 to 33.6)	-	6.5 (0.7 to 14.4)	-	-	27.1 (18.9 to 36.2)	60.4 (17.5 to 85.8)	0.6 (-0.9 to 3.0)	0.4 (-0.8 to 2.9)
Dominica	Early Neonatal	-	73.5 (68.7 to 77.8)	8.7 (0.9 to 18.7)	12.4 (4.1 to 22.1)	-	27.9 (19.7 to 37.7)	64.1 (22.0 to 88.5)	-	-
	Late Neonatal	-	68.6 (64.9 to 72.3)	8.7 (0.9 to 18.7)	10.7 (2.8 to 20.6)	52.2 (44.3 to 59.5)	27.9 (19.7 to 37.7)	64.1 (22.0 to 88.5)	-	-
	1-5 months	58.3 (23.5 to 85.4)	-	8.7 (0.9 to 18.7)	-	52.2 (44.3 to 59.5)	27.9 (19.7 to 37.7)	64.1 (22.0 to 88.5)	0.5 (-0.8 to 3.0)	-
	6-11 months	55.3 (25.0 to 83.9)	-	8.7 (0.9 to 18.7)	-	7.0 (2.6 to 12.2)	27.9 (19.7 to 37.7)	64.1 (22.0 to 88.5)	0.5 (-0.7 to 2.7)	-
	12 to 23 months	51.9 (24.2 to 80.8)	-	8.7 (0.9 to 18.7)	-	15.1 (6.1 to 24.5)	27.9 (19.7 to 37.7)	64.1 (22.0 to 88.5)	0.5 (-0.8 to 2.8)	0.8 (-1.4 to 4.8)
	2 to 4 years	37.9 (12.5 to 64.4)	-	8.7 (0.9 to 18.7)	-	-	27.9 (19.7 to 37.7)	64.1 (22.0 to 88.5)	0.5 (-0.8 to 2.7)	0.8 (-1.4 to 4.8)
Dominican Republic	Early Neonatal	-	68.1 (60.0 to 74.5)	15.5 (2.3 to 30.5)	10.6 (3.1 to 20.4)	-	39.0 (30.4 to 47.9)	69.3 (28.5 to 90.4)	-	-
	Late Neonatal	-	71.2 (66.8 to 75.2)	15.5 (2.3 to 30.5)	10.0 (1.1 to 19.6)	60.5 (52.7 to 68.2)	39.0 (30.4 to 47.9)	69.3 (28.5 to 90.4)	-	-
	1-5 months	58.6 (24.2 to 85.3)	-	15.5 (2.3 to 30.5)	-	60.5 (52.7 to 68.2)	39.0 (30.4 to 47.9)	69.3 (28.5 to 90.4)	1.2 (-2.1 to 6.2)	-
	6-11 months	52.9 (23.7 to 80.5)	-	15.5 (2.3 to 30.5)	-	12.6 (4.9 to 20.7)	39.0 (30.4 to 47.9)	69.3 (28.5 to 90.4)	1.2 (-2.1 to 6.6)	-
	12 to 23 months	48.2 (25.3 to 75.0)	-	15.5 (2.3 to 30.5)	-	19.0 (7.9 to 29.8)	39.0 (30.4 to 47.9)	69.3 (28.5 to 90.4)	1.3 (-2.2 to 6.5)	1.7 (-3.0 to 10.1)
	2 to 4 years	39.6 (19.2 to 64.3)	-	15.5 (2.3 to 30.5)	-	-	39.0 (30.4 to 47.9)	69.3 (28.5 to 90.4)	1.3 (-2.1 to 6.3)	1.7 (-3.0 to 9.9)
Grenada	Early Neonatal	-	71.4 (67.1 to 75.1)	8.7 (1.0 to 18.9)	13.5 (3.8 to 25.8)	-	30.8 (22.0 to 39.4)	61.2 (18.1 to 87.0)	-	-
	Late Neonatal	-	69.0 (66.4 to 71.4)	8.7 (1.0 to 18.9)	11.1 (2.7 to 21.0)	54.4 (46.7 to 61.8)	30.8 (22.0 to 39.4)	61.2 (18.1 to 87.0)	-	-
	1-5 months	60.7 (25.1 to 86.0)	-	8.7 (1.0 to 18.9)	-	54.4 (46.7 to 61.8)	30.8 (22.0 to 39.4)	61.2 (18.1 to 87.0)	0.8 (-1.5 to 4.7)	-
	6-11 months	55.6 (24.3 to 82.4)	-	8.7 (1.0 to 18.9)	-	7.7 (2.8 to 13.0)	30.8 (22.0 to 39.4)	61.2 (18.1 to 87.0)	0.8 (-1.6 to 4.7)	-
	12 to 23 months	52.8 (24.6 to 80.2)	-	8.7 (1.0 to 18.9)	-	15.8 (6.4 to 25.4)	30.8 (22.0 to 39.4)	61.2 (18.1 to 87.0)	0.9 (-1.5 to 4.8)	1.5 (-2.6 to 9.0)
	2 to 4 years	20.1 (-4.8 to 42.9)	-	8.7 (1.0 to 18.9)	-	-	30.8 (22.0 to 39.4)	61.2 (18.1 to 87.0)	0.9 (-1.5 to 5.1)	1.5 (-2.6 to 9.0)
Guyana	Early Neonatal	-	75.2 (71.7 to 78.6)	13.7 (1.7 to 27.9)	15.5 (6.4 to 27.1)	-	34.5 (25.2 to 4 years3.5)	69.3 (27.2 to 90.6)	-	-
	Late Neonatal	-	72.7 (69.8 to 75.4)	13.7 (1.7 to 27.9)	13.7 (2.9 to 26.9)	53.1 (44.7 to 60.5)	34.5 (25.2 to 4 years3.5)	69.3 (27.2 to 90.6)	-	-
	1-5 months	74.0 (35.5 to 93.7)	-	13.7 (1.7 to 27.9)	-	53.1 (44.7 to 60.5)	34.5 (25.2 to 4 years3.5)	69.3 (27.2 to 90.6)	1.1 (-1.9 to 5.4)	-
	6-11 months	69.2 (33.6 to 91.7)	-	13.7 (1.7 to 27.9)	-	6.7 (2.5 to 11.7)	34.5 (25.2 to 4 years3.5)	69.3 (27.2 to 90.6)	1.1 (-1.9 to 5.6)	-
	12 to 23 months	68.3 (37.6 to 90.8)	-	13.7 (1.7 to 27.9)	-	13.4 (5.4 to 22.0)	34.5 (25.2 to 4 years3.5)	69.3 (27.2 to 90.6)	1.1 (-2.1 to 5.7)	1.1 (-1.8 to 6.5)
	2 to 4 years	62.3 (32.7 to 86.3)	-	13.7 (1.7 to 27.9)	-	-	34.5 (25.2 to 4 years3.5)	69.3 (27.2 to 90.6)	1.1 (-2.0 to 6.1)	1.0 (-1.9 to 6.4)
Haiti	Early Neonatal	-	85.1 (82.2 to 87.3)	26.4 (4.0 to 45.8)	34.2 (22.1 to 47.3)	-	61.4 (54.7 to 67.4)	75.9 (42.3 to 93.0)	-	-
	Late Neonatal	-	80.5 (78.7 to 82.3)	26.4 (4.0 to 45.8)	31.5 (20.6 to 43.7)	50.4 (42.3 to 57.6)	61.4 (54.7 to 67.4)	75.9 (42.3 to 93.0)	-	-
	1-5 months	75.1 (40.3 to 93.4)	-	26.4 (4.0 to 45.8)	-	50.4 (42.3 to 57.6)	61.4 (54.7 to 67.4)	75.9 (42.3 to 93.0)	3.5 (-7.0 to 17.9)	-
	6-11 months	75.4 (42.5 to 93.8)	-	26.4 (4.0 to 45.8)	-	4.1 (1.5 to 7.2)	61.4 (54.7 to 67.4)	75.9 (42.3 to 93.0)	3.7 (-7.0 to 18.0)	-
	12 to 23 months	73.7 (44.6 to 92.9)	-	26.4 (4.0 to 45.8)	-	13.0 (5.2 to 21.5)	61.4 (54.7 to 67.4)	75.9 (42.3 to 93.0)	4.1 (-8.3 to 20.6)	4.9 (-9.8 to 22.8)
	2 to 4 years	72.4 (49.6 to 89.6)	-	26.4 (4.0 to 45.8)	-	-	61.4 (54.7 to 67.4)	75.9 (42.3 to 93.0)	4.1 (-8.1 to 21.8)	5.0 (-9.8 to 22.7)
Jamaica	Early Neonatal	-	64.7 (59.0 to 69.6)	9.1 (1.1 to 18.9)	9.6 (3.1 to 16.8)	-	36.4 (28.1 to 45.7)	62.8 (20.1 to 87.3)	-	-
	Late Neonatal	-	66.3 (63.3 to 69.3)	9.1 (1.1 to 18.9)	8.5 (1.9 to 16.6)	52.3 (43.9 to 59.7)	36.4 (28.1 to 45.7)	62.8 (20.1 to 87.3)	-	-
	1-5 months	54.1 (22.5 to 80.6)	-	9.1 (1.1 to 18.9)	-	52.3 (43.9 to 59.7)	36.4 (28.1 to 45.7)	62.8 (20.1 to 87.3)	0.7 (-1.2 to 4 years.0)	-
	6-11 months	53.5 (23.4 to 80.9)	-	9.1 (1.1 to 18.9)	-	7.8 (2.8 to 13.3)	36.4 (28.1 to 45.7)	62.8 (20.1 to 87.3)	0.7 (-1.2 to 3.7)	-
	12 to 23 months	53.4 (23.7 to 82.1)	-	9.1 (1.1 to 18.9)	-	15.5 (6.2 to 25.2)	36.4 (28.1 to 45.7)	62.8 (20.1 to 87.3)	0.7 (-1.2 to 3.6)	1.4 (-2.5 to 8.5)
	2 to 4 years	28.6 (3.5 to 53.5)	-	9.1 (1.1 to 18.9)	-	-	36.4 (28.1 to 45.7)	62.8 (20.1 to 87.3)	0.7 (-1.3 to 4.0)	1.4 (-2.5 to 8.5)
Puerto Rico	Early Neonatal	-	71.1 (66.4 to 75.4)	6.1 (0.7 to 13.3)	3.2 (0.0 to 10.3)	-	6.4 (3.7 to 10.1)	61.0 (18.8 to 86.6)	-	-
	Late Neonatal	-	67.2 (64.3 to 70.0)	6.1 (0.7 to 13.3)	2.9 (0.0 to 8.3)	53.6 (46.4 to 60.5)	6.4 (3.7 to 10.1)	61.0 (18.8 to 86.6)	-	-
	1-5 months	45.6 (16.1 to 74.5)	-	6.1 (0.7 to 13.3)	-	53.6 (46.4 to 60.5)	6.4 (3.7 to 10.1)	61.0 (18.8 to 86.6)	0.2 (-0.4 to 1.2)	-
	6-11 months	39.6 (14.1 to 68.2)	-	6.1 (0.7 to 13.3)	-	9.4 (3.6 to 15.9)	6.4 (3.7 to 10.1)	61.0 (18.8 to 86.6)	0.2 (-0.4 to 1.2)	-
	12 to 23 months	33.9 (12.1 to 61.5)	-	6.1 (0.7 to 13.3)	-	17.3 (7.1 to 27.7)	6.4 (3.7 to 10.1)	61.0 (18.8 to 86.6)	0.3 (-0.4 to 1.4)	0.6 (-1.0 to 3.6)
	2 to 4 years	12.6 (-4.2 to 30.3)	-	6.1 (0.7 to 13.3)	-	-	6.4 (3.7 to 10.1)	61.0 (18.8 to 86.6)	0.2 (-0.4 to 1.2)	0.6 (-1.0 to 3.7)
Saint Kitts and Nevis	Early Neonatal	-	75.3 (71.5 to 79.0)	8.1 (0.9 to 17.2)	4.0 (0.0 to 10.6)	-	22.0 (14.8 to 30.5)	63.6 (20.0 to 87.9)	-	-
	Late Neonatal	-	64.7 (61.4 to 67.9)	8.1 (0.9 to 17.2)	3.1 (0.0 to 8.6)	52.8 (44.8 to 59.8)	22.0 (14.8 to 30.5)	63.6 (20.0 to 87.9)	-	-
	1-5 months	56.4 (22.6 to 83.7)	-	8.1 (0.9 to 17.2)	-	52.8 (44.8 to 59.8)	22.0 (14.8 to 30.5)	63.6 (20.0 to 87.9)	0.5 (-0.7 to 2.5)	-
	6-11 months	52.0 (21.8 to 80.9)	-	8.1 (0.9 to 17.2)	-	7.3 (2.6 to 12.7)	22.0 (14.8 to 30.5)	63.6 (20.0 to 87.9)	0.5 (-0.8 to 2.6)	-
	12 to 23 months	50.9 (24.3 to 80.0)	-	8.1 (0.9 to 17.2)	-	15.5 (6.1 to 25.2)	22.0 (14.8 to 30.5)	63.6 (20.0 to 87.9)	0.4 (-0.7 to 2.6)	1.0 (-1.7 to 5.9)
	2 to 4 years	28.3 (4.0 to 52.9)	-	8.1 (0.9 to 17.2)	-	-	22.0 (14.8 to 30.5)	63.6 (20.0 to 87.9)	0.5 (-0.8 to 2.6)	1.0 (-1.7 to 5.9)
Saint Lucia	Early Neonatal	-	80.6 (77.2 to 83.3)	9.0 (1.0 to 19.7)	13.5 (4.7 to 23.4)	-	28.8 (20.6 to 37.4)	61.3 (18.2 to 86.9)	-	-
	Late Neonatal	-	76.4 (74.2 to 78.5)	9.0 (1.0 to 19.7)	10.9 (3.7 to 21.7)	59.8 (51.8 to 66.8)	28.8 (20.6 to 37.4)	61.3 (18.2 to 86.9)	-	-
	1-5 months	53.7 (26.9 to 73.7)	-	9.0 (1.0 to 19.7)	-	59.8 (51.8 to 66.8)	28.8 (20.6 to 37.4)	61.3 (18.2 to 86.9)	0.7 (-1.1 to 3.6)	-
	6-11 months	43.7 (23.4 to 61.1)	-	9.0 (1.0 to 19.7)	-	8.9 (3.4 to 15.4)	28.8 (20.6 to 37.4)	61.3 (18.2 to 86.9)	0.7 (-1.2 to 3.8)	-
	12 to 23 months	40.4 (21.1 to 58.9)	-	9.0 (1.0 to 19.7)	-	17.1 (6.9 to 27.4)	28.8 (20.6 to 37.4)	61.3 (18.2 to 86.9)	0.7 (-1.2 to 4 years.1)	1.2 (-2.1 to 7.5)
	2 to 4 years	20.7 (-2.0 to 42.8)	-	9.0 (1.0 to 19.7)	-	-	28.8 (20.6 to 37.4)	61.3 (18.2 to 86.9)	0.8 (-1.1 to 4.4)	1.2 (-2.1 to 7.5)
Saint Vincent and the Grenadines	Early Neonatal	-	60.5 (54.1 to 66.4)	11.2 (1.3 to 23.3)	11.2 (3.2 to 21.0)	-	35.4 (26.6 to 44.3)	65.3 (23.5 to 88.9)	-	-
	Late Neonatal	-	61.7 (56.7 to 65.5)	11.2 (1.3 to 23.3)	9.5 (2.6 to 19.3)	54.5 (46.7 to 62.1)	35.4 (26.6 to 44.3)	65.3 (23.5 to 88.9)	-	-
	1-5 months	57.6 (23.5 to 85.3)	-	11.2 (1.3 to 23.3)	-	54.5 (46.7 to 62.1)	35.4 (26.6 to 44.3)	65.3 (23.5 to 88.9)	1.0 (-1.9 to 5.5)	-
	6-11 months	53.3 (21.8 to 81.4)	-	11.2 (1.3 to 23.3)	-	7.6 (2.8 to 13.3)	35.4 (26.6 to 44.3)	65.3 (23.5 to 88.9)	1.0 (-1.9 to 5.6)	-
	12 to 23 months	51.8 (23.3 to 79.8)	-	11.2 (1.3 to 23.3)	-	15.8 (6.5 to 25.4)	35.4 (26.6 to 44.3)	65.3 (23.5 to 88.9)	1.0 (-1.8 to 5.4)	0.8 (-1.5 to 5.3)
	2 to 4 years	30.1 (5.0 to 55.1)	-	11.2 (1.3 to 23.3)	-	-	35.4 (26.6 to 44.3)	65.3 (23.5 to 88.9)	1.1 (-1.8 to 5.8)	0.8 (-1.5 to 5.3)
Suriname	Early Neonatal	-	65.8 (59.4 to 71.7)	10.4 (1.2 to 22.0)	14.4 (6.8 to 23.6)	-	24.6 (17.1 to 33.5)	64.8 (23.6 to 88.6)	-	-
	Late Neonatal	-	66.6 (62.2 to 70.5)	10.4 (1.2 to 22.0)	13.1 (5.1 to 23.5)	60.4 (52.7 to 67.9)	24.6 (17.1 to 33.5)	64.8 (23.6 to 88.6)	-	-
	1-5 months	65.6 (30.4 to 89.0)	-	10.4 (1.2 to 22.0)	-	60.4 (52.7 to 67.9)	24.6 (17.1 to 33.5)	64.8 (23.6 to 88.6)	1.1 (-1.7 to 6.2)	-
	6-11 months	64.9 (28.6 to 89.7)	-	10.4 (1.2 to 22.0)	-	11.2 (4.5 to 18.7)	24.6 (17.1 to 33.5)	64.8 (23.6 to 88.6)	1.1 (-1.9 to 5.4)	-
	12 to 23 months	62.4 (30.0 to 88.9)	-	10.4 (1.2 to 22.0)	-	18.7 (7.7 to 29.7)	24.6 (17.1 to 33.5)	64.8 (23.6 to 88.6)	1.2 (-1.8 to 6.1)	1.6 (-2.7 to 9.3)
	2 to 4 years	56.5 (25.9 to 82.0)	-	10.4 (1.2 to 22.0)	-	-	24.6 (17.1 to 33.5)	64.8 (23.6 to 88.6)	1.1 (-2.1 to 5.8)	1.6 (-2.7 to 9.3)
Trinidad and Tobago	Early Neonatal	-	81.4 (78.4 to 84.0)	6.8 (0.8 to 15.3)	11.9 (3.0 to 23.7)	-	19.4 (12.6 to 27.2)	56.2 (15.1 to 83.6)	-	-
	Late Neonatal	-	77.8 (75.7 to 80.0)	6.8 (0.8 to 15.3)	10.8 (2.1 to 22.2)	58.1 (50.0 to 65.5)	19.4 (12.6 to 27.2)	56.2 (15.1 to 83.6)	-	-
	1-5 months	58.9 (20.3 to 86.8)	-	6.8 (0.8 to 15.3)	-	58.1 (50.0 to 65.5)	19.4 (12.6 to 27.2)	56.2 (15.1 to 83.6)	0.4 (-0.6 to 2.0)	-
	6-11 months	51.9 (18.6 to 81.4)	-	6.8 (0.8 to 15.3)	-	11.0 (4.1 to 18.3)	19.4 (12.6 to 27.2)	56.2 (15.1 to 83.6)	0.4 (-0.7 to 2.2)	-
	12 to 23 months	55.3 (25.9 to 83.4)	-	6.8 (0.8 to 15.3)	-	17.5 (7.1 to 27.7)	19.4 (12.6 to 27.2)	56.2 (15.1 to 83.6)	0.4 (-0.6 to 2.2)	1.0 (-1.8 to 6.1)
	2 to 4 years	29.8 (1.1 to 54.9)	-	6.8 (0.8 to 15.3)	-	-	19.4 (12.6 to 27.2)	56.2 (15.1 to 83.6)	0.4 (-0.7 to 2.2)	1.0 (-1.8 to 6.1)
United States Virgin Islands	Early Neonatal	-	72.6 (66.7 to 78.3)	6.3 (0.7 to 13.8)	3.8 (0.0 to 11.0)	-	14.9 (9.6 to 21.9)	61.1 (17.6 to 86.4)	-	-
	Late Neonatal	-	66.7 (60.9 to 71.5)	6.3 (0.7 to 13.8)	3.2 (0.0 to 9.4)	53.7 (46.7 to 60.3)	14.9 (9.6 to 21.9)	61.1 (17.6 to 86.4)	-	-
	1-5 months	51.8 (19.3 to 80.5)	-	6.3 (0.7 to 13.8)	-	53.7 (46.7 to 60.3)	14.9 (9.6 to 21.9)	61.1 (17.6 to 86.4)	0.3 (-0.4 to 1.4)	-
	6-11 months	48.5 (19.3 to 78.8)	-	6.3 (0.7 to 13.8)	-	9.5 (3.4 to 16.1)	14.9 (9.6 to 21.9)	61.1 (17.6 to 86.4)	0.3 (-0.4 to 1.4)	-
	12 to 23 months	43.8 (19.9 to 73.0)	-	6.3 (0.7 to 13.8)	-	17.4 (7.1 to 27.8)	14.9 (9.6 to 21.9)	61.1 (17.6 to 86.4)	0.3 (-0.4 to 1.4)	0.5 (-0.9 to 3.2)
	2 to 4 years	22.0 (1.5 to 44.9)	-	6.3 (0.7 to 13.8)	-	-	14.9 (9.6 to 21.9)	61.1 (17.6 to 86.4)	0.3 (-0.4 to 1.4)	0.5 (-0.8 to 3.2)
Central Latin America	Early Neonatal	-	65.0 (60.1 to 69.5)	5.9 (0.7 to 12.3)	13.9 (10.4 to 17.9)	-	29.3 (23.5 to 35.5)	48.2 (14.1 to 76.4)	-	-
	Late Neonatal	-	65.0 (62.4 to 67.6)	6.1 (0.8 to 12.4)	11.8 (8.7 to 15.9)	51.0 (43.3 to 58.4)	29.0 (23.7 to 35.2)	48.9 (14.4 to 77.0)	-	-
	1-5 months	62.4 (33.3 to 82.7)	-	6.3 (0.8 to 12.8)	-	50.9 (43.2 to 58.1)	28.8 (23.5 to 34.9)	49.6 (15.0 to 77.0)	1.4 (-2.4 to 7.1)	-
	6-11 months	60.3 (36.8 to 80.0)	-	6.7 (0.8 to 13.9)	-	6.8 (2.5 to 11.5)	29.4 (23.9 to 35.5)	51.2 (15.7 to 79.4)	1.6 (-3.0 to 7.7)	-
	12 to 23 months	58.6 (39.4 to 77.3)	-	6.7 (0.8 to 14.2)	-	13.3 (5.2 to 21.8)	29.8 (24.4 to 35.8)	51.8 (15.8 to 79.4)	1.8 (-3.5 to 9.0)	1.0 (-1.8 to 6.2)
	2 to 4 years	44.3 (23.9 to 62.1)	-	6.2 (0.8 to 12.7)	-	-	27.6 (22.7 to 33.3)	49.0 (14.2 to 76.8)	2.0 (-3.7 to 9.9)	1.0 (-1.6 to 5.7)
Colombia	Early Neonatal	-	67.8 (63.1 to 72.1)	4.8 (0.5 to 10.7)	8.2 (1.3 to 15.5)	-	16.8 (11.4 to 23.4)	46.5 (12.9 to 76.4)	-	-
	Late Neonatal	-	65.0 (61.7 to 68.0)	4.8 (0.5 to 10.7)	6.3 (0.6 to 12.7)	48.2 (40.0 to 55.9)	16.8 (11.4 to 23.4)	46.5 (12.9 to 76.4)	-	-
	1-5 months	53.2 (23.0 to 79.2)	-	4.8 (0.5 to 10.7)	-	48.2 (40.0 to 55.9)	16.8 (11.4 to 23.4)	46.5 (12.9 to 76.4)	0.7 (-1.1 to 3.3)	-
	6-11 months	47.7 (23.3 to 73.5)	-	4.8 (0.5 to 10.7)	-	7.2 (2.7 to 12.5)	16.8 (11.4 to 23.4)	46.5 (12.9 to 76.4)	0.7 (-1.1 to 3.6)	-
	12 to 23 months	43.4 (23.6 to 67.9)	-	4.8 (0.5 to 10.7)	-	15.1 (5.9 to 24.5)	16.8 (11.4 to 23.4)	46.5 (12.9 to 76.4)	0.8 (-1.3 to 4.1)	1.2 (-2.0 to 6.7)
	2 to 4 years	23.2 (1.7 to 43.8)	-	4.8 (0.5 to 10.7)	-	-	16.8 (11.4 to 23.4)	46.5 (12.9 to 76.4)	0.8 (-1.3 to 4.0)	1.2 (-2.0 to 6.7)
Costa Rica	Early Neonatal	-	56.7 (49.4 to 62.6)	3.7 (0.4 to 8.4)	5.6 (0.2 to 11.6)	-	7.3 (4.5 to 10.9)	33.0 (6.2 to 64.0)	-	-
	Late Neonatal	-	56.3 (52.6 to 60.1)	3.7 (0.4 to 8.4)	4.8 (0.3 to 10.1)	48.7 (41.0 to 55.5)	7.3 (4.5 to 10.9)	33.0 (6.2 to 64.0)	-	-
	1-5 months	38.4 (13.8 to 65.8)	-	3.7 (0.4 to 8.4)	-	48.7 (41.0 to 55.5)	7.3 (4.5 to 10.9)	33.0 (6.2 to 64.0)	0.6 (-0.9 to 2.8)	-
	6-11 months	31.6 (10.1 to 59.0)	-	3.7 (0.4 to 8.4)	-	7.0 (2.5 to 12.0)	7.3 (4.5 to 10.9)	33.0 (6.2 to 64.0)	0.6 (-1.0 to 2.9)	-
	12 to 23 months	29.4 (9.5 to 57.9)	-	3.7 (0.4 to 8.4)	-	14.7 (5.7 to 23.9)	7.3 (4.5 to 10.9)	33.0 (6.2 to 64.0)	0.6 (-1.1 to 3.4)	1.0 (-1.7 to 5.8)
	2 to 4 years	14.8 (-1.9 to 32.0)	-	3.7 (0.4 to 8.4)	-	-	7.3 (4.5 to 10.9)	33.0 (6.2 to 64.0)	0.6 (-1.0 to 3.2)	1.0 (-1.7 to 5.8)
El Salvador	Early Neonatal	-	62.7 (56.2 to 68.9)	6.7 (0.7 to 15.0)	10.6 (2.5 to 19.4)	-	37.5 (29.1 to 46.2)	54.9 (18.3 to 82.2)	-	-
	Late Neonatal	-	61.2 (57.1 to 65.1)	6.7 (0.7 to 15.0)	8.8 (2.3 to 17.0)	42.8 (34.5 to 50.6)	37.5 (29.1 to 46.2)	54.9 (18.3 to 82.2)	-	-
	1-5 months	57.9 (28.3 to 81.2)	-	6.7 (0.7 to 15.0)	-	42.8 (34.5 to 50.6)	37.5 (29.1 to 46.2)	54.9 (18.3 to 82.2)	1.4 (-2.5 to 7.1)	-
	6-11 months	54.6 (28.0 to 79.6)	-	6.7 (0.7 to 15.0)	-	4.2 (1.5 to 7.5)	37.5 (29.1 to 46.2)	54.9 (18.3 to 82.2)	1.4 (-2.4 to 7.4)	-
	12 to 23 months	50.0 (29.4 to 73.4)	-	6.7 (0.7 to 15.0)	-	9.5 (3.7 to 15.8)	37.5 (29.1 to 46.2)	54.9 (18.3 to 82.2)	1.6 (-3.0 to 8.4)	0.8 (-1.4 to 5.0)
	2 to 4 years	37.6 (14.8 to 58.2)	-	6.7 (0.7 to 15.0)	-	-	37.5 (29.1 to 46.2)	54.9 (18.3 to 82.2)	1.7 (-2.9 to 8.7)	0.8 (-1.4 to 5.0)
Guatemala	Early Neonatal	-	72.0 (67.6 to 75.8)	8.7 (1.0 to 18.8)	21.8 (11.5 to 33.3)	-	37.7 (29.5 to 45.9)	61.3 (22.4 to 86.3)	-	-
	Late Neonatal	-	67.0 (64.0 to 70.0)	8.7 (1.0 to 18.8)	17.4 (8.7 to 28.3)	43.5 (35.4 to 51.1)	37.7 (29.5 to 45.9)	61.3 (22.4 to 86.3)	-	-
	1-5 months	62.3 (39.7 to 76.2)	-	8.7 (1.0 to 18.8)	-	43.5 (35.4 to 51.1)	37.7 (29.5 to 45.9)	61.3 (22.4 to 86.3)	1.2 (-1.9 to 6.4)	-
	6-11 months	61.2 (44.0 to 75.4)	-	8.7 (1.0 to 18.8)	-	3.6 (1.3 to 6.5)	37.7 (29.5 to 45.9)	61.3 (22.4 to 86.3)	1.2 (-2.1 to 6.5)	-
	12 to 23 months	64.8 (51.1 to 77.5)	-	8.7 (1.0 to 18.8)	-	9.8 (3.7 to 16.7)	37.7 (29.5 to 45.9)	61.3 (22.4 to 86.3)	1.7 (-3.2 to 9.7)	1.1 (-1.9 to 6.7)
	2 to 4 years	59.2 (41.7 to 71.1)	-	8.7 (1.0 to 18.8)	-	-	37.7 (29.5 to 45.9)	61.3 (22.4 to 86.3)	1.8 (-3.3 to 9.5)	1.1 (-1.9 to 6.7)
Honduras	Early Neonatal	-	71.4 (64.9 to 76.7)	5.7 (0.7 to 12.6)	21.8 (12.3 to 33.4)	-	40.0 (31.0 to 49.0)	50.5 (14.9 to 79.1)	-	-
	Late Neonatal	-	71.8 (68.6 to 75.1)	5.7 (0.7 to 12.6)	18.7 (9.4 to 30.8)	50.4 (41.1 to 59.0)	40.0 (31.0 to 49.0)	50.5 (14.9 to 79.1)	-	-
	1-5 months	59.5 (30.9 to 82.0)	-	5.7 (0.7 to 12.6)	-	50.4 (41.1 to 59.0)	40.0 (31.0 to 49.0)	50.5 (14.9 to 79.1)	1.2 (-2.1 to 6.1)	-
	6-11 months	55.4 (31.5 to 77.7)	-	5.7 (0.7 to 12.6)	-	5.9 (2.1 to 10.3)	40.0 (31.0 to 49.0)	50.5 (14.9 to 79.1)	1.2 (-2.1 to 6.6)	-
	12 to 23 months	54.4 (35.5 to 75.7)	-	5.7 (0.7 to 12.6)	-	12.8 (4.9 to 21.1)	40.0 (31.0 to 49.0)	50.5 (14.9 to 79.1)	1.4 (-2.5 to 7.6)	1.1 (-2.0 to 6.7)
	2 to 4 years	53.9 (37.7 to 70.7)	-	5.7 (0.7 to 12.6)	-	-	40.0 (31.0 to 49.0)	50.5 (14.9 to 79.1)	1.4 (-2.3 to 7.5)	1.1 (-2.0 to 6.7)
Mexico	Early Neonatal	-	59.9 (54.9 to 64.7)	5.2 (0.6 to 12.2)	8.2 (6.2 to 10.3)	-	18.3 (12.8 to 24.8)	40.5 (9.9 to 72.1)	-	-
	Late Neonatal	-	61.9 (59.4 to 64.3)	5.2 (0.6 to 12.2)	7.4 (5.7 to 9.2)	54.5 (47.0 to 61.1)	18.1 (12.6 to 24.4)	40.3 (9.8 to 71.9)	-	-
	1-5 months	69.3 (41.1 to 88.0)	-	5.2 (0.6 to 12.3)	-	54.5 (47.2 to 61.2)	18.2 (12.7 to 24.3)	40.2 (9.9 to 72.0)	2.1 (-4.0 to 10.8)	-
	6-11 months	64.8 (40.9 to 84.1)	-	5.7 (0.6 to 13.2)	-	9.9 (3.6 to 16.6)	20.8 (14.5 to 27.8)	42.7 (11.8 to 73.9)	2.4 (-4.8 to 12.2)	-
	12 to 23 months	58.4 (39.7 to 76.8)	-	5.6 (0.6 to 13.0)	-	16.1 (6.5 to 26.0)	20.6 (14.2 to 27.5)	42.4 (11.4 to 73.3)	2.9 (-5.6 to 14.3)	0.5 (-0.9 to 3.4)
	2 to 4 years	41.3 (21.2 to 58.6)	-	5.6 (0.6 to 13.0)	-	-	20.7 (14.5 to 27.8)	42.6 (11.4 to 73.4)	2.9 (-5.9 to 14.7)	0.5 (-0.9 to 3.5)
Nicaragua	Early Neonatal	-	64.2 (57.5 to 69.9)	8.3 (1.0 to 18.5)	17.7 (9.1 to 27.9)	-	47.0 (37.7 to 55.1)	58.7 (22.1 to 85.0)	-	-
	Late Neonatal	-	65.4 (61.9 to 68.9)	8.3 (1.0 to 18.5)	16.0 (6.4 to 25.8)	51.4 (43.9 to 58.5)	47.0 (37.7 to 55.1)	58.7 (22.1 to 85.0)	-	-
	1-5 months	52.0 (20.9 to 80.2)	-	8.3 (1.0 to 18.5)	-	51.4 (43.9 to 58.5)	47.0 (37.7 to 55.1)	58.7 (22.1 to 85.0)	0.4 (-0.7 to 2.4)	-
	6-11 months	50.8 (24.3 to 78.4)	-	8.3 (1.0 to 18.5)	-	7.2 (2.6 to 12.7)	47.0 (37.7 to 55.1)	58.7 (22.1 to 85.0)	0.5 (-0.7 to 2.4)	-
	12 to 23 months	49.3 (26.8 to 74.1)	-	8.3 (1.0 to 18.5)	-	13.9 (5.6 to 23.1)	47.0 (37.7 to 55.1)	58.7 (22.1 to 85.0)	0.4 (-0.7 to 2.2)	1.3 (-2.1 to 7.7)
	2 to 4 years	35.6 (14.7 to 56.6)	-	8.3 (1.0 to 18.5)	-	-	47.0 (37.7 to 55.1)	58.7 (22.1 to 85.0)	0.4 (-0.6 to 1.9)	1.3 (-2.1 to 7.7)
Panama	Early Neonatal	-	66.8 (62.1 to 71.2)	4.4 (0.5 to 10.1)	6.3 (0.2 to 14.1)	-	30.2 (22.7 to 37.6)	48.7 (13.3 to 78.6)	-	-
	Late Neonatal	-	65.7 (62.8 to 68.5)	4.4 (0.5 to 10.1)	5.0 (0.0 to 11.6)	56.2 (49.2 to 62.6)	30.2 (22.7 to 37.6)	48.7 (13.3 to 78.6)	-	-
	1-5 months	51.7 (26.0 to 74.8)	-	4.4 (0.5 to 10.1)	-	56.2 (49.2 to 62.6)	30.2 (22.7 to 37.6)	48.7 (13.3 to 78.6)	0.7 (-1.1 to 3.9)	-
	6-11 months	47.7 (25.3 to 70.7)	-	4.4 (0.5 to 10.1)	-	8.3 (3.2 to 14.3)	30.2 (22.7 to 37.6)	48.7 (13.3 to 78.6)	0.6 (-1.1 to 3.4)	-
	12 to 23 months	45.1 (25.8 to 67.9)	-	4.4 (0.5 to 10.1)	-	15.5 (6.2 to 24.8)	30.2 (22.7 to 37.6)	48.7 (13.3 to 78.6)	0.8 (-1.4 to 4.2)	0.8 (-1.4 to 5.0)
	2 to 4 years	27.4 (7.3 to 46.2)	-	4.4 (0.5 to 10.1)	-	-	30.2 (22.7 to 37.6)	48.7 (13.3 to 78.6)	0.8 (-1.4 to 4.3)	0.8 (-1.4 to 5.0)
Venezuela (Bolivarian Republic of)	Early Neonatal	-	54.6 (48.3 to 60.2)	5.2 (0.5 to 12.5)	6.2 (1.1 to 12.5)	-	22.5 (15.8 to 30.3)	45.0 (12.2 to 74.9)	-	-
	Late Neonatal	-	57.1 (53.4 to 60.8)	5.2 (0.5 to 12.5)	5.6 (0.4 to 12.2)	58.6 (51.1 to 65.4)	22.5 (15.8 to 30.3)	45.0 (12.2 to 74.9)	-	-
	1-5 months	63.8 (27.2 to 87.7)	-	5.2 (0.5 to 12.5)	-	58.6 (51.1 to 65.4)	22.5 (15.8 to 30.3)	45.0 (12.2 to 74.9)	1.6 (-3.1 to 7.9)	-
	6-11 months	61.3 (27.8 to 86.4)	-	5.2 (0.5 to 12.5)	-	8.4 (3.1 to 14.7)	22.5 (15.8 to 30.3)	45.0 (12.2 to 74.9)	1.7 (-3.0 to 9.3)	-
	12 to 23 months	58.8 (26.4 to 85.1)	-	5.2 (0.5 to 12.5)	-	16.5 (6.4 to 26.4)	22.5 (15.8 to 30.3)	45.0 (12.2 to 74.9)	1.8 (-3.2 to 9.6)	1.4 (-2.5 to 8.3)
	2 to 4 years	42.6 (14.3 to 67.9)	-	5.2 (0.5 to 12.5)	-	-	22.5 (15.8 to 30.3)	45.0 (12.2 to 74.9)	2.1 (-3.9 to 11.4)	1.4 (-2.5 to 8.3)
Tropical Latin America	Early Neonatal	-	68.7 (64.5 to 72.2)	7.6 (0.8 to 16.6)	7.2 (5.4 to 9.1)	-	36.5 (29.8 to 43.8)	50.2 (15.2 to 78.2)	-	-
	Late Neonatal	-	66.7 (64.5 to 68.9)	7.9 (0.8 to 17.1)	6.2 (4.7 to 7.9)	51.9 (44.8 to 58.9)	38.4 (31.5 to 45.6)	50.9 (15.5 to 78.8)	-	-
	1-5 months	59.7 (27.7 to 84.0)	-	7.8 (0.8 to 17.2)	-	52.1 (45.0 to 59.0)	37.2 (30.3 to 44.5)	50.9 (15.5 to 78.4)	2.6 (-5.1 to 13.5)	-
	6-11 months	53.2 (25.3 to 79.0)	-	7.8 (0.8 to 17.1)	-	10.8 (4.2 to 18.5)	37.2 (30.2 to 4 years4.8)	50.9 (15.4 to 78.3)	2.6 (-5.5 to 14.2)	-
	12 to 23 months	44.3 (21.2 to 70.1)	-	7.4 (0.8 to 16.3)	-	17.9 (7.4 to 28.5)	35.7 (28.6 to 43.0)	49.8 (15.0 to 77.4)	2.6 (-5.2 to 13.1)	0.6 (-0.9 to 3.5)
	2 to 4 years	24.1 (4.5 to 43.8)	-	7.6 (0.8 to 16.7)	-	-	34.5 (28.0 to 41.4)	49.3 (14.8 to 77.3)	2.7 (-5.0 to 13.4)	0.6 (-1.0 to 3.7)
Brazil	Early Neonatal	-	69.4 (65.4 to 72.9)	7.6 (0.8 to 16.8)	7.0 (5.3 to 8.9)	-	36.7 (29.9 to 44.0)	50.2 (15.1 to 77.5)	-	-
	Late Neonatal	-	67.0 (64.8 to 69.1)	7.9 (0.8 to 17.2)	6.1 (4.5 to 7.8)	51.9 (44.7 to 58.7)	38.7 (31.7 to 45.9)	50.9 (15.6 to 78.8)	-	-
	1-5 months	59.7 (28.0 to 83.6)	-	7.8 (0.8 to 17.3)	-	52.1 (45.0 to 59.2)	37.5 (30.7 to 44.8)	50.9 (15.5 to 78.4)	2.6 (-5.3 to 13.8)	-
	6-11 months	53.0 (25.6 to 78.6)	-	7.8 (0.8 to 17.3)	-	11.1 (4.3 to 18.7)	37.5 (30.7 to 44.9)	50.9 (15.5 to 77.8)	2.6 (-5.7 to 14.8)	-
	12 to 23 months	44.4 (21.2 to 70.2)	-	7.4 (0.7 to 16.3)	-	18.0 (7.4 to 28.5)	35.7 (28.7 to 43.2)	49.8 (15.0 to 77.6)	2.6 (-5.2 to 13.1)	0.6 (-0.9 to 3.5)
	2 to 4 years	23.8 (4.0 to 43.8)	-	7.6 (0.7 to 16.9)	-	-	34.6 (28.0 to 41.7)	49.2 (14.9 to 76.9)	2.8 (-5.2 to 13.7)	0.6 (-1.0 to 3.7)
Paraguay	Early Neonatal	-	62.1 (55.0 to 68.2)	7.8 (0.8 to 17.0)	9.1 (1.9 to 18.1)	-	34.1 (25.9 to 43.3)	51.0 (16.7 to 79.8)	-	-
	Late Neonatal	-	62.8 (59.0 to 66.3)	7.8 (0.8 to 17.0)	8.0 (1.4 to 16.7)	51.3 (43.4 to 58.8)	34.1 (25.9 to 43.3)	51.0 (16.7 to 79.8)	-	-
	1-5 months	59.3 (24.1 to 86.1)	-	7.8 (0.8 to 17.0)	-	51.3 (43.4 to 58.8)	34.1 (25.9 to 43.3)	51.0 (16.7 to 79.8)	1.6 (-2.9 to 8.6)	-
	6-11 months	54.7 (23.0 to 83.4)	-	7.8 (0.8 to 17.0)	-	7.6 (2.7 to 13.1)	34.1 (25.9 to 43.3)	51.0 (16.7 to 79.8)	1.7 (-2.7 to 8.5)	-
	12 to 23 months	39.2 (16.4 to 66.2)	-	7.8 (0.8 to 17.0)	-	16.7 (6.8 to 26.7)	34.1 (25.9 to 43.3)	51.0 (16.7 to 79.8)	1.6 (-2.7 to 8.7)	0.6 (-1.0 to 3.6)
	2 to 4 years	28.0 (11.1 to 49.3)	-	7.8 (0.8 to 17.0)	-	-	34.1 (25.9 to 43.3)	51.0 (16.7 to 79.8)	1.7 (-3.0 to 9.3)	0.6 (-1.0 to 3.6)
North Africa and Middle East	Early Neonatal	-	71.6 (64.2 to 76.7)	12.0 (1.7 to 22.9)	23.1 (17.6 to 29.1)	-	42.3 (33.5 to 52.9)	57.5 (25.5 to 81.7)	-	-
	Late Neonatal	-	72.5 (67.6 to 76.8)	10.8 (1.4 to 21.0)	21.9 (16.5 to 28.2)	45.9 (36.6 to 54.4)	38.7 (30.0 to 48.1)	52.4 (22.9 to 78.1)	-	-
	1-5 months	77.7 (46.8 to 93.2)	-	12.8 (1.6 to 24.7)	-	45.3 (36.1 to 54.0)	43.1 (35.1 to 51.3)	57.5 (25.8 to 81.4)	3.1 (-8.0 to 15.7)	-
	6-11 months	77.8 (50.2 to 93.3)	-	14.1 (1.9 to 26.8)	-	3.6 (1.3 to 6.1)	46.7 (39.3 to 54.9)	61.1 (28.6 to 84.1)	3.5 (-9.5 to 18.4)	-
	12 to 23 months	71.1 (44.8 to 89.9)	-	11.3 (1.6 to 21.8)	-	10.7 (4.1 to 17.6)	41.0 (33.6 to 49.5)	54.8 (23.4 to 79.7)	3.6 (-9.3 to 18.0)	3.6 (-6.9 to 16.4)
	2 to 4 years	61.2 (34.5 to 80.4)	-	11.5 (1.6 to 22.6)	-	-	41.7 (34.3 to 49.7)	56.5 (24.9 to 81.7)	3.8 (-9.4 to 19.1)	3.8 (-7.1 to 18.1)
Afghanistan	Early Neonatal	-	84.7 (80.8 to 87.5)	21.7 (3.3 to 39.7)	32.4 (18.9 to 46.2)	-	60.1 (53.2 to 66.2)	76.6 (44.0 to 93.1)	-	-
	Late Neonatal	-	79.9 (77.5 to 82.0)	21.7 (3.3 to 39.7)	29.8 (18.4 to 42.3)	41.5 (31.9 to 50.8)	60.1 (53.2 to 66.2)	76.6 (44.0 to 93.1)	-	-
	1-5 months	87.3 (66.8 to 96.0)	-	21.7 (3.3 to 39.7)	-	41.5 (31.9 to 50.8)	60.1 (53.2 to 66.2)	76.6 (44.0 to 93.1)	6.1 (-15.0 to 31.6)	-
	6-11 months	85.2 (63.9 to 95.7)	-	21.7 (3.3 to 39.7)	-	2.6 (0.9 to 4.6)	60.1 (53.2 to 66.2)	76.6 (44.0 to 93.1)	6.3 (-15.8 to 30.8)	-
	12 to 23 months	83.6 (62.6 to 95.5)	-	21.7 (3.3 to 39.7)	-	7.3 (2.7 to 12.4)	60.1 (53.2 to 66.2)	76.6 (44.0 to 93.1)	8.1 (-23.4 to 38.8)	5.5 (-11.3 to 25.0)
	2 to 4 years	75.7 (55.5 to 90.3)	-	21.7 (3.3 to 39.7)	-	-	60.1 (53.2 to 66.2)	76.6 (44.0 to 93.1)	8.3 (-23.0 to 40.1)	5.5 (-11.2 to 25.1)
Algeria	Early Neonatal	-	31.8 (8.3 to 48.5)	6.4 (0.7 to 14.3)	5.6 (0.3 to 13.1)	-	13.2 (8.1 to 19.4)	47.8 (14.7 to 78.0)	-	-
	Late Neonatal	-	39.8 (28.3 to 49.7)	6.4 (0.7 to 14.3)	6.6 (1.4 to 13.2)	53.4 (46.0 to 60.6)	13.2 (8.1 to 19.4)	47.8 (14.7 to 78.0)	-	-
	1-5 months	67.7 (28.6 to 90.0)	-	6.4 (0.7 to 14.3)	-	53.4 (46.0 to 60.6)	13.2 (8.1 to 19.4)	47.8 (14.7 to 78.0)	0.9 (-1.5 to 4.5)	-
	6-11 months	62.3 (27.2 to 87.9)	-	6.4 (0.7 to 14.3)	-	9.1 (3.3 to 15.5)	13.2 (8.1 to 19.4)	47.8 (14.7 to 78.0)	0.9 (-1.6 to 5.1)	-
	12 to 23 months	53.7 (23.7 to 81.6)	-	6.4 (0.7 to 14.3)	-	16.0 (6.4 to 25.8)	13.2 (8.1 to 19.4)	47.8 (14.7 to 78.0)	1.0 (-1.7 to 5.5)	1.6 (-2.9 to 9.5)
	2 to 4 years	35.8 (7.7 to 62.0)	-	6.4 (0.7 to 14.3)	-	-	13.2 (8.1 to 19.4)	47.8 (14.7 to 78.0)	1.0 (-1.5 to 5.3)	1.6 (-3.0 to 9.6)
Bahrain	Early Neonatal	-	70.2 (63.2 to 75.8)	3.5 (0.4 to 8.3)	22.9 (11.8 to 36.0)	-	12.5 (7.6 to 18.2)	39.3 (10.7 to 71.1)	-	-
	Late Neonatal	-	59.4 (53.7 to 64.6)	3.5 (0.4 to 8.3)	17.7 (8.7 to 28.7)	51.7 (44.7 to 58.6)	12.5 (7.6 to 18.2)	39.3 (10.7 to 71.1)	-	-
	1-5 months	58.9 (24.6 to 85.4)	-	3.5 (0.4 to 8.3)	-	51.7 (44.7 to 58.6)	12.5 (7.6 to 18.2)	39.3 (10.7 to 71.1)	0.4 (-0.7 to 2.4)	-
	6-11 months	55.3 (22.7 to 82.8)	-	3.5 (0.4 to 8.3)	-	10.9 (4.1 to 18.1)	12.5 (7.6 to 18.2)	39.3 (10.7 to 71.1)	0.4 (-0.8 to 2.5)	-
	12 to 23 months	49.2 (22.7 to 77.1)	-	3.5 (0.4 to 8.3)	-	18.1 (7.4 to 28.9)	12.5 (7.6 to 18.2)	39.3 (10.7 to 71.1)	0.4 (-0.7 to 2.3)	0.6 (-0.9 to 3.6)
	2 to 4 years	25.0 (1.0 to 47.6)	-	3.5 (0.4 to 8.3)	-	-	12.5 (7.6 to 18.2)	39.3 (10.7 to 71.1)	0.4 (-0.6 to 2.1)	0.6 (-0.9 to 3.6)
Egypt	Early Neonatal	-	84.3 (81.3 to 86.9)	4.7 (0.5 to 11.4)	28.1 (14.8 to 44.1)	-	24.8 (17.3 to 33.9)	30.6 (6.7 to 62.1)	-	-
	Late Neonatal	-	80.2 (77.4 to 82.2)	4.7 (0.5 to 11.4)	24.2 (12.9 to 37.6)	44.8 (34.8 to 54.4)	24.8 (17.3 to 33.9)	30.6 (6.7 to 62.1)	-	-
	1-5 months	71.2 (31.2 to 91.5)	-	4.7 (0.5 to 11.4)	-	44.8 (34.8 to 54.4)	24.8 (17.3 to 33.9)	30.6 (6.7 to 62.1)	0.7 (-1.1 to 3.8)	-
	6-11 months	67.4 (33.3 to 89.7)	-	4.7 (0.5 to 11.4)	-	3.2 (1.2 to 5.6)	24.8 (17.3 to 33.9)	30.6 (6.7 to 62.1)	0.7 (-1.1 to 3.5)	-
	12 to 23 months	61.8 (31.2 to 86.7)	-	4.7 (0.5 to 11.4)	-	12.4 (4.8 to 20.3)	24.8 (17.3 to 33.9)	30.6 (6.7 to 62.1)	0.7 (-1.2 to 3.9)	0.5 (-0.9 to 3.3)
	2 to 4 years	45.9 (17.9 to 70.7)	-	4.7 (0.5 to 11.4)	-	-	24.8 (17.3 to 33.9)	30.6 (6.7 to 62.1)	0.7 (-1.1 to 3.6)	0.5 (-0.9 to 3.3)
Iran (Islamic Republic of)	Early Neonatal	-	44.7 (37.2 to 51.8)	4.9 (0.5 to 11.2)	11.2 (8.1 to 14.7)	-	39.3 (30.4 to 47.9)	44.7 (12.8 to 73.4)	-	-
	Late Neonatal	-	49.6 (46.0 to 53.5)	4.9 (0.5 to 10.8)	11.4 (8.9 to 14.2)	42.9 (34.7 to 51.1)	38.9 (30.3 to 47.7)	44.3 (12.5 to 73.4)	-	-
	1-5 months	56.7 (22.2 to 80.3)	-	4.9 (0.5 to 11.0)	-	43.0 (34.6 to 51.1)	38.8 (30.3 to 47.3)	44.6 (12.4 to 75.3)	0.6 (-1.2 to 3.1)	-
	6-11 months	51.8 (20.8 to 77.3)	-	4.9 (0.5 to 11.5)	-	3.0 (1.0 to 5.3)	39.3 (30.7 to 48.4)	44.8 (13.2 to 74.4)	0.6 (-1.2 to 3.5)	-
	12 to 23 months	49.1 (24.0 to 74.5)	-	5.0 (0.5 to 11.0)	-	8.6 (3.2 to 15.0)	39.3 (30.9 to 48.4)	45.0 (12.5 to 73.9)	0.6 (-1.2 to 3.1)	1.6 (-2.9 to 9.2)
	2 to 4 years	33.5 (8.8 to 55.8)	-	4.6 (0.4 to 10.5)	-	-	38.3 (29.9 to 46.8)	42.9 (11.6 to 72.3)	0.6 (-1.1 to 3.1)	1.5 (-2.7 to 8.8)
Iraq	Early Neonatal	-	69.3 (62.7 to 75.3)	3.3 (0.3 to 7.6)	17.3 (8.6 to 27.6)	-	18.8 (12.3 to 26.3)	38.7 (10.3 to 69.9)	-	-
	Late Neonatal	-	70.6 (65.7 to 74.6)	3.3 (0.3 to 7.6)	14.5 (6.1 to 25.8)	53.5 (45.6 to 61.3)	18.8 (12.3 to 26.3)	38.7 (10.3 to 69.9)	-	-
	1-5 months	73.6 (39.6 to 92.0)	-	3.3 (0.3 to 7.6)	-	53.5 (45.6 to 61.3)	18.8 (12.3 to 26.3)	38.7 (10.3 to 69.9)	1.0 (-1.8 to 5.3)	-
	6-11 months	70.1 (35.8 to 90.3)	-	3.3 (0.3 to 7.6)	-	8.8 (3.4 to 15.2)	18.8 (12.3 to 26.3)	38.7 (10.3 to 69.9)	1.0 (-1.8 to 5.5)	-
	12 to 23 months	62.8 (33.8 to 86.2)	-	3.3 (0.3 to 7.6)	-	15.9 (6.5 to 25.4)	18.8 (12.3 to 26.3)	38.7 (10.3 to 69.9)	1.2 (-2.1 to 6.3)	2.9 (-5.0 to 15.3)
	2 to 4 years	52.4 (24.4 to 75.9)	-	3.3 (0.3 to 7.6)	-	-	18.8 (12.3 to 26.3)	38.7 (10.3 to 69.9)	1.2 (-2.1 to 6.4)	2.9 (-5.0 to 15.4)
Jordan	Early Neonatal	-	70.2 (64.4 to 75.4)	4.8 (0.5 to 11.0)	15.3 (6.0 to 26.7)	-	19.2 (12.8 to 26.6)	46.0 (14.5 to 76.5)	-	-
	Late Neonatal	-	68.9 (64.8 to 72.9)	4.8 (0.5 to 11.0)	12.7 (4.7 to 21.8)	55.0 (47.9 to 62.2)	19.2 (12.8 to 26.6)	46.0 (14.5 to 76.5)	-	-
	1-5 months	50.5 (17.9 to 79.2)	-	4.8 (0.5 to 11.0)	-	55.0 (47.9 to 62.2)	19.2 (12.8 to 26.6)	46.0 (14.5 to 76.5)	1.2 (-2.0 to 5.9)	-
	6-11 months	48.3 (17.1 to 77.9)	-	4.8 (0.5 to 11.0)	-	10.4 (3.9 to 17.3)	19.2 (12.8 to 26.6)	46.0 (14.5 to 76.5)	1.1 (-2.0 to 6.4)	-
	12 to 23 months	41.7 (16.0 to 71.0)	-	4.8 (0.5 to 11.0)	-	18.0 (7.5 to 28.4)	19.2 (12.8 to 26.6)	46.0 (14.5 to 76.5)	1.4 (-2.4 to 7.2)	1.6 (-2.7 to 9.2)
	2 to 4 years	29.2 (5.1 to 52.8)	-	4.8 (0.5 to 11.0)	-	-	19.2 (12.8 to 26.6)	46.0 (14.5 to 76.5)	1.5 (-2.5 to 7.9)	1.6 (-2.7 to 9.3)
Kuwait	Early Neonatal	-	60.2 (53.9 to 65.5)	2.7 (0.3 to 6.5)	18.6 (8.5 to 29.6)	-	7.1 (4.3 to 10.7)	32.7 (7.9 to 62.0)	-	-
	Late Neonatal	-	45.1 (40.0 to 49.9)	2.7 (0.3 to 6.5)	13.0 (5.3 to 21.2)	52.0 (44.9 to 58.8)	7.1 (4.3 to 10.7)	32.7 (7.9 to 62.0)	-	-
	1-5 months	45.5 (16.1 to 70.4)	-	2.7 (0.3 to 6.5)	-	52.0 (44.9 to 58.8)	7.1 (4.3 to 10.7)	32.7 (7.9 to 62.0)	0.2 (-0.3 to 1.0)	-
	6-11 months	40.7 (14.4 to 66.0)	-	2.7 (0.3 to 6.5)	-	10.4 (3.8 to 17.7)	7.1 (4.3 to 10.7)	32.7 (7.9 to 62.0)	0.2 (-0.3 to 0.9)	-
	12 to 23 months	32.3 (10.1 to 57.9)	-	2.7 (0.3 to 6.5)	-	17.9 (7.3 to 28.6)	7.1 (4.3 to 10.7)	32.7 (7.9 to 62.0)	0.2 (-0.3 to 1.0)	0.5 (-0.8 to 3.1)
	2 to 4 years	13.4 (-3.6 to 30.4)	-	2.7 (0.3 to 6.5)	-	-	7.1 (4.3 to 10.7)	32.7 (7.9 to 62.0)	0.2 (-0.3 to 0.9)	0.5 (-0.8 to 3.1)
Lebanon	Early Neonatal	-	53.2 (41.6 to 62.7)	4.1 (0.4 to 9.9)	7.9 (1.8 to 15.4)	-	6.1 (3.6 to 9.5)	51.7 (14.9 to 80.8)	-	-
	Late Neonatal	-	45.7 (36.6 to 54.5)	4.1 (0.4 to 9.9)	6.1 (0.7 to 12.0)	53.5 (45.5 to 60.4)	6.1 (3.6 to 9.5)	51.7 (14.9 to 80.8)	-	-
	1-5 months	62.3 (26.8 to 86.4)	-	4.1 (0.4 to 9.9)	-	53.5 (45.5 to 60.4)	6.1 (3.6 to 9.5)	51.7 (14.9 to 80.8)	0.5 (-0.8 to 2.6)	-
	6-11 months	56.8 (25.5 to 82.7)	-	4.1 (0.4 to 9.9)	-	7.1 (2.5 to 12.5)	6.1 (3.6 to 9.5)	51.7 (14.9 to 80.8)	0.5 (-0.7 to 2.6)	-
	12 to 23 months	49.5 (22.4 to 76.1)	-	4.1 (0.4 to 9.9)	-	15.7 (6.4 to 25.2)	6.1 (3.6 to 9.5)	51.7 (14.9 to 80.8)	0.5 (-0.8 to 2.7)	0.9 (-1.5 to 5.2)
	2 to 4 years	31.0 (3.2 to 56.6)	-	4.1 (0.4 to 9.9)	-	-	6.1 (3.6 to 9.5)	51.7 (14.9 to 80.8)	0.5 (-0.9 to 2.9)	0.9 (-1.5 to 5.2)
Libya	Early Neonatal	-	51.7 (41.4 to 60.7)	5.3 (0.6 to 12.1)	12.8 (3.6 to 23.3)	-	33.7 (25.3 to 42.5)	53.7 (17.6 to 81.3)	-	-
	Late Neonatal	-	47.0 (36.7 to 54.3)	5.3 (0.6 to 12.1)	10.3 (2.5 to 19.8)	46.4 (38.2 to 54.2)	33.7 (25.3 to 42.5)	53.7 (17.6 to 81.3)	-	-
	1-5 months	71.0 (34.4 to 91.3)	-	5.3 (0.6 to 12.1)	-	46.4 (38.2 to 54.2)	33.7 (25.3 to 42.5)	53.7 (17.6 to 81.3)	0.7 (-1.1 to 3.4)	-
	6-11 months	69.2 (35.3 to 91.0)	-	5.3 (0.6 to 12.1)	-	5.0 (1.9 to 8.8)	33.7 (25.3 to 42.5)	53.7 (17.6 to 81.3)	0.7 (-1.1 to 3.7)	-
	12 to 23 months	63.5 (32.2 to 88.0)	-	5.3 (0.6 to 12.1)	-	12.7 (4.8 to 20.7)	33.7 (25.3 to 42.5)	53.7 (17.6 to 81.3)	0.9 (-1.3 to 4.9)	2.9 (-5.0 to 15.3)
	2 to 4 years	50.0 (16.1 to 77.7)	-	5.3 (0.6 to 12.1)	-	-	33.7 (25.3 to 42.5)	53.7 (17.6 to 81.3)	0.9 (-1.3 to 5.0)	2.9 (-4.9 to 15.3)
Morocco	Early Neonatal	-	59.7 (49.4 to 68.9)	7.8 (0.9 to 17.3)	10.1 (2.4 to 18.0)	-	23.2 (16.1 to 31.1)	56.3 (21.5 to 83.9)	-	-
	Late Neonatal	-	60.0 (52.7 to 66.9)	7.8 (0.9 to 17.3)	9.0 (1.9 to 17.3)	50.0 (42.2 to 57.5)	23.2 (16.1 to 31.1)	56.3 (21.5 to 83.9)	-	-
	1-5 months	61.4 (23.6 to 87.6)	-	7.8 (0.9 to 17.3)	-	50.0 (42.2 to 57.5)	23.2 (16.1 to 31.1)	56.3 (21.5 to 83.9)	1.7 (-3.2 to 9.0)	-
	6-11 months	57.1 (24.2 to 84.0)	-	7.8 (0.9 to 17.3)	-	7.2 (2.5 to 12.5)	23.2 (16.1 to 31.1)	56.3 (21.5 to 83.9)	1.7 (-3.4 to 9.2)	-
	12 to 23 months	49.9 (23.1 to 78.3)	-	7.8 (0.9 to 17.3)	-	15.4 (6.0 to 24.6)	23.2 (16.1 to 31.1)	56.3 (21.5 to 83.9)	1.9 (-3.5 to 10.1)	0.8 (-1.4 to 4.9)
	2 to 4 years	47.6 (22.6 to 73.9)	-	7.8 (0.9 to 17.3)	-	-	23.2 (16.1 to 31.1)	56.3 (21.5 to 83.9)	1.9 (-3.8 to 9.6)	0.8 (-1.4 to 4.9)
Oman	Early Neonatal	-	60.7 (49.1 to 69.2)	3.8 (0.4 to 9.0)	17.4 (9.4 to 27.7)	-	5.9 (3.6 to 9.1)	45.7 (12.6 to 75.5)	-	-
	Late Neonatal	-	58.5 (50.5 to 64.7)	3.8 (0.4 to 9.0)	14.4 (6.7 to 24.4)	39.5 (31.5 to 47.3)	5.9 (3.6 to 9.1)	45.7 (12.6 to 75.5)	-	-
	1-5 months	75.3 (35.3 to 93.6)	-	3.8 (0.4 to 9.0)	-	39.5 (31.5 to 47.3)	5.9 (3.6 to 9.1)	45.7 (12.6 to 75.5)	0.4 (-0.7 to 2.2)	-
	6-11 months	69.2 (31.6 to 90.6)	-	3.8 (0.4 to 9.0)	-	3.3 (1.2 to 5.9)	5.9 (3.6 to 9.1)	45.7 (12.6 to 75.5)	0.4 (-0.7 to 2.4)	-
	12 to 23 months	66.9 (34.1 to 89.5)	-	3.8 (0.4 to 9.0)	-	9.8 (3.7 to 16.8)	5.9 (3.6 to 9.1)	45.7 (12.6 to 75.5)	0.4 (-0.8 to 2.5)	0.9 (-1.5 to 5.4)
	2 to 4 years	42.8 (11.4 to 68.9)	-	3.8 (0.4 to 9.0)	-	-	5.9 (3.6 to 9.1)	45.7 (12.6 to 75.5)	0.4 (-0.7 to 2.4)	0.9 (-1.5 to 5.4)
Palestine	Early Neonatal	-	53.7 (44.0 to 61.6)	7.4 (0.8 to 16.5)	11.5 (4.2 to 20.1)	-	13.7 (8.9 to 20.0)	54.2 (18.6 to 82.1)	-	-
	Late Neonatal	-	53.9 (48.0 to 59.3)	7.4 (0.8 to 16.5)	10.2 (3.3 to 18.2)	52.5 (43.9 to 60.1)	13.7 (8.9 to 20.0)	54.2 (18.6 to 82.1)	-	-
	1-5 months	52.7 (19.0 to 80.8)	-	7.4 (0.8 to 16.5)	-	52.5 (43.9 to 60.1)	13.7 (8.9 to 20.0)	54.2 (18.6 to 82.1)	1.1 (-2.2 to 6.3)	-
	6-11 months	47.2 (16.8 to 76.4)	-	7.4 (0.8 to 16.5)	-	5.8 (2.1 to 10.1)	13.7 (8.9 to 20.0)	54.2 (18.6 to 82.1)	1.1 (-2.3 to 5.8)	-
	12 to 23 months	42.4 (17.2 to 71.6)	-	7.4 (0.8 to 16.5)	-	16.1 (6.5 to 25.6)	13.7 (8.9 to 20.0)	54.2 (18.6 to 82.1)	1.2 (-2.1 to 5.8)	7.9 (-19.3 to 33.5)
	2 to 4 years	31.5 (9.3 to 55.9)	-	7.4 (0.8 to 16.5)	-	-	13.7 (8.9 to 20.0)	54.2 (18.6 to 82.1)	1.3 (-2.4 to 6.7)	7.9 (-19.6 to 33.7)
Qatar	Early Neonatal	-	68.3 (61.5 to 75.0)	2.6 (0.2 to 6.0)	24.6 (12.7 to 36.4)	-	6.6 (4.0 to 10.4)	32.2 (6.8 to 61.8)	-	-
	Late Neonatal	-	58.7 (51.1 to 66.2)	2.6 (0.2 to 6.0)	20.8 (11.1 to 32.6)	52.3 (45.4 to 59.0)	6.6 (4.0 to 10.4)	32.2 (6.8 to 61.8)	-	-
	1-5 months	46.6 (17.6 to 72.5)	-	2.6 (0.2 to 6.0)	-	52.3 (45.4 to 59.0)	6.6 (4.0 to 10.4)	32.2 (6.8 to 61.8)	0.2 (-0.3 to 1.1)	-
	6-11 months	40.8 (14.9 to 66.0)	-	2.6 (0.2 to 6.0)	-	10.1 (3.8 to 17.1)	6.6 (4.0 to 10.4)	32.2 (6.8 to 61.8)	0.2 (-0.2 to 1.0)	-
	12 to 23 months	37.8 (15.2 to 63.1)	-	2.6 (0.2 to 6.0)	-	17.8 (7.3 to 28.1)	6.6 (4.0 to 10.4)	32.2 (6.8 to 61.8)	0.2 (-0.3 to 1.0)	0.2 (-0.4 to 1.6)
	2 to 4 years	16.7 (-2.6 to 35.1)	-	2.6 (0.2 to 6.0)	-	-	6.6 (4.0 to 10.4)	32.2 (6.8 to 61.8)	0.2 (-0.3 to 1.1)	0.2 (-0.4 to 1.6)
Saudi Arabia	Early Neonatal	-	41.9 (29.2 to 53.2)	3.1 (0.3 to 7.5)	13.5 (5.5 to 22.8)	-	8.6 (5.2 to 13.3)	36.6 (8.7 to 66.6)	-	-
	Late Neonatal	-	47.7 (40.7 to 54.3)	3.1 (0.3 to 7.5)	13.5 (6.0 to 22.7)	45.4 (37.2 to 53.3)	8.6 (5.2 to 13.3)	36.6 (8.7 to 66.6)	-	-
	1-5 months	61.1 (17.3 to 88.7)	-	3.1 (0.3 to 7.5)	-	45.4 (37.2 to 53.3)	8.6 (5.2 to 13.3)	36.6 (8.7 to 66.6)	0.1 (-0.2 to 0.6)	-
	6-11 months	55.7 (17.6 to 85.1)	-	3.1 (0.3 to 7.5)	-	5.0 (1.7 to 8.8)	8.6 (5.2 to 13.3)	36.6 (8.7 to 66.6)	0.1 (-0.2 to 0.6)	-
	12 to 23 months	49.3 (20.1 to 78.4)	-	3.1 (0.3 to 7.5)	-	12.7 (4.8 to 20.8)	8.6 (5.2 to 13.3)	36.6 (8.7 to 66.6)	0.1 (-0.2 to 0.6)	0.8 (-1.3 to 4.7)
	2 to 4 years	32.8 (4.2 to 59.9)	-	3.1 (0.3 to 7.5)	-	-	8.6 (5.2 to 13.3)	36.6 (8.7 to 66.6)	0.1 (-0.2 to 0.6)	0.8 (-1.4 to 4.8)
Sudan	Early Neonatal	-	51.0 (35.6 to 62.9)	10.0 (1.2 to 21.2)	16.3 (6.1 to 28.3)	-	58.9 (51.8 to 65.2)	64.4 (27.1 to 87.7)	-	-
	Late Neonatal	-	55.1 (46.6 to 62.4)	10.0 (1.2 to 21.2)	17.3 (7.5 to 27.8)	39.1 (30.3 to 47.7)	58.9 (51.8 to 65.2)	64.4 (27.1 to 87.7)	-	-
	1-5 months	75.9 (39.2 to 93.3)	-	10.0 (1.2 to 21.2)	-	39.1 (30.3 to 47.7)	58.9 (51.8 to 65.2)	64.4 (27.1 to 87.7)	2.2 (-3.7 to 11.7)	-
	6-11 months	78.0 (45.1 to 94.2)	-	10.0 (1.2 to 21.2)	-	1.3 (0.4 to 2.3)	58.9 (51.8 to 65.2)	64.4 (27.1 to 87.7)	2.2 (-3.8 to 12.4)	-
	12 to 23 months	80.7 (54.8 to 94.6)	-	10.0 (1.2 to 21.2)	-	6.8 (2.6 to 11.7)	58.9 (51.8 to 65.2)	64.4 (27.1 to 87.7)	3.7 (-6.9 to 19.2)	4.9 (-9.5 to 22.5)
	2 to 4 years	73.8 (40.6 to 90.7)	-	10.0 (1.2 to 21.2)	-	-	58.9 (51.8 to 65.2)	64.4 (27.1 to 87.7)	3.7 (-6.8 to 19.7)	4.9 (-9.5 to 22.4)
Syrian Arab Republic	Early Neonatal	-	70.8 (63.9 to 76.3)	4.9 (0.5 to 11.2)	14.1 (5.9 to 23.6)	-	17.4 (11.6 to 24.3)	41.0 (11.5 to 71.6)	-	-
	Late Neonatal	-	66.0 (59.2 to 70.8)	4.9 (0.5 to 11.2)	11.8 (3.9 to 21.2)	50.5 (41.5 to 58.5)	17.4 (11.6 to 24.3)	41.0 (11.5 to 71.6)	-	-
	1-5 months	72.9 (35.1 to 90.9)	-	4.9 (0.5 to 11.2)	-	50.5 (41.5 to 58.5)	17.4 (11.6 to 24.3)	41.0 (11.5 to 71.6)	1.6 (-2.7 to 7.9)	-
	6-11 months	67.0 (31.3 to 87.0)	-	4.9 (0.5 to 11.2)	-	4.9 (1.7 to 8.6)	17.4 (11.6 to 24.3)	41.0 (11.5 to 71.6)	1.6 (-2.6 to 8.4)	-
	12 to 23 months	73.6 (42.3 to 92.3)	-	4.9 (0.5 to 11.2)	-	12.9 (5.0 to 21.2)	17.4 (11.6 to 24.3)	41.0 (11.5 to 71.6)	2.0 (-2.9 to 10.0)	3.0 (-5.0 to 15.5)
	2 to 4 years	46.5 (11.4 to 71.7)	-	4.9 (0.5 to 11.2)	-	-	17.4 (11.6 to 24.3)	41.0 (11.5 to 71.6)	1.9 (-3.4 to 10.4)	3.0 (-5.0 to 15.6)
Tunisia	Early Neonatal	-	53.2 (40.8 to 62.8)	4.5 (0.5 to 10.6)	9.6 (2.1 to 18.6)	-	20.6 (13.6 to 28.5)	54.0 (17.9 to 81.7)	-	-
	Late Neonatal	-	45.4 (30.3 to 56.4)	4.5 (0.5 to 10.6)	7.0 (0.9 to 15.5)	57.7 (49.4 to 64.8)	20.6 (13.6 to 28.5)	54.0 (17.9 to 81.7)	-	-
	1-5 months	65.6 (28.0 to 88.1)	-	4.5 (0.5 to 10.6)	-	57.7 (49.4 to 64.8)	20.6 (13.6 to 28.5)	54.0 (17.9 to 81.7)	0.6 (-1.0 to 3.0)	-
	6-11 months	56.0 (21.6 to 82.9)	-	4.5 (0.5 to 10.6)	-	7.8 (3.0 to 13.4)	20.6 (13.6 to 28.5)	54.0 (17.9 to 81.7)	0.6 (-0.9 to 3.1)	-
	12 to 23 months	47.0 (19.5 to 76.9)	-	4.5 (0.5 to 10.6)	-	15.6 (6.2 to 25.0)	20.6 (13.6 to 28.5)	54.0 (17.9 to 81.7)	0.6 (-0.9 to 3.0)	1.1 (-2.0 to 6.6)
	2 to 4 years	20.9 (0.7 to 43.4)	-	4.5 (0.5 to 10.6)	-	-	20.6 (13.6 to 28.5)	54.0 (17.9 to 81.7)	0.6 (-1.0 to 2.8)	1.1 (-2.0 to 6.6)
Türkiye	Early Neonatal	-	68.7 (61.9 to 74.0)	5.2 (0.6 to 11.9)	11.2 (3.3 to 20.2)	-	16.8 (11.3 to 23.6)	53.2 (17.2 to 82.0)	-	-
	Late Neonatal	-	64.7 (59.9 to 68.9)	5.2 (0.6 to 11.9)	9.1 (2.8 to 17.5)	52.0 (41.8 to 61.8)	16.8 (11.3 to 23.6)	53.2 (17.2 to 82.0)	-	-
	1-5 months	47.3 (11.9 to 80.0)	-	5.2 (0.6 to 11.9)	-	52.0 (41.8 to 61.8)	16.8 (11.3 to 23.6)	53.2 (17.2 to 82.0)	0.8 (-1.3 to 4.1)	-
	6-11 months	45.2 (12.9 to 76.8)	-	5.2 (0.6 to 11.9)	-	7.0 (2.6 to 12.1)	16.8 (11.3 to 23.6)	53.2 (17.2 to 82.0)	0.8 (-1.2 to 4 years.0)	-
	12 to 23 months	38.2 (14.9 to 67.5)	-	5.2 (0.6 to 11.9)	-	14.0 (5.7 to 22.8)	16.8 (11.3 to 23.6)	53.2 (17.2 to 82.0)	1.0 (-1.6 to 4.8)	0.5 (-0.9 to 3.6)
	2 to 4 years	22.7 (5.9 to 41.9)	-	5.2 (0.6 to 11.9)	-	-	16.8 (11.3 to 23.6)	53.2 (17.2 to 82.0)	0.9 (-1.6 to 5.1)	0.5 (-0.9 to 3.6)
United Arab Emirates	Early Neonatal	-	71.4 (63.8 to 77.2)	2.5 (0.3 to 6.2)	19.9 (10.6 to 31.4)	-	4.1 (2.4 to 6.4)	31.3 (6.2 to 62.1)	-	-
	Late Neonatal	-	65.3 (59.6 to 70.3)	2.5 (0.3 to 6.2)	15.9 (6.8 to 27.6)	47.8 (41.0 to 54.8)	4.1 (2.4 to 6.4)	31.3 (6.2 to 62.1)	-	-
	1-5 months	63.8 (23.0 to 88.1)	-	2.5 (0.3 to 6.2)	-	47.8 (41.0 to 54.8)	4.1 (2.4 to 6.4)	31.3 (6.2 to 62.1)	0.2 (-0.3 to 1.2)	-
	6-11 months	59.9 (23.8 to 85.3)	-	2.5 (0.3 to 6.2)	-	9.8 (3.7 to 16.7)	4.1 (2.4 to 6.4)	31.3 (6.2 to 62.1)	0.2 (-0.3 to 1.1)	-
	12 to 23 months	57.2 (22.8 to 84.0)	-	2.5 (0.3 to 6.2)	-	17.6 (7.2 to 27.8)	4.1 (2.4 to 6.4)	31.3 (6.2 to 62.1)	0.2 (-0.4 to 1.3)	0.6 (-1.0 to 3.6)
	2 to 4 years	30.4 (1.0 to 54.9)	-	2.5 (0.3 to 6.2)	-	-	4.1 (2.4 to 6.4)	31.3 (6.2 to 62.1)	0.2 (-0.4 to 1.4)	0.6 (-1.0 to 3.6)
Yemen	Early Neonatal	-	69.3 (58.9 to 76.8)	17.1 (2.3 to 33.6)	23.0 (13.8 to 35.5)	-	53.0 (45.2 to 60.4)	68.1 (33.2 to 89.4)	-	-
	Late Neonatal	-	67.4 (59.7 to 72.8)	17.1 (2.3 to 33.6)	21.0 (12.1 to 32.3)	57.1 (48.4 to 65.0)	53.0 (45.2 to 60.4)	68.1 (33.2 to 89.4)	-	-
	1-5 months	86.3 (57.3 to 96.6)	-	17.1 (2.3 to 33.6)	-	57.1 (48.4 to 65.0)	53.0 (45.2 to 60.4)	68.1 (33.2 to 89.4)	4.2 (-7.6 to 20.1)	-
	6-11 months	88.4 (63.8 to 97.3)	-	17.1 (2.3 to 33.6)	-	5.5 (2.1 to 9.6)	53.0 (45.2 to 60.4)	68.1 (33.2 to 89.4)	4.1 (-8.0 to 20.4)	-
	12 to 23 months	86.7 (64.8 to 96.5)	-	17.1 (2.3 to 33.6)	-	12.6 (5.0 to 20.8)	53.0 (45.2 to 60.4)	68.1 (33.2 to 89.4)	5.6 (-11.5 to 27.7)	7.3 (-17.7 to 32.8)
	2 to 4 years	78.7 (50.7 to 92.9)	-	17.1 (2.3 to 33.6)	-	-	53.0 (45.2 to 60.4)	68.1 (33.2 to 89.4)	5.4 (-10.7 to 26.1)	7.3 (-18.0 to 32.7)
South Asia	Early Neonatal	-	82.2 (78.7 to 85.4)	16.0 (2.1 to 31.0)	30.3 (26.0 to 34.6)	-	50.7 (44.1 to 57.1)	70.5 (35.8 to 90.1)	-	-
	Late Neonatal	-	79.6 (76.8 to 82.4)	16.0 (2.1 to 31.2)	28.0 (24.1 to 32.1)	42.5 (34.3 to 50.7)	50.8 (44.2 to 57.0)	70.6 (35.9 to 90.7)	-	-
	1-5 months	87.2 (56.8 to 97.3)	-	15.7 (2.0 to 31.0)	-	43.1 (35.5 to 50.9)	50.4 (43.8 to 57.0)	70.7 (36.5 to 90.7)	2.7 (-5.1 to 12.6)	-
	6-11 months	87.1 (59.5 to 97.2)	-	15.7 (2.0 to 31.0)	-	4.4 (1.7 to 7.7)	51.0 (44.5 to 57.3)	71.2 (36.5 to 91.5)	2.8 (-5.5 to 13.6)	-
	12 to 23 months	85.4 (61.6 to 96.3)	-	16.1 (2.1 to 31.6)	-	7.9 (2.9 to 13.2)	51.0 (44.6 to 57.3)	70.9 (36.3 to 90.4)	3.6 (-7.5 to 17.5)	2.9 (-4.7 to 15.0)
	2 to 4 years	80.9 (56.8 to 93.2)	-	16.1 (2.1 to 31.7)	-	-	50.7 (44.0 to 56.9)	70.9 (36.3 to 90.8)	3.7 (-7.6 to 17.2)	2.7 (-4.8 to 14.5)
Bangladesh	Early Neonatal	-	87.0 (84.1 to 89.4)	19.6 (2.7 to 36.4)	32.7 (21.6 to 46.1)	-	57.3 (50.0 to 64.1)	75.5 (42.3 to 93.1)	-	-
	Late Neonatal	-	83.4 (81.2 to 85.3)	19.6 (2.7 to 36.4)	29.9 (19.4 to 43.0)	36.1 (27.1 to 44.5)	57.3 (50.0 to 64.1)	75.5 (42.3 to 93.1)	-	-
	1-5 months	79.2 (46.4 to 94.3)	-	19.6 (2.7 to 36.4)	-	36.1 (27.1 to 44.5)	57.3 (50.0 to 64.1)	75.5 (42.3 to 93.1)	0.8 (-1.4 to 4.5)	-
	6-11 months	78.4 (47.5 to 94.0)	-	19.6 (2.7 to 36.4)	-	1.2 (0.4 to 2.2)	57.3 (50.0 to 64.1)	75.5 (42.3 to 93.1)	0.9 (-1.4 to 4.8)	-
	12 to 23 months	80.0 (54.7 to 94.2)	-	19.6 (2.7 to 36.4)	-	3.4 (1.3 to 6.1)	57.3 (50.0 to 64.1)	75.5 (42.3 to 93.1)	1.2 (-2.0 to 6.2)	1.6 (-2.8 to 9.2)
	2 to 4 years	82.2 (60.2 to 94.1)	-	19.6 (2.7 to 36.4)	-	-	57.3 (50.0 to 64.1)	75.5 (42.3 to 93.1)	1.2 (-2.0 to 7.1)	1.6 (-2.8 to 9.2)
Bhutan	Early Neonatal	-	54.4 (43.7 to 63.7)	6.6 (0.7 to 14.4)	13.5 (5.4 to 22.3)	-	58.3 (51.1 to 64.7)	31.2 (6.5 to 62.4)	-	-
	Late Neonatal	-	53.2 (45.8 to 59.8)	6.6 (0.7 to 14.4)	11.5 (4.3 to 19.8)	43.0 (33.9 to 51.4)	58.3 (51.1 to 64.7)	31.2 (6.5 to 62.4)	-	-
	1-5 months	66.7 (27.2 to 90.8)	-	6.6 (0.7 to 14.4)	-	43.0 (33.9 to 51.4)	58.3 (51.1 to 64.7)	31.2 (6.5 to 62.4)	1.4 (-2.2 to 7.4)	-
	6-11 months	65.1 (31.5 to 89.6)	-	6.6 (0.7 to 14.4)	-	0.5 (0.2 to 0.8)	58.3 (51.1 to 64.7)	31.2 (6.5 to 62.4)	1.4 (-2.1 to 7.4)	-
	12 to 23 months	62.9 (33.8 to 87.0)	-	6.6 (0.7 to 14.4)	-	3.3 (1.1 to 6.0)	58.3 (51.1 to 64.7)	31.2 (6.5 to 62.4)	1.6 (-2.8 to 8.1)	0.8 (-1.5 to 5.2)
	2 to 4 years	64.5 (44.8 to 83.5)	-	6.6 (0.7 to 14.4)	-	-	58.3 (51.1 to 64.7)	31.2 (6.5 to 62.4)	1.6 (-2.7 to 8.1)	0.8 (-1.5 to 5.3)
India	Early Neonatal	-	83.1 (79.5 to 86.5)	16.4 (2.1 to 32.1)	31.2 (26.3 to 36.2)	-	50.9 (44.1 to 57.5)	70.1 (35.0 to 90.2)	-	-
	Late Neonatal	-	81.5 (78.9 to 84.1)	16.3 (2.1 to 32.3)	29.3 (24.6 to 33.9)	41.8 (33.7 to 50.0)	50.9 (44.2 to 57.4)	70.1 (34.4 to 90.7)	-	-
	1-5 months	88.1 (58.5 to 97.4)	-	16.0 (2.0 to 31.7)	-	41.8 (33.9 to 49.6)	50.7 (43.7 to 56.9)	70.1 (35.1 to 90.5)	3.5 (-6.8 to 17.5)	-
	6-11 months	88.2 (61.5 to 97.5)	-	16.0 (2.0 to 31.7)	-	4.2 (1.5 to 7.6)	51.4 (44.7 to 57.5)	70.7 (36.0 to 91.2)	3.6 (-7.0 to 18.0)	-
	12 to 23 months	86.2 (63.3 to 96.5)	-	16.7 (2.2 to 32.5)	-	6.6 (2.5 to 11.2)	51.2 (45.0 to 57.1)	70.3 (35.7 to 90.6)	5.0 (-10.2 to 24.5)	2.3 (-3.8 to 12.9)
	2 to 4 years	81.0 (56.6 to 93.6)	-	16.8 (2.1 to 33.5)	-	-	51.2 (45.2 to 57.5)	70.2 (35.7 to 91.0)	5.0 (-10.3 to 23.9)	2.4 (-3.9 to 13.1)
Nepal	Early Neonatal	-	81.1 (77.3 to 84.4)	16.0 (2.2 to 30.4)	28.7 (16.1 to 41.6)	-	53.0 (45.3 to 60.4)	73.4 (38.4 to 92.1)	-	-
	Late Neonatal	-	75.9 (73.2 to 78.3)	16.0 (2.2 to 30.4)	26.9 (17.0 to 38.3)	34.0 (25.8 to 42.2)	53.0 (45.3 to 60.4)	73.4 (38.4 to 92.1)	-	-
	1-5 months	77.9 (41.6 to 94.5)	-	16.0 (2.2 to 30.4)	-	34.0 (25.8 to 42.2)	53.0 (45.3 to 60.4)	73.4 (38.4 to 92.1)	1.3 (-2.2 to 6.9)	-
	6-11 months	80.3 (46.6 to 95.3)	-	16.0 (2.2 to 30.4)	-	1.1 (0.4 to 1.9)	53.0 (45.3 to 60.4)	73.4 (38.4 to 92.1)	1.3 (-2.3 to 7.1)	-
	12 to 23 months	79.8 (52.4 to 94.3)	-	16.0 (2.2 to 30.4)	-	3.0 (1.1 to 5.3)	53.0 (45.3 to 60.4)	73.4 (38.4 to 92.1)	1.6 (-3.1 to 9.2)	0.7 (-1.2 to 4 years.3)
	2 to 4 years	79.0 (55.8 to 92.3)	-	16.0 (2.2 to 30.4)	-	-	53.0 (45.3 to 60.4)	73.4 (38.4 to 92.1)	1.7 (-3.1 to 8.3)	0.7 (-1.2 to 4 years.3)
Pakistan	Early Neonatal	-	77.6 (69.5 to 82.5)	14.1 (1.8 to 28.1)	26.1 (18.1 to 34.6)	-	48.7 (40.3 to 57.0)	71.5 (34.6 to 90.8)	-	-
	Late Neonatal	-	71.7 (66.8 to 75.7)	14.2 (1.8 to 28.3)	22.9 (16.7 to 29.2)	47.1 (38.1 to 55.4)	49.1 (40.0 to 57.2)	71.5 (35.1 to 91.0)	-	-
	1-5 months	86.9 (54.6 to 97.7)	-	14.3 (1.9 to 28.8)	-	47.9 (39.7 to 55.4)	48.9 (40.2 to 57.6)	71.7 (35.1 to 91.2)	1.0 (-2.0 to 5.4)	-
	6-11 months	85.8 (55.8 to 97.0)	-	14.3 (1.7 to 28.6)	-	5.4 (2.0 to 9.2)	49.2 (40.8 to 57.3)	71.7 (34.6 to 90.6)	1.1 (-2.1 to 5.9)	-
	12 to 23 months	85.1 (59.6 to 96.2)	-	14.6 (1.7 to 29.3)	-	10.9 (4.1 to 18.2)	49.6 (41.2 to 57.9)	71.6 (34.2 to 90.7)	1.6 (-4.0 to 8.6)	4.0 (-6.3 to 18.5)
	2 to 4 years	80.4 (57.3 to 92.6)	-	14.2 (1.8 to 28.7)	-	-	48.6 (40.2 to 57.1)	71.7 (35.1 to 90.6)	1.6 (-3.5 to 8.6)	3.6 (-6.2 to 17.4)
Southeast Asia, East Asia, and Oceania	Early Neonatal	-	57.7 (51.6 to 63.0)	8.5 (1.0 to 17.1)	16.2 (13.6 to 18.8)	-	34.0 (27.7 to 40.7)	67.5 (27.7 to 89.1)	-	-
	Late Neonatal	-	62.8 (60.3 to 65.4)	8.2 (0.9 to 16.9)	15.2 (13.2 to 17.4)	45.2 (38.3 to 51.7)	32.9 (26.8 to 39.7)	67.3 (27.8 to 89.4)	-	-
	1-5 months	78.0 (43.8 to 93.5)	-	8.6 (1.0 to 17.5)	-	45.2 (38.5 to 51.8)	35.3 (29.5 to 41.8)	67.6 (28.5 to 89.3)	2.6 (-4.5 to 13.1)	-
	6-11 months	76.2 (44.5 to 92.8)	-	9.3 (1.1 to 18.7)	-	5.1 (1.9 to 8.8)	36.4 (30.1 to 42.8)	68.1 (30.2 to 89.7)	2.7 (-5.2 to 13.7)	-
	12 to 23 months	73.7 (46.2 to 90.3)	-	10.6 (1.3 to 20.9)	-	9.9 (3.9 to 16.6)	38.7 (32.4 to 45.1)	68.8 (31.9 to 89.6)	3.2 (-6.5 to 15.8)	1.3 (-2.3 to 7.6)
	2 to 4 years	62.0 (32.1 to 81.4)	-	7.9 (0.9 to 16.0)	-	-	33.4 (27.8 to 39.2)	66.5 (28.2 to 88.3)	3.1 (-6.4 to 15.2)	1.3 (-2.3 to 7.6)
East Asia	Early Neonatal	-	45.5 (39.0 to 51.9)	4.1 (0.4 to 8.6)	13.1 (10.3 to 16.2)	-	41.0 (32.4 to 49.4)	55.9 (21.7 to 82.8)	-	-
	Late Neonatal	-	47.1 (43.5 to 50.6)	4.0 (0.4 to 8.5)	12.5 (10.1 to 15.0)	44.2 (37.5 to 51.0)	40.6 (31.9 to 49.7)	55.5 (20.4 to 81.9)	-	-
	1-5 months	51.6 (21.4 to 78.0)	-	4.1 (0.4 to 8.3)	-	44.4 (37.4 to 51.2)	41.1 (32.3 to 49.5)	56.0 (21.0 to 82.8)	1.0 (-2.0 to 5.5)	-
	6-11 months	48.9 (20.0 to 76.1)	-	4.3 (0.5 to 8.8)	-	7.3 (2.9 to 12.7)	41.5 (33.1 to 50.4)	56.3 (21.3 to 83.0)	1.2 (-2.6 to 6.4)	-
	12 to 23 months	42.6 (19.4 to 68.9)	-	3.8 (0.4 to 7.8)	-	15.2 (6.2 to 24.7)	39.2 (30.6 to 47.9)	54.6 (19.9 to 81.3)	0.9 (-1.7 to 4.7)	0.3 (-0.5 to 2.0)
	2 to 4 years	21.1 (-0.2 to 4 years1.3)	-	3.5 (0.4 to 7.3)	-	-	36.5 (28.4 to 44.8)	52.2 (18.2 to 79.8)	0.9 (-1.5 to 4.6)	0.4 (-0.6 to 2.3)
China	Early Neonatal	-	45.9 (39.5 to 52.3)	4.1 (0.4 to 8.7)	13.1 (10.1 to 16.2)	-	41.4 (32.7 to 50.2)	56.5 (22.1 to 83.4)	-	-
	Late Neonatal	-	48.2 (44.6 to 51.5)	4.1 (0.4 to 8.6)	12.4 (10.0 to 14.9)	44.6 (37.9 to 51.3)	41.2 (32.2 to 50.4)	56.4 (20.9 to 82.8)	-	-
	1-5 months	51.9 (21.6 to 78.6)	-	4.2 (0.4 to 8.4)	-	44.6 (37.7 to 51.5)	41.5 (32.4 to 50.1)	56.6 (21.4 to 83.3)	1.0 (-1.9 to 5.3)	-
	6-11 months	49.5 (20.7 to 77.2)	-	4.3 (0.5 to 9.0)	-	7.5 (2.9 to 13.0)	42.1 (33.4 to 51.2)	57.1 (21.9 to 83.8)	1.2 (-2.6 to 6.3)	-
	12 to 23 months	42.9 (19.5 to 69.5)	-	3.9 (0.4 to 7.9)	-	15.5 (6.4 to 25.0)	39.9 (31.0 to 48.9)	55.7 (20.7 to 82.5)	0.8 (-1.6 to 4.4)	0.2 (-0.4 to 1.4)
	2 to 4 years	20.9 (0.6 to 40.4)	-	3.6 (0.4 to 7.4)	-	-	38.4 (29.6 to 47.4)	54.8 (20.0 to 82.0)	0.7 (-1.3 to 4.0)	0.2 (-0.4 to 1.3)
Democratic People's Republic of Korea	Early Neonatal	-	34.8 (20.0 to 47.1)	3.7 (0.4 to 8.6)	15.7 (7.8 to 24.7)	-	39.4 (30.2 to 4 years8.3)	45.2 (13.0 to 75.5)	-	-
	Late Neonatal	-	29.9 (15.5 to 39.1)	3.7 (0.4 to 8.6)	17.5 (10.1 to 25.2)	37.7 (30.9 to 44.6)	39.4 (30.2 to 4 years8.3)	45.2 (13.0 to 75.5)	-	-
	1-5 months	53.3 (21.9 to 75.0)	-	3.7 (0.4 to 8.6)	-	37.7 (30.9 to 44.6)	39.4 (30.2 to 4 years8.3)	45.2 (13.0 to 75.5)	2.7 (-4.6 to 14.0)	-
	6-11 months	43.4 (10.5 to 68.5)	-	3.7 (0.4 to 8.6)	-	4.5 (1.6 to 8.0)	39.4 (30.2 to 4 years8.3)	45.2 (13.0 to 75.5)	2.6 (-5.0 to 13.6)	-
	12 to 23 months	50.5 (20.1 to 74.2)	-	3.7 (0.4 to 8.6)	-	11.8 (4.6 to 20.0)	39.4 (30.2 to 4 years8.3)	45.2 (13.0 to 75.5)	3.0 (-5.4 to 15.7)	2.2 (-3.8 to 12.5)
	2 to 4 years	33.1 (-8.5 to 62.7)	-	3.7 (0.4 to 8.6)	-	-	39.4 (30.2 to 4 years8.3)	45.2 (13.0 to 75.5)	3.0 (-5.5 to 16.2)	2.2 (-3.8 to 12.5)
Taiwan (Province of China)	Early Neonatal	-	42.6 (35.5 to 49.7)	1.3 (0.1 to 3.1)	7.5 (0.9 to 15.6)	-	11.3 (6.9 to 17.1)	28.4 (6.1 to 58.9)	-	-
	Late Neonatal	-	24.1 (17.2 to 31.9)	1.3 (0.1 to 3.1)	6.5 (0.1 to 14.0)	37.8 (30.6 to 44.7)	11.3 (6.9 to 17.1)	28.4 (6.1 to 58.9)	-	-
	1-5 months	26.4 (3.2 to 4 years7.9)	-	1.3 (0.1 to 3.1)	-	37.8 (30.6 to 44.7)	11.3 (6.9 to 17.1)	28.4 (6.1 to 58.9)	0.2 (-0.3 to 0.8)	-
	6-11 months	19.6 (-0.1 to 39.1)	-	1.3 (0.1 to 3.1)	-	4.3 (1.5 to 7.7)	11.3 (6.9 to 17.1)	28.4 (6.1 to 58.9)	0.2 (-0.3 to 0.9)	-
	12 to 23 months	15.8 (-1.9 to 33.2)	-	1.3 (0.1 to 3.1)	-	11.5 (4.4 to 18.9)	11.3 (6.9 to 17.1)	28.4 (6.1 to 58.9)	0.2 (-0.2 to 0.9)	0.4 (-0.8 to 2.9)
	2 to 4 years	10.9 (-4.9 to 27.8)	-	1.3 (0.1 to 3.1)	-	-	11.3 (6.9 to 17.1)	28.4 (6.1 to 58.9)	0.2 (-0.2 to 0.9)	0.4 (-0.8 to 2.9)
Oceania	Early Neonatal	-	77.7 (72.8 to 81.5)	23.1 (3.3 to 41.5)	31.2 (20.7 to 44.3)	-	63.3 (57.1 to 68.5)	77.0 (45.5 to 93.2)	-	-
	Late Neonatal	-	73.7 (70.7 to 76.7)	23.1 (3.3 to 41.6)	28.1 (18.4 to 39.0)	37.0 (29.1 to 44.8)	63.2 (57.1 to 68.5)	77.0 (45.1 to 93.1)	-	-
	1-5 months	84.2 (52.2 to 96.4)	-	23.1 (3.3 to 41.5)	-	37.0 (29.2 to 4 years4.6)	63.3 (57.2 to 68.7)	77.0 (45.2 to 93.0)	2.8 (-5.2 to 14.5)	-
	6-11 months	83.7 (53.1 to 96.1)	-	23.2 (3.3 to 41.4)	-	3.4 (1.2 to 6.0)	63.4 (57.4 to 68.6)	77.1 (45.4 to 92.9)	2.7 (-4.7 to 14.2)	-
	12 to 23 months	85.0 (59.5 to 96.5)	-	23.1 (3.2 to 4 years1.4)	-	7.6 (2.9 to 13.0)	63.1 (57.1 to 68.4)	77.0 (45.4 to 92.8)	3.5 (-6.6 to 17.8)	1.3 (-2.2 to 7.4)
	2 to 4 years	76.1 (47.0 to 91.0)	-	22.9 (3.2 to 4 years1.1)	-	-	62.8 (56.8 to 68.3)	76.9 (45.2 to 93.2)	3.7 (-7.5 to 18.6)	1.3 (-2.1 to 7.4)
American Samoa	Early Neonatal	-	72.1 (66.6 to 77.0)	7.6 (0.8 to 16.0)	4.3 (0.0 to 11.2)	-	23.5 (16.4 to 31.3)	65.2 (24.1 to 88.5)	-	-
	Late Neonatal	-	62.1 (55.1 to 67.2)	7.6 (0.8 to 16.0)	3.6 (0.0 to 9.6)	38.9 (31.5 to 46.3)	23.5 (16.4 to 31.3)	65.2 (24.1 to 88.5)	-	-
	1-5 months	52.0 (17.6 to 81.6)	-	7.6 (0.8 to 16.0)	-	38.9 (31.5 to 46.3)	23.5 (16.4 to 31.3)	65.2 (24.1 to 88.5)	1.9 (-3.1 to 9.3)	-
	6-11 months	50.3 (19.9 to 80.2)	-	7.6 (0.8 to 16.0)	-	3.4 (1.1 to 6.1)	23.5 (16.4 to 31.3)	65.2 (24.1 to 88.5)	1.8 (-3.4 to 9.4)	-
	12 to 23 months	50.9 (21.8 to 79.8)	-	7.6 (0.8 to 16.0)	-	10.0 (3.8 to 16.9)	23.5 (16.4 to 31.3)	65.2 (24.1 to 88.5)	2.0 (-3.4 to 10.2)	0.5 (-0.9 to 3.2)
	2 to 4 years	27.6 (2.7 to 51.8)	-	7.6 (0.8 to 16.0)	-	-	23.5 (16.4 to 31.3)	65.2 (24.1 to 88.5)	2.1 (-3.7 to 10.7)	0.5 (-0.8 to 3.2)
Cook Islands	Early Neonatal	-	64.1 (51.1 to 74.0)	6.0 (0.6 to 13.2)	3.8 (0.0 to 12.5)	-	17.7 (11.6 to 25.6)	62.8 (20.3 to 87.4)	-	-
	Late Neonatal	-	56.6 (44.5 to 66.6)	6.0 (0.6 to 13.2)	3.2 (0.0 to 9.5)	37.6 (30.1 to 44.7)	17.7 (11.6 to 25.6)	62.8 (20.3 to 87.4)	-	-
	1-5 months	36.2 (9.9 to 64.0)	-	6.0 (0.6 to 13.2)	-	37.6 (30.1 to 44.7)	17.7 (11.6 to 25.6)	62.8 (20.3 to 87.4)	1.2 (-2.0 to 6.4)	-
	6-11 months	36.6 (11.5 to 65.4)	-	6.0 (0.6 to 13.2)	-	3.4 (1.2 to 6.1)	17.7 (11.6 to 25.6)	62.8 (20.3 to 87.4)	1.2 (-2.1 to 6.2)	-
	12 to 23 months	33.0 (11.3 to 60.6)	-	6.0 (0.6 to 13.2)	-	10.0 (3.8 to 16.6)	17.7 (11.6 to 25.6)	62.8 (20.3 to 87.4)	1.3 (-2.1 to 6.2)	0.3 (-0.5 to 1.8)
	2 to 4 years	16.5 (-1.8 to 35.4)	-	6.0 (0.6 to 13.2)	-	-	17.7 (11.6 to 25.6)	62.8 (20.3 to 87.4)	1.3 (-2.1 to 6.6)	0.3 (-0.5 to 1.8)
Fiji	Early Neonatal	-	65.7 (59.2 to 70.8)	9.9 (1.1 to 20.6)	11.5 (2.0 to 21.9)	-	33.9 (25.2 to 4 years3.3)	66.5 (25.8 to 88.8)	-	-
	Late Neonatal	-	58.8 (52.9 to 64.1)	9.9 (1.1 to 20.6)	9.1 (2.0 to 17.1)	39.8 (32.2 to 4 years7.0)	33.9 (25.2 to 4 years3.3)	66.5 (25.8 to 88.8)	-	-
	1-5 months	59.8 (16.7 to 87.7)	-	9.9 (1.1 to 20.6)	-	39.8 (32.2 to 4 years7.0)	33.9 (25.2 to 4 years3.3)	66.5 (25.8 to 88.8)	2.1 (-3.6 to 10.2)	-
	6-11 months	58.3 (17.8 to 87.6)	-	9.9 (1.1 to 20.6)	-	3.5 (1.2 to 6.2)	33.9 (25.2 to 4 years3.3)	66.5 (25.8 to 88.8)	2.1 (-3.5 to 11.5)	-
	12 to 23 months	56.5 (17.8 to 87.6)	-	9.9 (1.1 to 20.6)	-	10.2 (3.8 to 17.6)	33.9 (25.2 to 4 years3.3)	66.5 (25.8 to 88.8)	2.1 (-3.9 to 10.2)	1.0 (-1.8 to 6.2)
	2 to 4 years	40.8 (13.6 to 66.8)	-	9.9 (1.1 to 20.6)	-	-	33.9 (25.2 to 4 years3.3)	66.5 (25.8 to 88.8)	2.3 (-4.1 to 12.9)	1.0 (-1.8 to 6.2)
Guam	Early Neonatal	-	67.5 (62.2 to 72.5)	5.1 (0.6 to 11.8)	4.7 (0.0 to 11.3)	-	14.2 (9.3 to 20.7)	60.9 (18.8 to 86.3)	-	-
	Late Neonatal	-	56.9 (50.6 to 62.5)	5.1 (0.6 to 11.8)	3.8 (0.0 to 9.3)	37.9 (30.6 to 45.3)	14.2 (9.3 to 20.7)	60.9 (18.8 to 86.3)	-	-
	1-5 months	41.0 (12.7 to 71.2)	-	5.1 (0.6 to 11.8)	-	37.9 (30.6 to 45.3)	14.2 (9.3 to 20.7)	60.9 (18.8 to 86.3)	0.9 (-1.7 to 4.7)	-
	6-11 months	37.5 (12.2 to 67.1)	-	5.1 (0.6 to 11.8)	-	3.4 (1.2 to 6.1)	14.2 (9.3 to 20.7)	60.9 (18.8 to 86.3)	1.0 (-1.6 to 5.5)	-
	12 to 23 months	40.1 (16.4 to 69.8)	-	5.1 (0.6 to 11.8)	-	9.9 (3.6 to 16.7)	14.2 (9.3 to 20.7)	60.9 (18.8 to 86.3)	1.0 (-1.8 to 5.4)	0.2 (-0.3 to 1.1)
	2 to 4 years	16.9 (-1.4 to 36.2)	-	5.1 (0.6 to 11.8)	-	-	14.2 (9.3 to 20.7)	60.9 (18.8 to 86.3)	1.0 (-1.8 to 5.6)	0.2 (-0.3 to 1.1)
Kiribati	Early Neonatal	-	63.2 (53.9 to 70.1)	16.4 (2.1 to 32.2)	17.4 (9.0 to 27.4)	-	51.0 (43.1 to 58.4)	66.1 (24.6 to 88.8)	-	-
	Late Neonatal	-	61.6 (55.1 to 66.8)	16.4 (2.1 to 32.2)	15.2 (6.6 to 24.1)	41.7 (34.0 to 49.1)	51.0 (43.1 to 58.4)	66.1 (24.6 to 88.8)	-	-
	1-5 months	73.2 (36.2 to 92.8)	-	16.4 (2.1 to 32.2)	-	41.7 (34.0 to 49.1)	51.0 (43.1 to 58.4)	66.1 (24.6 to 88.8)	5.7 (-14.3 to 29.2)	-
	6-11 months	68.6 (33.7 to 90.9)	-	16.4 (2.1 to 32.2)	-	3.6 (1.3 to 6.5)	51.0 (43.1 to 58.4)	66.1 (24.6 to 88.8)	5.7 (-14.1 to 27.4)	-
	12 to 23 months	65.2 (34.7 to 88.8)	-	16.4 (2.1 to 32.2)	-	10.2 (4.0 to 16.9)	51.0 (43.1 to 58.4)	66.1 (24.6 to 88.8)	6.3 (-18.5 to 30.1)	1.6 (-2.8 to 9.0)
	2 to 4 years	54.7 (32.5 to 76.3)	-	16.4 (2.1 to 32.2)	-	-	51.0 (43.1 to 58.4)	66.1 (24.6 to 88.8)	6.2 (-15.8 to 29.3)	1.6 (-2.7 to 9.0)
Marshall Islands	Early Neonatal	-	69.8 (61.3 to 76.5)	14.6 (1.9 to 28.9)	13.1 (5.8 to 22.3)	-	46.5 (38.3 to 54.7)	70.8 (31.9 to 90.8)	-	-
	Late Neonatal	-	66.5 (59.1 to 71.5)	14.6 (1.9 to 28.9)	10.9 (3.5 to 19.7)	43.4 (34.2 to 52.6)	46.5 (38.3 to 54.7)	70.8 (31.9 to 90.8)	-	-
	1-5 months	51.8 (36.4 to 62.3)	-	14.6 (1.9 to 28.9)	-	43.4 (34.2 to 52.6)	46.5 (38.3 to 54.7)	70.8 (31.9 to 90.8)	5.5 (-12.7 to 27.3)	-
	6-11 months	48.1 (36.1 to 59.1)	-	14.6 (1.9 to 28.9)	-	3.5 (1.3 to 6.4)	46.5 (38.3 to 54.7)	70.8 (31.9 to 90.8)	5.5 (-12.1 to 27.6)	-
	12 to 23 months	48.4 (39.1 to 60.6)	-	14.6 (1.9 to 28.9)	-	10.4 (4.0 to 17.7)	46.5 (38.3 to 54.7)	70.8 (31.9 to 90.8)	5.7 (-14.3 to 27.6)	1.2 (-2.1 to 7.3)
	2 to 4 years	40.7 (24.5 to 52.7)	-	14.6 (1.9 to 28.9)	-	-	46.5 (38.3 to 54.7)	70.8 (31.9 to 90.8)	5.8 (-13.2 to 27.9)	1.2 (-2.1 to 7.3)
Micronesia (Federated States of)	Early Neonatal	-	69.9 (60.9 to 77.0)	13.3 (1.6 to 26.6)	14.4 (5.2 to 25.6)	-	42.9 (33.7 to 51.5)	70.0 (31.9 to 90.4)	-	-
	Late Neonatal	-	64.3 (57.4 to 69.6)	13.3 (1.6 to 26.6)	11.6 (4.2 to 19.3)	41.2 (33.0 to 48.6)	42.9 (33.7 to 51.5)	70.0 (31.9 to 90.4)	-	-
	1-5 months	63.0 (24.9 to 88.3)	-	13.3 (1.6 to 26.6)	-	41.2 (33.0 to 48.6)	42.9 (33.7 to 51.5)	70.0 (31.9 to 90.4)	7.1 (-18.6 to 33.6)	-
	6-11 months	60.5 (25.8 to 87.0)	-	13.3 (1.6 to 26.6)	-	3.6 (1.3 to 6.7)	42.9 (33.7 to 51.5)	70.0 (31.9 to 90.4)	7.1 (-18.9 to 34.4)	-
	12 to 23 months	61.9 (31.2 to 87.5)	-	13.3 (1.6 to 26.6)	-	10.4 (3.8 to 17.6)	42.9 (33.7 to 51.5)	70.0 (31.9 to 90.4)	7.3 (-20.8 to 36.5)	1.3 (-2.4 to 8.0)
	2 to 4 years	40.5 (11.8 to 66.6)	-	13.3 (1.6 to 26.6)	-	-	42.9 (33.7 to 51.5)	70.0 (31.9 to 90.4)	7.3 (-19.6 to 36.1)	1.3 (-2.4 to 8.0)
Nauru	Early Neonatal	-	64.7 (56.9 to 71.9)	11.1 (1.3 to 23.1)	3.2 (0.0 to 8.9)	-	35.9 (26.8 to 44.7)	68.6 (28.9 to 89.8)	-	-
	Late Neonatal	-	60.5 (54.7 to 66.3)	11.1 (1.3 to 23.1)	2.7 (0.0 to 8.4)	41.1 (33.3 to 48.4)	35.9 (26.8 to 44.7)	68.6 (28.9 to 89.8)	-	-
	1-5 months	42.1 (19.8 to 64.0)	-	11.1 (1.3 to 23.1)	-	41.1 (33.3 to 48.4)	35.9 (26.8 to 44.7)	68.6 (28.9 to 89.8)	3.4 (-6.6 to 18.8)	-
	6-11 months	39.4 (20.5 to 61.1)	-	11.1 (1.3 to 23.1)	-	3.6 (1.2 to 6.4)	35.9 (26.8 to 44.7)	68.6 (28.9 to 89.8)	3.1 (-6.3 to 16.6)	-
	12 to 23 months	41.2 (24.8 to 62.1)	-	11.1 (1.3 to 23.1)	-	10.3 (3.9 to 17.5)	35.9 (26.8 to 44.7)	68.6 (28.9 to 89.8)	3.6 (-6.9 to 18.5)	0.6 (-0.9 to 3.4)
	2 to 4 years	35.8 (17.8 to 52.4)	-	11.1 (1.3 to 23.1)	-	-	35.9 (26.8 to 44.7)	68.6 (28.9 to 89.8)	3.6 (-6.9 to 18.5)	0.6 (-0.9 to 3.4)
Niue	Early Neonatal	-	60.8 (50.0 to 69.4)	7.9 (0.9 to 17.1)	3.3 (0.0 to 9.6)	-	24.7 (17.1 to 33.7)	65.6 (24.5 to 88.8)	-	-
	Late Neonatal	-	59.7 (50.5 to 66.5)	7.9 (0.9 to 17.1)	2.9 (0.0 to 8.4)	38.2 (30.7 to 45.3)	24.7 (17.1 to 33.7)	65.6 (24.5 to 88.8)	-	-
	1-5 months	50.9 (17.6 to 80.6)	-	7.9 (0.9 to 17.1)	-	38.2 (30.7 to 45.3)	24.7 (17.1 to 33.7)	65.6 (24.5 to 88.8)	1.8 (-3.3 to 9.6)	-
	6-11 months	49.1 (18.8 to 79.4)	-	7.9 (0.9 to 17.1)	-	3.4 (1.1 to 6.1)	24.7 (17.1 to 33.7)	65.6 (24.5 to 88.8)	1.7 (-3.0 to 8.7)	-
	12 to 23 months	49.4 (21.7 to 79.8)	-	7.9 (0.9 to 17.1)	-	9.9 (3.7 to 17.1)	24.7 (17.1 to 33.7)	65.6 (24.5 to 88.8)	1.8 (-3.6 to 8.8)	0.5 (-0.9 to 3.3)
	2 to 4 years	43.4 (22.8 to 68.7)	-	7.9 (0.9 to 17.1)	-	-	24.7 (17.1 to 33.7)	65.6 (24.5 to 88.8)	2.0 (-3.6 to 10.7)	0.5 (-0.9 to 3.3)
Northern Mariana Islands	Early Neonatal	-	63.6 (54.7 to 71.0)	5.6 (0.5 to 12.7)	4.5 (0.0 to 11.5)	-	16.0 (10.4 to 23.1)	62.1 (20.6 to 86.8)	-	-
	Late Neonatal	-	54.1 (44.6 to 62.6)	5.6 (0.5 to 12.7)	3.8 (0.0 to 9.7)	37.7 (30.4 to 45.3)	16.0 (10.4 to 23.1)	62.1 (20.6 to 86.8)	-	-
	1-5 months	40.5 (12.4 to 69.5)	-	5.6 (0.5 to 12.7)	-	37.7 (30.4 to 45.3)	16.0 (10.4 to 23.1)	62.1 (20.6 to 86.8)	1.2 (-2.1 to 6.5)	-
	6-11 months	36.3 (11.3 to 63.3)	-	5.6 (0.5 to 12.7)	-	3.4 (1.2 to 6.1)	16.0 (10.4 to 23.1)	62.1 (20.6 to 86.8)	1.2 (-2.0 to 6.2)	-
	12 to 23 months	39.0 (15.6 to 67.3)	-	5.6 (0.5 to 12.7)	-	9.8 (3.6 to 16.7)	16.0 (10.4 to 23.1)	62.1 (20.6 to 86.8)	1.3 (-2.1 to 6.7)	0.2 (-0.5 to 1.7)
	2 to 4 years	16.4 (-2.3 to 35.5)	-	5.6 (0.5 to 12.7)	-	-	16.0 (10.4 to 23.1)	62.1 (20.6 to 86.8)	1.3 (-2.6 to 6.7)	0.2 (-0.4 to 1.7)
Palau	Early Neonatal	-	54.0 (37.8 to 65.6)	6.9 (0.8 to 15.9)	3.0 (0.0 to 9.2)	-	20.9 (14.1 to 28.7)	64.2 (22.8 to 87.8)	-	-
	Late Neonatal	-	58.1 (48.8 to 64.5)	6.9 (0.8 to 15.9)	2.8 (0.0 to 8.3)	38.1 (30.8 to 45.4)	20.9 (14.1 to 28.7)	64.2 (22.8 to 87.8)	-	-
	1-5 months	50.9 (17.5 to 80.5)	-	6.9 (0.8 to 15.9)	-	38.1 (30.8 to 45.4)	20.9 (14.1 to 28.7)	64.2 (22.8 to 87.8)	1.5 (-2.6 to 8.6)	-
	6-11 months	48.6 (18.4 to 78.9)	-	6.9 (0.8 to 15.9)	-	3.4 (1.2 to 6.0)	20.9 (14.1 to 28.7)	64.2 (22.8 to 87.8)	1.4 (-2.6 to 7.2)	-
	12 to 23 months	48.9 (20.8 to 78.2)	-	6.9 (0.8 to 15.9)	-	9.8 (3.7 to 16.7)	20.9 (14.1 to 28.7)	64.2 (22.8 to 87.8)	1.6 (-2.7 to 7.8)	0.5 (-0.8 to 2.9)
	2 to 4 years	33.8 (11.7 to 57.0)	-	6.9 (0.8 to 15.9)	-	-	20.9 (14.1 to 28.7)	64.2 (22.8 to 87.8)	1.7 (-2.9 to 9.1)	0.5 (-0.8 to 2.9)
Papua New Guinea	Early Neonatal	-	78.0 (73.0 to 81.9)	23.4 (3.3 to 41.9)	31.5 (20.7 to 44.9)	-	63.8 (57.8 to 69.2)	77.3 (45.7 to 93.0)	-	-
	Late Neonatal	-	74.1 (71.0 to 76.8)	23.4 (3.3 to 41.9)	28.5 (18.4 to 39.9)	37.0 (29.0 to 44.7)	63.8 (57.8 to 69.2)	77.3 (45.7 to 93.0)	-	-
	1-5 months	84.9 (53.0 to 96.7)	-	23.4 (3.3 to 41.9)	-	37.0 (29.0 to 44.7)	63.8 (57.8 to 69.2)	77.3 (45.7 to 93.0)	2.7 (-4.9 to 14.1)	-
	6-11 months	84.2 (54.0 to 96.4)	-	23.4 (3.3 to 41.9)	-	3.4 (1.2 to 6.0)	63.8 (57.8 to 69.2)	77.3 (45.7 to 93.0)	2.6 (-4.6 to 13.9)	-
	12 to 23 months	85.9 (60.5 to 96.9)	-	23.4 (3.3 to 41.9)	-	7.6 (2.9 to 12.9)	63.8 (57.8 to 69.2)	77.3 (45.7 to 93.0)	3.5 (-6.5 to 17.6)	1.2 (-2.2 to 7.4)
	2 to 4 years	77.6 (48.4 to 92.3)	-	23.4 (3.3 to 41.9)	-	-	63.8 (57.8 to 69.2)	77.3 (45.7 to 93.0)	3.6 (-7.3 to 18.3)	1.2 (-2.1 to 7.4)
Samoa	Early Neonatal	-	51.7 (37.5 to 62.4)	4.8 (0.5 to 11.1)	16.8 (6.9 to 27.9)	-	8.2 (5.2 to 12.2)	43.9 (9.9 to 74.7)	-	-
	Late Neonatal	-	46.2 (33.7 to 54.1)	4.8 (0.5 to 11.1)	14.6 (6.6 to 22.9)	37.8 (29.8 to 45.8)	8.2 (5.2 to 12.2)	43.9 (9.9 to 74.7)	-	-
	1-5 months	53.6 (12.1 to 83.2)	-	4.8 (0.5 to 11.1)	-	37.8 (29.8 to 45.8)	8.2 (5.2 to 12.2)	43.9 (9.9 to 74.7)	3.9 (-7.5 to 18.7)	-
	6-11 months	47.3 (9.6 to 76.9)	-	4.8 (0.5 to 11.1)	-	4.0 (1.4 to 7.2)	8.2 (5.2 to 12.2)	43.9 (9.9 to 74.7)	3.9 (-7.1 to 18.9)	-
	12 to 23 months	51.9 (16.1 to 83.3)	-	4.8 (0.5 to 11.1)	-	10.5 (3.9 to 17.6)	8.2 (5.2 to 12.2)	43.9 (9.9 to 74.7)	4.1 (-8.9 to 21.2)	0.8 (-1.4 to 4.9)
	2 to 4 years	21.9 (-0.7 to 44.5)	-	4.8 (0.5 to 11.1)	-	-	8.2 (5.2 to 12.2)	43.9 (9.9 to 74.7)	4.0 (-8.8 to 20.1)	0.8 (-1.4 to 4.9)
Solomon Islands	Early Neonatal	-	78.9 (75.4 to 81.7)	17.9 (2.4 to 34.5)	32.9 (20.1 to 45.4)	-	59.9 (53.2 to 65.9)	71.4 (34.6 to 91.0)	-	-
	Late Neonatal	-	72.7 (70.0 to 75.5)	17.9 (2.4 to 34.5)	27.1 (15.8 to 39.3)	30.5 (23.3 to 38.2)	59.9 (53.2 to 65.9)	71.4 (34.6 to 91.0)	-	-
	1-5 months	71.1 (35.3 to 91.3)	-	17.9 (2.4 to 34.5)	-	30.5 (23.3 to 38.2)	59.9 (53.2 to 65.9)	71.4 (34.6 to 91.0)	6.8 (-17.3 to 31.6)	-
	6-11 months	70.6 (38.5 to 91.0)	-	17.9 (2.4 to 34.5)	-	1.7 (0.6 to 3.2)	59.9 (53.2 to 65.9)	71.4 (34.6 to 91.0)	6.8 (-16.4 to 33.6)	-
	12 to 23 months	74.3 (45.3 to 93.0)	-	17.9 (2.4 to 34.5)	-	6.0 (2.2 to 10.6)	59.9 (53.2 to 65.9)	71.4 (34.6 to 91.0)	7.6 (-19.3 to 35.9)	3.2 (-5.6 to 16.3)
	2 to 4 years	58.9 (28.8 to 81.6)	-	17.9 (2.4 to 34.5)	-	-	59.9 (53.2 to 65.9)	71.4 (34.6 to 91.0)	7.7 (-21.3 to 35.9)	3.2 (-5.6 to 16.3)
Tokelau	Early Neonatal	-	70.4 (56.9 to 78.9)	10.8 (1.2 to 22.8)	3.3 (0.0 to 11.7)	-	34.9 (26.2 to 4 years4.1)	68.4 (29.0 to 90.0)	-	-
	Late Neonatal	-	66.2 (53.9 to 72.9)	10.8 (1.2 to 22.8)	2.8 (0.0 to 9.4)	39.1 (31.7 to 46.1)	34.9 (26.2 to 4 years4.1)	68.4 (29.0 to 90.0)	-	-
	1-5 months	55.4 (19.7 to 84.8)	-	10.8 (1.2 to 22.8)	-	39.1 (31.7 to 46.1)	34.9 (26.2 to 4 years4.1)	68.4 (29.0 to 90.0)	2.3 (-4.1 to 12.2)	-
	6-11 months	53.7 (21.3 to 84.2)	-	10.8 (1.2 to 22.8)	-	3.4 (1.2 to 6.2)	34.9 (26.2 to 4 years4.1)	68.4 (29.0 to 90.0)	2.3 (-4.0 to 12.2)	-
	12 to 23 months	52.6 (23.5 to 82.0)	-	10.8 (1.2 to 22.8)	-	10.0 (4.0 to 16.9)	34.9 (26.2 to 4 years4.1)	68.4 (29.0 to 90.0)	2.5 (-4.9 to 13.4)	0.7 (-1.2 to 4 years.4)
	2 to 4 years	48.0 (26.2 to 73.6)	-	10.8 (1.2 to 22.8)	-	-	34.9 (26.2 to 4 years4.1)	68.4 (29.0 to 90.0)	2.6 (-4.9 to 14.1)	0.7 (-1.2 to 4 years.4)
Tonga	Early Neonatal	-	21.5 (6.8 to 41.6)	10.8 (1.4 to 22.6)	5.1 (0.6 to 12.2)	-	34.6 (25.6 to 43.5)	68.3 (29.4 to 89.9)	-	-
	Late Neonatal	-	36.8 (22.9 to 47.3)	10.8 (1.4 to 22.6)	7.6 (1.8 to 14.6)	40.0 (32.4 to 47.1)	34.6 (25.6 to 43.5)	68.3 (29.4 to 89.9)	-	-
	1-5 months	43.8 (17.2 to 71.2)	-	10.8 (1.4 to 22.6)	-	40.0 (32.4 to 47.1)	34.6 (25.6 to 43.5)	68.3 (29.4 to 89.9)	3.3 (-5.5 to 15.8)	-
	6-11 months	40.8 (14.3 to 68.8)	-	10.8 (1.4 to 22.6)	-	3.5 (1.2 to 6.2)	34.6 (25.6 to 43.5)	68.3 (29.4 to 89.9)	3.1 (-5.9 to 16.8)	-
	12 to 23 months	36.6 (15.1 to 65.1)	-	10.8 (1.4 to 22.6)	-	10.1 (3.8 to 17.2)	34.6 (25.6 to 43.5)	68.3 (29.4 to 89.9)	3.3 (-6.1 to 17.1)	0.9 (-1.5 to 5.3)
	2 to 4 years	22.3 (0.3 to 45.7)	-	10.8 (1.4 to 22.6)	-	-	34.6 (25.6 to 43.5)	68.3 (29.4 to 89.9)	3.5 (-7.3 to 17.6)	0.9 (-1.5 to 5.3)
Tuvalu	Early Neonatal	-	48.7 (34.9 to 60.8)	12.9 (1.6 to 26.1)	3.8 (0.0 to 9.2)	-	41.9 (33.3 to 50.3)	69.9 (31.7 to 90.6)	-	-
	Late Neonatal	-	49.6 (40.6 to 57.2)	12.9 (1.6 to 26.1)	3.5 (0.0 to 9.1)	40.9 (32.8 to 48.3)	41.9 (33.3 to 50.3)	69.9 (31.7 to 90.6)	-	-
	1-5 months	57.4 (13.9 to 88.1)	-	12.9 (1.6 to 26.1)	-	40.9 (32.8 to 48.3)	41.9 (33.3 to 50.3)	69.9 (31.7 to 90.6)	4.4 (-9.0 to 21.8)	-
	6-11 months	51.6 (16.0 to 83.0)	-	12.9 (1.6 to 26.1)	-	3.5 (1.3 to 6.3)	41.9 (33.3 to 50.3)	69.9 (31.7 to 90.6)	4.5 (-9.4 to 22.1)	-
	12 to 23 months	49.8 (19.1 to 80.4)	-	12.9 (1.6 to 26.1)	-	10.2 (3.9 to 17.4)	41.9 (33.3 to 50.3)	69.9 (31.7 to 90.6)	4.5 (-10.5 to 21.6)	1.2 (-2.1 to 7.1)
	2 to 4 years	37.6 (10.3 to 64.0)	-	12.9 (1.6 to 26.1)	-	-	41.9 (33.3 to 50.3)	69.9 (31.7 to 90.6)	4.8 (-10.0 to 23.0)	1.2 (-2.1 to 7.1)
Vanuatu	Early Neonatal	-	65.9 (53.0 to 74.7)	16.2 (2.0 to 32.5)	26.5 (16.0 to 38.5)	-	57.0 (49.3 to 63.8)	73.8 (39.0 to 91.9)	-	-
	Late Neonatal	-	62.0 (52.4 to 68.2)	16.2 (2.0 to 32.5)	23.5 (14.1 to 34.6)	46.2 (37.6 to 54.2)	57.0 (49.3 to 63.8)	73.8 (39.0 to 91.9)	-	-
	1-5 months	60.7 (28.7 to 84.3)	-	16.2 (2.0 to 32.5)	-	46.2 (37.6 to 54.2)	57.0 (49.3 to 63.8)	73.8 (39.0 to 91.9)	6.4 (-17.4 to 32.4)	-
	6-11 months	58.7 (27.0 to 84.0)	-	16.2 (2.0 to 32.5)	-	2.6 (0.9 to 4.7)	57.0 (49.3 to 63.8)	73.8 (39.0 to 91.9)	6.5 (-15.9 to 31.9)	-
	12 to 23 months	67.0 (36.8 to 88.4)	-	16.2 (2.0 to 32.5)	-	8.9 (3.4 to 15.3)	57.0 (49.3 to 63.8)	73.8 (39.0 to 91.9)	7.2 (-20.0 to 37.1)	0.5 (-0.9 to 3.5)
	2 to 4 years	51.2 (20.2 to 74.1)	-	16.2 (2.0 to 32.5)	-	-	57.0 (49.3 to 63.8)	73.8 (39.0 to 91.9)	7.3 (-20.7 to 36.0)	0.5 (-0.9 to 3.5)
Southeast Asia	Early Neonatal	-	56.8 (50.6 to 62.2)	7.6 (0.8 to 15.7)	15.2 (12.7 to 18.0)	-	31.6 (25.5 to 38.7)	67.3 (27.3 to 89.2)	-	-
	Late Neonatal	-	62.7 (60.3 to 65.3)	7.6 (0.8 to 15.9)	14.7 (12.6 to 16.8)	45.6 (38.8 to 52.2)	31.2 (24.8 to 38.2)	67.2 (27.4 to 89.7)	-	-
	1-5 months	79.2 (44.4 to 94.2)	-	7.8 (0.8 to 15.9)	-	45.9 (38.9 to 52.6)	33.0 (27.2 to 39.7)	67.7 (27.8 to 89.3)	2.7 (-4.7 to 13.7)	-
	6-11 months	76.8 (45.0 to 93.1)	-	7.8 (0.8 to 16.0)	-	5.2 (2.0 to 9.0)	32.7 (26.5 to 39.7)	67.7 (28.2 to 89.5)	2.8 (-5.4 to 14.4)	-
	12 to 23 months	73.1 (44.2 to 90.4)	-	7.5 (0.8 to 15.5)	-	10.1 (4.0 to 16.8)	31.2 (25.5 to 37.7)	67.6 (28.2 to 89.8)	3.3 (-6.9 to 15.9)	1.4 (-2.5 to 8.3)
	2 to 4 years	65.0 (34.9 to 84.4)	-	7.5 (0.8 to 15.3)	-	-	31.3 (25.8 to 37.4)	67.3 (27.5 to 89.3)	3.2 (-6.8 to 16.4)	1.4 (-2.5 to 8.2)
Cambodia	Early Neonatal	-	65.5 (57.6 to 72.0)	11.0 (1.3 to 22.9)	24.9 (13.7 to 36.7)	-	49.6 (41.9 to 57.1)	67.8 (27.9 to 89.5)	-	-
	Late Neonatal	-	66.1 (62.2 to 69.9)	11.0 (1.3 to 22.9)	24.5 (13.9 to 35.7)	35.6 (28.2 to 4 years2.9)	49.6 (41.9 to 57.1)	67.8 (27.9 to 89.5)	-	-
	1-5 months	76.3 (39.5 to 93.3)	-	11.0 (1.3 to 22.9)	-	35.6 (28.2 to 4 years2.9)	49.6 (41.9 to 57.1)	67.8 (27.9 to 89.5)	2.9 (-5.6 to 15.7)	-
	6-11 months	74.7 (42.3 to 92.1)	-	11.0 (1.3 to 22.9)	-	3.2 (1.1 to 5.9)	49.6 (41.9 to 57.1)	67.8 (27.9 to 89.5)	2.9 (-5.1 to 15.5)	-
	12 to 23 months	73.2 (44.4 to 90.4)	-	11.0 (1.3 to 22.9)	-	10.9 (4.4 to 18.1)	49.6 (41.9 to 57.1)	67.8 (27.9 to 89.5)	3.7 (-6.7 to 18.4)	1.3 (-2.2 to 7.6)
	2 to 4 years	68.0 (36.5 to 86.2)	-	11.0 (1.3 to 22.9)	-	-	49.6 (41.9 to 57.1)	67.8 (27.9 to 89.5)	3.7 (-7.2 to 20.3)	1.3 (-2.2 to 7.6)
Indonesia	Early Neonatal	-	52.0 (44.6 to 58.2)	7.0 (0.8 to 15.7)	11.8 (9.4 to 14.3)	-	26.8 (20.3 to 34.6)	66.0 (24.7 to 88.9)	-	-
	Late Neonatal	-	61.2 (58.4 to 64.1)	7.2 (0.8 to 15.7)	12.2 (9.8 to 14.3)	45.2 (38.2 to 51.6)	26.8 (20.2 to 34.7)	66.1 (25.1 to 88.8)	-	-
	1-5 months	83.0 (48.5 to 95.8)	-	7.2 (0.8 to 15.7)	-	45.1 (38.0 to 51.7)	27.1 (20.5 to 35.0)	66.0 (24.4 to 89.1)	2.7 (-5.0 to 14.3)	-
	6-11 months	80.0 (48.0 to 94.7)	-	7.3 (0.8 to 16.1)	-	5.3 (1.9 to 9.1)	27.2 (20.5 to 35.2)	66.1 (24.9 to 89.1)	2.9 (-5.3 to 14.4)	-
	12 to 23 months	75.8 (47.1 to 91.7)	-	7.2 (0.8 to 15.6)	-	9.3 (3.6 to 15.6)	26.7 (20.1 to 34.9)	66.0 (24.9 to 88.7)	3.3 (-6.7 to 16.0)	1.4 (-2.3 to 7.9)
	2 to 4 years	68.8 (39.6 to 87.0)	-	7.4 (0.8 to 15.9)	-	-	27.2 (20.6 to 35.1)	66.1 (24.9 to 88.2)	3.2 (-6.2 to 17.4)	1.4 (-2.3 to 7.8)
Lao People's Democratic Republic	Early Neonatal	-	55.0 (43.1 to 65.3)	16.3 (2.3 to 33.1)	20.8 (10.6 to 32.6)	-	56.8 (49.8 to 63.5)	71.0 (32.6 to 91.0)	-	-
	Late Neonatal	-	58.3 (51.8 to 62.9)	16.3 (2.3 to 33.1)	19.8 (10.8 to 29.4)	45.8 (38.1 to 52.7)	56.8 (49.8 to 63.5)	71.0 (32.6 to 91.0)	-	-
	1-5 months	74.6 (43.1 to 92.1)	-	16.3 (2.3 to 33.1)	-	45.8 (38.1 to 52.7)	56.8 (49.8 to 63.5)	71.0 (32.6 to 91.0)	3.2 (-6.1 to 16.8)	-
	6-11 months	73.7 (42.9 to 92.1)	-	16.3 (2.3 to 33.1)	-	4.2 (1.5 to 7.3)	56.8 (49.8 to 63.5)	71.0 (32.6 to 91.0)	3.3 (-6.5 to 17.1)	-
	12 to 23 months	73.1 (47.0 to 90.4)	-	16.3 (2.3 to 33.1)	-	13.8 (5.5 to 22.4)	56.8 (49.8 to 63.5)	71.0 (32.6 to 91.0)	4.9 (-11.6 to 25.4)	0.9 (-1.5 to 5.4)
	2 to 4 years	73.6 (48.4 to 89.0)	-	16.3 (2.3 to 33.1)	-	-	56.8 (49.8 to 63.5)	71.0 (32.6 to 91.0)	5.0 (-10.8 to 23.9)	0.9 (-1.5 to 5.4)
Malaysia	Early Neonatal	-	73.7 (68.8 to 77.9)	2.0 (0.2 to 4 years.9)	9.1 (1.5 to 17.6)	-	15.5 (10.3 to 22.5)	48.5 (13.2 to 77.9)	-	-
	Late Neonatal	-	68.5 (63.4 to 72.6)	2.0 (0.2 to 4 years.9)	7.8 (0.9 to 14.8)	45.1 (36.8 to 52.8)	15.5 (10.3 to 22.5)	48.5 (13.2 to 77.9)	-	-
	1-5 months	74.1 (38.3 to 91.4)	-	2.0 (0.2 to 4 years.9)	-	45.1 (36.8 to 52.8)	15.5 (10.3 to 22.5)	48.5 (13.2 to 77.9)	0.2 (-0.4 to 1.3)	-
	6-11 months	64.0 (30.1 to 85.3)	-	2.0 (0.2 to 4 years.9)	-	4.1 (1.4 to 7.3)	15.5 (10.3 to 22.5)	48.5 (13.2 to 77.9)	0.2 (-0.4 to 1.4)	-
	12 to 23 months	59.0 (27.5 to 81.6)	-	2.0 (0.2 to 4 years.9)	-	11.3 (4.3 to 19.0)	15.5 (10.3 to 22.5)	48.5 (13.2 to 77.9)	0.3 (-0.5 to 1.5)	0.9 (-1.5 to 5.2)
	2 to 4 years	30.2 (-7.1 to 58.4)	-	2.0 (0.2 to 4 years.9)	-	-	15.5 (10.3 to 22.5)	48.5 (13.2 to 77.9)	0.3 (-0.4 to 1.5)	0.9 (-1.5 to 5.2)
Maldives	Early Neonatal	-	69.8 (64.5 to 74.7)	2.9 (0.3 to 6.9)	7.3 (0.9 to 15.6)	-	10.1 (6.4 to 14.9)	71.8 (35.6 to 91.8)	-	-
	Late Neonatal	-	65.3 (60.7 to 69.6)	2.9 (0.3 to 6.9)	5.7 (0.1 to 13.1)	42.7 (33.6 to 51.7)	10.1 (6.4 to 14.9)	71.8 (35.6 to 91.8)	-	-
	1-5 months	77.2 (47.6 to 92.0)	-	2.9 (0.3 to 6.9)	-	42.7 (33.6 to 51.7)	10.1 (6.4 to 14.9)	71.8 (35.6 to 91.8)	1.2 (-2.0 to 5.9)	-
	6-11 months	69.5 (39.8 to 87.8)	-	2.9 (0.3 to 6.9)	-	4.0 (1.4 to 7.1)	10.1 (6.4 to 14.9)	71.8 (35.6 to 91.8)	1.1 (-1.9 to 5.5)	-
	12 to 23 months	63.8 (34.5 to 84.7)	-	2.9 (0.3 to 6.9)	-	10.0 (3.8 to 17.0)	10.1 (6.4 to 14.9)	71.8 (35.6 to 91.8)	1.3 (-2.2 to 6.8)	2.1 (-3.7 to 11.9)
	2 to 4 years	53.6 (18.6 to 77.1)	-	2.9 (0.3 to 6.9)	-	-	10.1 (6.4 to 14.9)	71.8 (35.6 to 91.8)	1.2 (-2.2 to 5.9)	2.1 (-3.6 to 12.1)
Mauritius	Early Neonatal	-	73.5 (69.3 to 77.2)	1.2 (0.1 to 2.8)	4.9 (0.0 to 11.5)	-	10.9 (6.9 to 16.1)	20.7 (2.9 to 47.6)	-	-
	Late Neonatal	-	68.1 (65.0 to 70.7)	1.2 (0.1 to 2.8)	4.1 (0.0 to 10.3)	44.6 (36.4 to 52.0)	10.9 (6.9 to 16.1)	20.7 (2.9 to 47.6)	-	-
	1-5 months	70.3 (32.5 to 90.4)	-	1.2 (0.1 to 2.8)	-	44.6 (36.4 to 52.0)	10.9 (6.9 to 16.1)	20.7 (2.9 to 47.6)	0.7 (-1.1 to 3.8)	-
	6-11 months	63.9 (30.6 to 85.4)	-	1.2 (0.1 to 2.8)	-	4.2 (1.6 to 7.5)	10.9 (6.9 to 16.1)	20.7 (2.9 to 47.6)	0.7 (-1.2 to 3.6)	-
	12 to 23 months	62.3 (29.6 to 84.2)	-	1.2 (0.1 to 2.8)	-	11.3 (4.2 to 19.1)	10.9 (6.9 to 16.1)	20.7 (2.9 to 47.6)	0.7 (-1.4 to 3.8)	0.8 (-1.4 to 4.9)
	2 to 4 years	32.9 (-2.7 to 59.6)	-	1.2 (0.1 to 2.8)	-	-	10.9 (6.9 to 16.1)	20.7 (2.9 to 47.6)	0.8 (-1.2 to 4 years.1)	0.8 (-1.4 to 5.0)
Myanmar	Early Neonatal	-	66.3 (59.4 to 72.6)	8.9 (1.0 to 18.6)	25.5 (13.9 to 38.3)	-	55.0 (47.5 to 62.1)	72.2 (35.8 to 91.6)	-	-
	Late Neonatal	-	64.9 (61.2 to 68.6)	8.9 (1.0 to 18.6)	23.4 (12.9 to 34.4)	46.7 (37.8 to 54.5)	55.0 (47.5 to 62.1)	72.2 (35.8 to 91.6)	-	-
	1-5 months	69.6 (34.1 to 90.2)	-	8.9 (1.0 to 18.6)	-	46.7 (37.8 to 54.5)	55.0 (47.5 to 62.1)	72.2 (35.8 to 91.6)	2.2 (-4.1 to 12.8)	-
	6-11 months	67.8 (36.2 to 88.9)	-	8.9 (1.0 to 18.6)	-	1.6 (0.6 to 2.9)	55.0 (47.5 to 62.1)	72.2 (35.8 to 91.6)	2.2 (-4.2 to 11.6)	-
	12 to 23 months	69.2 (40.8 to 88.8)	-	8.9 (1.0 to 18.6)	-	6.3 (2.4 to 10.8)	55.0 (47.5 to 62.1)	72.2 (35.8 to 91.6)	3.0 (-5.8 to 14.9)	1.1 (-1.9 to 6.6)
	2 to 4 years	65.0 (32.0 to 84.8)	-	8.9 (1.0 to 18.6)	-	-	55.0 (47.5 to 62.1)	72.2 (35.8 to 91.6)	3.1 (-5.9 to 16.7)	1.1 (-1.9 to 6.6)
Philippines	Early Neonatal	-	69.3 (64.8 to 73.9)	8.0 (1.0 to 17.0)	22.5 (19.3 to 25.8)	-	34.0 (25.6 to 42.6)	70.6 (35.4 to 91.0)	-	-
	Late Neonatal	-	70.1 (67.4 to 72.7)	8.0 (1.0 to 17.1)	20.6 (18.1 to 23.8)	47.8 (39.9 to 55.4)	34.1 (25.4 to 42.7)	70.6 (35.3 to 91.0)	-	-
	1-5 months	77.4 (43.8 to 93.8)	-	7.1 (0.8 to 15.2)	-	48.8 (41.4 to 56.3)	29.1 (21.4 to 37.7)	70.1 (34.5 to 90.9)	3.1 (-6.6 to 16.2)	-
	6-11 months	74.9 (42.1 to 92.8)	-	7.3 (0.9 to 15.7)	-	8.4 (3.1 to 13.9)	29.9 (22.5 to 38.1)	70.1 (34.4 to 90.9)	3.4 (-7.4 to 16.8)	-
	12 to 23 months	72.2 (43.8 to 90.5)	-	7.0 (0.8 to 15.0)	-	12.8 (5.0 to 21.1)	28.5 (20.9 to 37.0)	70.0 (34.4 to 90.8)	4.0 (-8.6 to 20.6)	2.0 (-3.2 to 10.9)
	2 to 4 years	66.2 (39.2 to 85.1)	-	7.0 (0.8 to 15.2)	-	-	28.8 (21.3 to 37.4)	70.0 (34.1 to 90.8)	3.7 (-9.4 to 19.4)	1.9 (-3.3 to 10.5)
Seychelles	Early Neonatal	-	69.2 (62.6 to 74.8)	3.2 (0.3 to 7.8)	5.0 (0.0 to 11.6)	-	18.1 (12.4 to 25.1)	61.3 (21.3 to 86.9)	-	-
	Late Neonatal	-	68.3 (64.5 to 71.7)	3.2 (0.3 to 7.8)	4.3 (0.0 to 10.3)	43.2 (35.5 to 50.8)	18.1 (12.4 to 25.1)	61.3 (21.3 to 86.9)	-	-
	1-5 months	61.2 (27.2 to 85.5)	-	3.2 (0.3 to 7.8)	-	43.2 (35.5 to 50.8)	18.1 (12.4 to 25.1)	61.3 (21.3 to 86.9)	0.6 (-1.1 to 3.2)	-
	6-11 months	57.1 (24.9 to 82.7)	-	3.2 (0.3 to 7.8)	-	3.8 (1.3 to 6.9)	18.1 (12.4 to 25.1)	61.3 (21.3 to 86.9)	0.6 (-1.1 to 3.3)	-
	12 to 23 months	54.0 (22.9 to 81.4)	-	3.2 (0.3 to 7.8)	-	10.5 (3.9 to 17.4)	18.1 (12.4 to 25.1)	61.3 (21.3 to 86.9)	0.6 (-1.1 to 3.3)	1.3 (-2.2 to 7.5)
	2 to 4 years	37.7 (6.6 to 63.5)	-	3.2 (0.3 to 7.8)	-	-	18.1 (12.4 to 25.1)	61.3 (21.3 to 86.9)	0.6 (-1.1 to 3.4)	1.3 (-2.2 to 7.5)
Sri Lanka	Early Neonatal	-	75.3 (70.3 to 79.5)	3.8 (0.4 to 9.2)	18.8 (7.8 to 32.0)	-	26.1 (18.2 to 34.7)	63.2 (23.4 to 87.3)	-	-
	Late Neonatal	-	72.9 (68.3 to 76.9)	3.8 (0.4 to 9.2)	16.5 (6.5 to 29.7)	24.3 (18.6 to 30.9)	26.1 (18.2 to 34.7)	63.2 (23.4 to 87.3)	-	-
	1-5 months	79.2 (48.6 to 93.2)	-	3.8 (0.4 to 9.2)	-	24.3 (18.6 to 30.9)	26.1 (18.2 to 34.7)	63.2 (23.4 to 87.3)	1.3 (-2.2 to 7.0)	-
	6-11 months	68.2 (35.6 to 86.8)	-	3.8 (0.4 to 9.2)	-	1.7 (0.6 to 3.0)	26.1 (18.2 to 34.7)	63.2 (23.4 to 87.3)	1.3 (-2.3 to 7.4)	-
	12 to 23 months	66.6 (33.2 to 86.9)	-	3.8 (0.4 to 9.2)	-	5.2 (1.8 to 9.0)	26.1 (18.2 to 34.7)	63.2 (23.4 to 87.3)	1.5 (-2.5 to 7.4)	1.1 (-1.9 to 6.5)
	2 to 4 years	33.5 (-11.2 to 65.3)	-	3.8 (0.4 to 9.2)	-	-	26.1 (18.2 to 34.7)	63.2 (23.4 to 87.3)	1.5 (-2.5 to 7.9)	1.1 (-1.9 to 6.5)
Thailand	Early Neonatal	-	67.8 (60.5 to 73.5)	7.1 (0.8 to 15.2)	15.1 (4.8 to 26.8)	-	9.1 (5.7 to 13.6)	70.2 (32.6 to 90.9)	-	-
	Late Neonatal	-	66.1 (62.1 to 69.8)	7.1 (0.8 to 15.2)	13.5 (4.9 to 23.3)	58.6 (51.8 to 65.2)	9.1 (5.7 to 13.6)	70.2 (32.6 to 90.9)	-	-
	1-5 months	74.9 (38.0 to 92.8)	-	7.1 (0.8 to 15.2)	-	58.6 (51.8 to 65.2)	9.1 (5.7 to 13.6)	70.2 (32.6 to 90.9)	0.4 (-0.7 to 2.5)	-
	6-11 months	64.2 (29.8 to 86.4)	-	7.1 (0.8 to 15.2)	-	11.9 (4.6 to 19.6)	9.1 (5.7 to 13.6)	70.2 (32.6 to 90.9)	0.4 (-0.7 to 2.3)	-
	12 to 23 months	60.3 (28.9 to 85.0)	-	7.1 (0.8 to 15.2)	-	18.1 (7.6 to 28.8)	9.1 (5.7 to 13.6)	70.2 (32.6 to 90.9)	1.0 (-1.7 to 5.2)	1.2 (-2.1 to 7.4)
	2 to 4 years	38.7 (9.5 to 63.6)	-	7.1 (0.8 to 15.2)	-	-	9.1 (5.7 to 13.6)	70.2 (32.6 to 90.9)	1.0 (-1.9 to 5.5)	1.2 (-2.1 to 7.4)
Timor-Leste	Early Neonatal	-	70.2 (63.3 to 76.1)	8.4 (1.0 to 18.3)	25.6 (13.8 to 39.0)	-	54.1 (46.8 to 61.4)	67.0 (27.9 to 89.2)	-	-
	Late Neonatal	-	70.6 (66.5 to 74.2)	8.4 (1.0 to 18.3)	24.4 (13.3 to 38.6)	41.4 (33.8 to 48.3)	54.1 (46.8 to 61.4)	67.0 (27.9 to 89.2)	-	-
	1-5 months	85.6 (50.1 to 97.2)	-	8.4 (1.0 to 18.3)	-	41.4 (33.8 to 48.3)	54.1 (46.8 to 61.4)	67.0 (27.9 to 89.2)	4.4 (-8.9 to 22.3)	-
	6-11 months	86.1 (54.0 to 97.0)	-	8.4 (1.0 to 18.3)	-	4.1 (1.5 to 7.2)	54.1 (46.8 to 61.4)	67.0 (27.9 to 89.2)	4.5 (-9.0 to 22.0)	-
	12 to 23 months	85.9 (61.2 to 96.1)	-	8.4 (1.0 to 18.3)	-	12.5 (4.9 to 20.5)	54.1 (46.8 to 61.4)	67.0 (27.9 to 89.2)	6.4 (-17.2 to 32.2)	1.6 (-2.8 to 9.1)
	2 to 4 years	81.9 (52.5 to 94.3)	-	8.4 (1.0 to 18.3)	-	-	54.1 (46.8 to 61.4)	67.0 (27.9 to 89.2)	6.1 (-16.8 to 29.9)	1.6 (-2.8 to 9.1)
Viet Nam	Early Neonatal	-	51.9 (40.9 to 61.4)	5.5 (0.6 to 13.0)	15.4 (6.2 to 25.4)	-	42.0 (33.4 to 50.8)	62.3 (18.9 to 87.3)	-	-
	Late Neonatal	-	51.9 (43.4 to 59.4)	5.5 (0.6 to 13.0)	14.3 (5.3 to 25.0)	52.0 (41.8 to 60.8)	42.0 (33.4 to 50.8)	62.3 (18.9 to 87.3)	-	-
	1-5 months	59.0 (26.3 to 81.9)	-	5.5 (0.6 to 13.0)	-	52.0 (41.8 to 60.8)	42.0 (33.4 to 50.8)	62.3 (18.9 to 87.3)	1.1 (-2.0 to 6.4)	-
	6-11 months	43.8 (12.6 to 69.0)	-	5.5 (0.6 to 13.0)	-	2.6 (0.9 to 4.6)	42.0 (33.4 to 50.8)	62.3 (18.9 to 87.3)	1.4 (-2.5 to 7.9)	-
	12 to 23 months	40.6 (9.7 to 66.4)	-	5.5 (0.6 to 13.0)	-	11.5 (4.4 to 19.0)	42.0 (33.4 to 50.8)	62.3 (18.9 to 87.3)	1.8 (-3.2 to 9.3)	0.9 (-1.5 to 5.4)
	2 to 4 years	30.9 (-9.7 to 60.6)	-	5.5 (0.6 to 13.0)	-	-	42.0 (33.4 to 50.8)	62.3 (18.9 to 87.3)	1.9 (-3.2 to 9.6)	0.9 (-1.5 to 5.3)
Sub-Saharan Africa	Early Neonatal	-	73.6 (69.5 to 77.2)	29.2 (4.6 to 49.6)	30.3 (27.1 to 33.6)	-	63.2 (56.6 to 69.0)	76.4 (45.6 to 92.7)	-	-
	Late Neonatal	-	68.4 (66.1 to 70.9)	29.0 (4.5 to 49.1)	25.8 (23.4 to 27.8)	48.1 (38.7 to 56.8)	63.0 (56.9 to 68.5)	76.2 (45.3 to 92.7)	-	-
	1-5 months	78.7 (43.5 to 94.2)	-	28.8 (4.5 to 49.5)	-	48.9 (39.8 to 57.2)	62.4 (56.3 to 67.9)	76.0 (44.9 to 92.6)	4.4 (-11.1 to 22.1)	-
	6-11 months	81.0 (50.0 to 95.5)	-	28.8 (4.5 to 49.0)	-	2.6 (0.9 to 4.6)	62.5 (56.1 to 67.9)	76.1 (44.9 to 92.8)	4.2 (-9.6 to 20.4)	-
	12 to 23 months	83.3 (59.3 to 95.5)	-	29.0 (4.5 to 49.1)	-	8.0 (3.0 to 13.4)	63.0 (56.8 to 68.5)	76.4 (45.4 to 92.5)	5.4 (-14.5 to 26.5)	1.1 (-1.9 to 6.3)
	2 to 4 years	82.4 (63.0 to 93.5)	-	29.2 (4.6 to 49.7)	-	-	63.5 (57.1 to 68.9)	76.6 (45.9 to 92.5)	5.7 (-16.1 to 27.8)	1.1 (-1.9 to 6.4)
Central Sub-Saharan Africa	Early Neonatal	-	69.7 (63.8 to 74.8)	28.1 (4.6 to 48.1)	26.8 (19.4 to 34.0)	-	58.7 (52.0 to 65.2)	73.1 (40.3 to 91.9)	-	-
	Late Neonatal	-	63.9 (59.9 to 67.6)	28.0 (4.4 to 48.2)	22.2 (16.6 to 28.2)	44.8 (35.8 to 52.9)	58.8 (51.7 to 65.2)	73.4 (40.7 to 91.9)	-	-
	1-5 months	74.7 (40.0 to 92.7)	-	27.9 (4.5 to 47.9)	-	44.7 (36.0 to 52.3)	58.2 (51.1 to 64.4)	73.1 (39.7 to 91.8)	5.8 (-14.8 to 28.7)	-
	6-11 months	77.5 (46.3 to 93.6)	-	27.9 (4.5 to 47.2)	-	2.4 (0.9 to 4.1)	58.2 (51.2 to 64.2)	73.2 (39.7 to 91.8)	5.9 (-14.6 to 29.5)	-
	12 to 23 months	79.1 (54.2 to 93.8)	-	27.9 (4.6 to 48.1)	-	8.2 (3.1 to 13.7)	58.3 (51.5 to 64.6)	73.2 (40.1 to 91.6)	7.5 (-21.4 to 36.3)	3.7 (-7.4 to 17.7)
	2 to 4 years	77.5 (56.3 to 90.5)	-	27.8 (4.5 to 48.0)	-	-	57.9 (51.1 to 64.3)	73.3 (40.5 to 92.1)	7.3 (-21.1 to 34.4)	3.7 (-7.2 to 17.2)
Angola	Early Neonatal	-	72.8 (67.4 to 77.6)	25.4 (3.8 to 44.7)	20.7 (9.8 to 34.8)	-	48.2 (39.7 to 56.1)	74.2 (40.1 to 92.0)	-	-
	Late Neonatal	-	65.1 (60.4 to 69.3)	25.4 (3.8 to 44.7)	16.3 (7.8 to 27.6)	46.8 (38.3 to 54.3)	48.2 (39.7 to 56.1)	74.2 (40.1 to 92.0)	-	-
	1-5 months	73.1 (46.2 to 89.5)	-	25.4 (3.8 to 44.7)	-	46.8 (38.3 to 54.3)	48.2 (39.7 to 56.1)	74.2 (40.1 to 92.0)	4.8 (-9.7 to 24.6)	-
	6-11 months	75.7 (48.6 to 91.8)	-	25.4 (3.8 to 44.7)	-	3.2 (1.2 to 5.7)	48.2 (39.7 to 56.1)	74.2 (40.1 to 92.0)	4.7 (-10.1 to 24.5)	-
	12 to 23 months	77.8 (55.7 to 92.5)	-	25.4 (3.8 to 44.7)	-	9.2 (3.6 to 15.5)	48.2 (39.7 to 56.1)	74.2 (40.1 to 92.0)	6.0 (-14.0 to 30.1)	2.4 (-4.1 to 13.5)
	2 to 4 years	73.8 (53.9 to 88.9)	-	25.4 (3.8 to 44.7)	-	-	48.2 (39.7 to 56.1)	74.2 (40.1 to 92.0)	6.0 (-14.1 to 28.3)	2.4 (-4.2 to 13.4)
Central African Republic	Early Neonatal	-	75.3 (70.3 to 79.7)	28.7 (4.6 to 48.4)	32.0 (20.6 to 45.9)	-	65.4 (59.4 to 70.5)	78.1 (47.0 to 93.6)	-	-
	Late Neonatal	-	68.7 (64.7 to 71.8)	28.7 (4.6 to 48.4)	26.8 (18.5 to 36.9)	45.8 (36.1 to 54.3)	65.4 (59.4 to 70.5)	78.1 (47.0 to 93.6)	-	-
	1-5 months	75.5 (38.1 to 93.8)	-	28.7 (4.6 to 48.4)	-	45.8 (36.1 to 54.3)	65.4 (59.4 to 70.5)	78.1 (47.0 to 93.6)	7.3 (-18.5 to 34.4)	-
	6-11 months	78.3 (46.6 to 94.7)	-	28.7 (4.6 to 48.4)	-	1.6 (0.6 to 2.9)	65.4 (59.4 to 70.5)	78.1 (47.0 to 93.6)	7.2 (-21.8 to 36.6)	-
	12 to 23 months	81.6 (56.1 to 95.3)	-	28.7 (4.6 to 48.4)	-	7.8 (2.9 to 13.5)	65.4 (59.4 to 70.5)	78.1 (47.0 to 93.6)	8.7 (-26.8 to 41.5)	3.2 (-5.7 to 16.9)
	2 to 4 years	83.4 (64.6 to 94.3)	-	28.7 (4.6 to 48.4)	-	-	65.4 (59.4 to 70.5)	78.1 (47.0 to 93.6)	8.9 (-27.0 to 43.7)	3.3 (-5.6 to 16.8)
Congo	Early Neonatal	-	72.8 (66.7 to 77.8)	19.9 (2.7 to 36.6)	23.7 (12.3 to 36.7)	-	61.5 (54.7 to 67.3)	71.5 (34.8 to 91.1)	-	-
	Late Neonatal	-	68.4 (63.7 to 72.4)	19.9 (2.7 to 36.6)	20.9 (10.3 to 32.1)	50.9 (42.3 to 58.5)	61.5 (54.7 to 67.3)	71.5 (34.8 to 91.1)	-	-
	1-5 months	73.1 (34.5 to 93.0)	-	19.9 (2.7 to 36.6)	-	50.9 (42.3 to 58.5)	61.5 (54.7 to 67.3)	71.5 (34.8 to 91.1)	7.2 (-20.4 to 36.5)	-
	6-11 months	73.9 (40.0 to 92.9)	-	19.9 (2.7 to 36.6)	-	3.4 (1.2 to 5.9)	61.5 (54.7 to 67.3)	71.5 (34.8 to 91.1)	7.3 (-20.2 to 36.2)	-
	12 to 23 months	71.8 (41.7 to 91.5)	-	19.9 (2.7 to 36.6)	-	14.7 (5.9 to 23.6)	61.5 (54.7 to 67.3)	71.5 (34.8 to 91.1)	7.6 (-24.3 to 38.1)	2.0 (-3.5 to 11.5)
	2 to 4 years	66.1 (40.2 to 86.0)	-	19.9 (2.7 to 36.6)	-	-	61.5 (54.7 to 67.3)	71.5 (34.8 to 91.1)	7.9 (-22.9 to 39.3)	2.1 (-3.5 to 11.4)
Democratic Republic of the Congo	Early Neonatal	-	66.3 (60.2 to 71.9)	29.5 (4.9 to 49.4)	27.6 (15.9 to 39.9)	-	60.7 (54.1 to 66.6)	71.0 (36.4 to 91.0)	-	-
	Late Neonatal	-	60.5 (56.2 to 64.2)	29.5 (4.9 to 49.4)	23.0 (13.4 to 32.3)	42.9 (34.3 to 50.5)	60.7 (54.1 to 66.6)	71.0 (36.4 to 91.0)	-	-
	1-5 months	75.5 (38.0 to 93.9)	-	29.5 (4.9 to 49.4)	-	42.9 (34.3 to 50.5)	60.7 (54.1 to 66.6)	71.0 (36.4 to 91.0)	6.1 (-14.8 to 30.6)	-
	6-11 months	78.7 (46.1 to 94.5)	-	29.5 (4.9 to 49.4)	-	2.2 (0.8 to 3.9)	60.7 (54.1 to 66.6)	71.0 (36.4 to 91.0)	6.2 (-15.2 to 30.3)	-
	12 to 23 months	79.4 (54.4 to 94.0)	-	29.5 (4.9 to 49.4)	-	7.4 (2.8 to 12.3)	60.7 (54.1 to 66.6)	71.0 (36.4 to 91.0)	8.1 (-22.9 to 38.7)	4.9 (-9.7 to 22.7)
	2 to 4 years	77.9 (56.4 to 91.5)	-	29.5 (4.9 to 49.4)	-	-	60.7 (54.1 to 66.6)	71.0 (36.4 to 91.0)	7.9 (-22.7 to 36.5)	4.9 (-9.7 to 22.4)
Equatorial Guinea	Early Neonatal	-	72.5 (65.9 to 77.3)	21.6 (3.0 to 40.4)	17.5 (7.6 to 29.8)	-	37.7 (28.5 to 46.6)	68.5 (31.5 to 90.1)	-	-
	Late Neonatal	-	65.4 (59.8 to 70.0)	21.6 (3.0 to 40.4)	14.6 (4.9 to 25.1)	54.0 (45.1 to 61.7)	37.7 (28.5 to 46.6)	68.5 (31.5 to 90.1)	-	-
	1-5 months	62.8 (31.5 to 85.8)	-	21.6 (3.0 to 40.4)	-	54.0 (45.1 to 61.7)	37.7 (28.5 to 46.6)	68.5 (31.5 to 90.1)	2.0 (-3.6 to 10.8)	-
	6-11 months	60.4 (32.9 to 83.9)	-	21.6 (3.0 to 40.4)	-	2.2 (0.8 to 4.1)	37.7 (28.5 to 46.6)	68.5 (31.5 to 90.1)	2.0 (-3.8 to 10.0)	-
	12 to 23 months	58.2 (31.9 to 81.6)	-	21.6 (3.0 to 40.4)	-	8.8 (3.2 to 15.5)	37.7 (28.5 to 46.6)	68.5 (31.5 to 90.1)	2.3 (-4.1 to 12.0)	0.6 (-1.0 to 3.4)
	2 to 4 years	52.0 (28.0 to 73.4)	-	21.6 (3.0 to 40.4)	-	-	37.7 (28.5 to 46.6)	68.5 (31.5 to 90.1)	2.4 (-4.2 to 13.9)	0.6 (-1.0 to 3.4)
Gabon	Early Neonatal	-	75.7 (69.9 to 80.2)	18.9 (2.7 to 35.5)	16.1 (6.2 to 27.9)	-	53.0 (44.7 to 60.5)	60.0 (23.5 to 85.4)	-	-
	Late Neonatal	-	70.3 (66.0 to 74.5)	18.9 (2.7 to 35.5)	13.9 (3.7 to 25.3)	58.8 (49.7 to 67.0)	53.0 (44.7 to 60.5)	60.0 (23.5 to 85.4)	-	-
	1-5 months	60.8 (25.7 to 85.3)	-	18.9 (2.7 to 35.5)	-	58.8 (49.7 to 67.0)	53.0 (44.7 to 60.5)	60.0 (23.5 to 85.4)	2.0 (-3.4 to 11.3)	-
	6-11 months	63.0 (31.4 to 87.3)	-	18.9 (2.7 to 35.5)	-	8.7 (3.3 to 15.0)	53.0 (44.7 to 60.5)	60.0 (23.5 to 85.4)	2.1 (-3.8 to 11.9)	-
	12 to 23 months	57.9 (32.2 to 82.3)	-	18.9 (2.7 to 35.5)	-	18.0 (7.5 to 28.4)	53.0 (44.7 to 60.5)	60.0 (23.5 to 85.4)	2.3 (-4.5 to 12.6)	1.2 (-2.1 to 6.8)
	2 to 4 years	53.1 (28.7 to 76.2)	-	18.9 (2.7 to 35.5)	-	-	53.0 (44.7 to 60.5)	60.0 (23.5 to 85.4)	2.3 (-4.5 to 12.1)	1.2 (-2.1 to 6.8)
Eastern Sub-Saharan Africa	Early Neonatal	-	76.3 (72.8 to 79.9)	29.7 (4.8 to 49.4)	32.0 (27.8 to 36.6)	-	65.2 (59.3 to 70.7)	76.0 (45.1 to 92.4)	-	-
	Late Neonatal	-	71.8 (69.2 to 74.2)	29.6 (4.8 to 49.8)	28.2 (24.7 to 31.8)	42.2 (33.5 to 50.9)	65.2 (59.0 to 70.6)	76.0 (44.9 to 92.6)	-	-
	1-5 months	76.9 (40.9 to 93.7)	-	29.5 (4.7 to 49.6)	-	42.4 (33.6 to 50.4)	65.2 (58.7 to 70.5)	76.1 (44.8 to 92.4)	5.8 (-14.7 to 28.3)	-
	6-11 months	77.5 (45.9 to 94.0)	-	29.5 (4.8 to 49.5)	-	2.3 (0.8 to 4.0)	65.2 (59.3 to 70.3)	75.9 (44.3 to 92.4)	5.5 (-12.2 to 25.9)	-
	12 to 23 months	78.5 (52.8 to 93.7)	-	29.4 (4.7 to 49.7)	-	7.2 (2.7 to 12.2)	65.0 (58.8 to 70.3)	75.6 (44.1 to 92.7)	5.9 (-14.8 to 28.9)	1.2 (-2.3 to 7.1)
	2 to 4 years	79.7 (59.8 to 92.3)	-	29.7 (4.8 to 49.8)	-	-	65.4 (59.4 to 70.8)	76.0 (44.9 to 93.0)	6.6 (-15.7 to 32.1)	1.3 (-2.4 to 7.4)
Burundi	Early Neonatal	-	71.6 (65.3 to 76.6)	30.5 (5.0 to 50.8)	29.9 (18.9 to 42.2)	-	65.2 (59.2 to 70.6)	77.1 (45.9 to 93.1)	-	-
	Late Neonatal	-	66.4 (62.7 to 69.9)	30.5 (5.0 to 50.8)	25.9 (17.0 to 36.2)	23.7 (17.7 to 29.8)	65.2 (59.2 to 70.6)	77.1 (45.9 to 93.1)	-	-
	1-5 months	76.8 (49.7 to 91.1)	-	30.5 (5.0 to 50.8)	-	23.7 (17.7 to 29.8)	65.2 (59.2 to 70.6)	77.1 (45.9 to 93.1)	3.8 (-7.5 to 20.5)	-
	6-11 months	81.2 (57.3 to 93.7)	-	30.5 (5.0 to 50.8)	-	1.9 (0.7 to 3.4)	65.2 (59.2 to 70.6)	77.1 (45.9 to 93.1)	3.8 (-8.1 to 19.5)	-
	12 to 23 months	83.2 (62.9 to 94.3)	-	30.5 (5.0 to 50.8)	-	4.5 (1.7 to 7.8)	65.2 (59.2 to 70.6)	77.1 (45.9 to 93.1)	5.6 (-12.6 to 27.7)	4.9 (-9.6 to 22.6)
	2 to 4 years	81.5 (63.6 to 91.8)	-	30.5 (5.0 to 50.8)	-	-	65.2 (59.2 to 70.6)	77.1 (45.9 to 93.1)	5.6 (-12.7 to 28.0)	4.9 (-9.6 to 22.6)
Comoros	Early Neonatal	-	77.5 (70.8 to 82.1)	27.7 (4.3 to 47.4)	29.3 (17.7 to 42.7)	-	62.8 (56.3 to 68.5)	71.6 (36.5 to 91.3)	-	-
	Late Neonatal	-	74.0 (69.8 to 77.6)	27.7 (4.3 to 47.4)	27.2 (15.8 to 39.9)	57.2 (49.3 to 64.0)	62.8 (56.3 to 68.5)	71.6 (36.5 to 91.3)	-	-
	1-5 months	80.4 (43.4 to 95.6)	-	27.7 (4.3 to 47.4)	-	57.2 (49.3 to 64.0)	62.8 (56.3 to 68.5)	71.6 (36.5 to 91.3)	3.4 (-6.9 to 18.0)	-
	6-11 months	80.4 (47.0 to 95.8)	-	27.7 (4.3 to 47.4)	-	4.5 (1.6 to 7.9)	62.8 (56.3 to 68.5)	71.6 (36.5 to 91.3)	3.5 (-5.8 to 17.6)	-
	12 to 23 months	78.8 (48.0 to 95.0)	-	27.7 (4.3 to 47.4)	-	11.9 (4.6 to 19.7)	62.8 (56.3 to 68.5)	71.6 (36.5 to 91.3)	4.0 (-9.0 to 20.9)	2.5 (-4.3 to 13.7)
	2 to 4 years	76.9 (51.7 to 92.8)	-	27.7 (4.3 to 47.4)	-	-	62.8 (56.3 to 68.5)	71.6 (36.5 to 91.3)	4.0 (-8.1 to 19.5)	2.5 (-4.3 to 13.6)
Djibouti	Early Neonatal	-	71.3 (64.4 to 76.4)	28.0 (4.3 to 48.2)	21.5 (10.8 to 35.2)	-	61.5 (54.8 to 67.3)	72.6 (38.0 to 91.2)	-	-
	Late Neonatal	-	67.5 (61.9 to 72.4)	28.0 (4.3 to 48.2)	19.3 (8.6 to 32.4)	54.7 (44.6 to 64.1)	61.5 (54.8 to 67.3)	72.6 (38.0 to 91.2)	-	-
	1-5 months	85.3 (45.3 to 97.5)	-	28.0 (4.3 to 48.2)	-	54.7 (44.6 to 64.1)	61.5 (54.8 to 67.3)	72.6 (38.0 to 91.2)	2.9 (-5.4 to 14.6)	-
	6-11 months	85.8 (50.2 to 97.6)	-	28.0 (4.3 to 48.2)	-	4.6 (1.6 to 8.1)	61.5 (54.8 to 67.3)	72.6 (38.0 to 91.2)	2.9 (-5.9 to 14.7)	-
	12 to 23 months	86.5 (58.0 to 97.4)	-	28.0 (4.3 to 48.2)	-	12.3 (4.7 to 20.3)	61.5 (54.8 to 67.3)	72.6 (38.0 to 91.2)	3.8 (-7.6 to 19.2)	1.7 (-2.8 to 9.9)
	2 to 4 years	84.7 (58.8 to 96.0)	-	28.0 (4.3 to 48.2)	-	-	61.5 (54.8 to 67.3)	72.6 (38.0 to 91.2)	3.7 (-8.1 to 18.6)	1.7 (-2.9 to 10.0)
Eritrea	Early Neonatal	-	77.8 (73.6 to 81.9)	29.3 (4.7 to 49.7)	29.5 (19.0 to 42.1)	-	64.6 (58.3 to 69.8)	74.6 (41.8 to 92.1)	-	-
	Late Neonatal	-	73.8 (70.9 to 76.7)	29.3 (4.7 to 49.7)	26.9 (15.7 to 38.2)	35.3 (24.5 to 46.2)	64.6 (58.3 to 69.8)	74.6 (41.8 to 92.1)	-	-
	1-5 months	78.7 (39.4 to 95.6)	-	29.3 (4.7 to 49.7)	-	35.3 (24.5 to 46.2)	64.6 (58.3 to 69.8)	74.6 (41.8 to 92.1)	3.6 (-7.8 to 18.6)	-
	6-11 months	82.6 (47.2 to 96.8)	-	29.3 (4.7 to 49.7)	-	1.7 (0.6 to 3.2)	64.6 (58.3 to 69.8)	74.6 (41.8 to 92.1)	3.7 (-7.8 to 18.3)	-
	12 to 23 months	86.0 (58.8 to 97.1)	-	29.3 (4.7 to 49.7)	-	6.1 (2.3 to 10.5)	64.6 (58.3 to 69.8)	74.6 (41.8 to 92.1)	6.1 (-14.3 to 28.6)	1.6 (-2.8 to 9.2)
	2 to 4 years	86.2 (68.0 to 95.7)	-	29.3 (4.7 to 49.7)	-	-	64.6 (58.3 to 69.8)	74.6 (41.8 to 92.1)	6.2 (-15.4 to 32.1)	1.6 (-2.8 to 9.2)
Ethiopia	Early Neonatal	-	76.5 (72.5 to 80.1)	31.0 (5.2 to 51.1)	31.8 (25.1 to 39.1)	-	66.9 (61.0 to 72.3)	76.1 (44.3 to 92.5)	-	-
	Late Neonatal	-	69.7 (66.7 to 72.8)	31.0 (5.2 to 51.3)	27.3 (22.1 to 33.2)	34.9 (26.4 to 43.8)	66.9 (61.1 to 72.0)	76.0 (44.0 to 92.5)	-	-
	1-5 months	76.9 (38.4 to 94.4)	-	31.0 (5.3 to 51.4)	-	36.2 (27.3 to 44.7)	66.9 (61.3 to 72.3)	76.1 (44.6 to 92.7)	3.7 (-7.2 to 18.7)	-
	6-11 months	77.7 (41.8 to 95.0)	-	30.9 (5.3 to 51.5)	-	1.8 (0.6 to 3.2)	66.8 (60.9 to 72.2)	76.1 (44.7 to 92.8)	3.7 (-7.6 to 18.6)	-
	12 to 23 months	80.6 (52.2 to 95.1)	-	31.0 (5.2 to 50.8)	-	5.2 (1.9 to 9.0)	66.9 (61.1 to 71.9)	76.0 (43.9 to 93.1)	5.2 (-11.9 to 26.0)	0.5 (-0.9 to 3.3)
	2 to 4 years	82.2 (60.5 to 94.2)	-	31.0 (5.2 to 51.5)	-	-	66.9 (61.3 to 71.9)	76.1 (44.3 to 93.0)	5.3 (-13.1 to 26.6)	0.5 (-0.9 to 3.4)
Kenya	Early Neonatal	-	73.9 (69.4 to 78.2)	29.7 (4.8 to 50.0)	30.7 (26.6 to 34.7)	-	63.9 (57.7 to 69.6)	75.4 (43.2 to 92.2)	-	-
	Late Neonatal	-	69.5 (66.9 to 72.2)	29.6 (4.8 to 49.8)	26.8 (24.3 to 30.0)	43.6 (34.8 to 52.1)	63.5 (57.0 to 68.9)	75.1 (42.6 to 92.4)	-	-
	1-5 months	68.5 (34.1 to 89.6)	-	29.5 (4.7 to 49.4)	-	43.0 (34.0 to 51.0)	63.1 (56.9 to 68.6)	74.7 (41.5 to 92.4)	6.2 (-20.1 to 31.2)	-
	6-11 months	70.3 (39.2 to 90.1)	-	29.5 (4.7 to 49.5)	-	2.0 (0.7 to 3.6)	63.2 (56.9 to 68.6)	74.7 (41.3 to 92.0)	6.6 (-18.8 to 34.0)	-
	12 to 23 months	72.5 (46.3 to 90.7)	-	29.3 (4.6 to 49.2)	-	7.7 (2.9 to 13.3)	62.8 (56.3 to 68.7)	74.5 (41.4 to 92.2)	7.2 (-24.3 to 36.5)	1.0 (-1.7 to 5.9)
	2 to 4 years	73.2 (51.2 to 88.6)	-	29.4 (4.7 to 49.1)	-	-	63.1 (57.0 to 69.1)	74.7 (41.6 to 92.4)	7.4 (-26.9 to 37.4)	1.0 (-1.7 to 5.9)
Madagascar	Early Neonatal	-	77.7 (72.9 to 82.1)	30.2 (4.9 to 50.6)	32.7 (21.7 to 46.3)	-	66.2 (60.4 to 71.2)	76.5 (45.7 to 92.6)	-	-
	Late Neonatal	-	77.0 (74.6 to 79.3)	30.2 (4.9 to 50.6)	31.8 (21.2 to 4 years3.3)	41.9 (33.1 to 50.1)	66.2 (60.4 to 71.2)	76.5 (45.7 to 92.6)	-	-
	1-5 months	80.8 (48.0 to 95.0)	-	30.2 (4.9 to 50.6)	-	41.9 (33.1 to 50.1)	66.2 (60.4 to 71.2)	76.5 (45.7 to 92.6)	4.4 (-9.1 to 21.7)	-
	6-11 months	81.8 (53.2 to 95.1)	-	30.2 (4.9 to 50.6)	-	1.6 (0.6 to 2.9)	66.2 (60.4 to 71.2)	76.5 (45.7 to 92.6)	4.5 (-9.5 to 22.4)	-
	12 to 23 months	83.4 (59.8 to 95.6)	-	30.2 (4.9 to 50.6)	-	7.5 (2.8 to 12.9)	66.2 (60.4 to 71.2)	76.5 (45.7 to 92.6)	6.0 (-15.0 to 29.9)	1.2 (-2.0 to 7.3)
	2 to 4 years	84.7 (66.7 to 94.9)	-	30.2 (4.9 to 50.6)	-	-	66.2 (60.4 to 71.2)	76.5 (45.7 to 92.6)	6.1 (-14.7 to 31.7)	1.2 (-2.1 to 7.3)
Malawi	Early Neonatal	-	76.2 (71.6 to 80.2)	29.9 (5.0 to 49.9)	32.7 (20.8 to 44.4)	-	64.3 (58.1 to 69.8)	74.9 (41.7 to 92.6)	-	-
	Late Neonatal	-	71.2 (67.8 to 74.0)	29.9 (5.0 to 49.9)	28.2 (18.0 to 39.3)	35.8 (29.0 to 42.3)	64.3 (58.1 to 69.8)	74.9 (41.7 to 92.6)	-	-
	1-5 months	67.4 (33.7 to 88.5)	-	29.9 (5.0 to 49.9)	-	35.8 (29.0 to 42.3)	64.3 (58.1 to 69.8)	74.9 (41.7 to 92.6)	4.4 (-9.4 to 22.8)	-
	6-11 months	68.5 (39.7 to 89.1)	-	29.9 (5.0 to 49.9)	-	2.0 (0.7 to 3.6)	64.3 (58.1 to 69.8)	74.9 (41.7 to 92.6)	4.5 (-9.9 to 22.7)	-
	12 to 23 months	70.5 (45.3 to 89.7)	-	29.9 (5.0 to 49.9)	-	5.1 (1.9 to 9.1)	64.3 (58.1 to 69.8)	74.9 (41.7 to 92.6)	5.3 (-12.1 to 26.4)	0.9 (-1.7 to 5.6)
	2 to 4 years	69.3 (50.1 to 86.0)	-	29.9 (5.0 to 49.9)	-	-	64.3 (58.1 to 69.8)	74.9 (41.7 to 92.6)	5.3 (-11.7 to 27.0)	0.9 (-1.7 to 5.6)
Mozambique	Early Neonatal	-	77.5 (72.9 to 81.4)	29.6 (4.7 to 49.9)	33.4 (22.5 to 46.0)	-	65.5 (59.9 to 70.7)	76.9 (46.1 to 92.9)	-	-
	Late Neonatal	-	72.0 (68.5 to 75.1)	29.6 (4.7 to 49.9)	28.9 (18.4 to 40.3)	47.8 (39.3 to 55.5)	65.5 (59.9 to 70.7)	76.9 (46.1 to 92.9)	-	-
	1-5 months	72.1 (40.2 to 91.2)	-	29.6 (4.7 to 49.9)	-	47.8 (39.3 to 55.5)	65.5 (59.9 to 70.7)	76.9 (46.1 to 92.9)	5.6 (-12.2 to 28.4)	-
	6-11 months	73.7 (45.8 to 91.4)	-	29.6 (4.7 to 49.9)	-	2.4 (0.8 to 4.4)	65.5 (59.9 to 70.7)	76.9 (46.1 to 92.9)	5.6 (-12.5 to 27.6)	-
	12 to 23 months	73.4 (49.3 to 90.9)	-	29.6 (4.7 to 49.9)	-	7.9 (3.1 to 13.4)	65.5 (59.9 to 70.7)	76.9 (46.1 to 92.9)	6.4 (-15.3 to 30.0)	2.3 (-4.0 to 13.0)
	2 to 4 years	71.0 (52.7 to 86.7)	-	29.6 (4.7 to 49.9)	-	-	65.5 (59.9 to 70.7)	76.9 (46.1 to 92.9)	6.4 (-15.8 to 31.4)	2.3 (-3.9 to 13.0)
Rwanda	Early Neonatal	-	62.9 (55.3 to 69.0)	30.6 (5.1 to 51.1)	26.7 (16.5 to 37.6)	-	62.7 (55.9 to 68.8)	73.8 (40.8 to 92.2)	-	-
	Late Neonatal	-	58.3 (54.0 to 62.6)	30.6 (5.1 to 51.1)	22.4 (14.1 to 31.4)	17.6 (13.0 to 22.9)	62.7 (55.9 to 68.8)	73.8 (40.8 to 92.2)	-	-
	1-5 months	63.3 (31.3 to 85.2)	-	30.6 (5.1 to 51.1)	-	17.6 (13.0 to 22.9)	62.7 (55.9 to 68.8)	73.8 (40.8 to 92.2)	3.3 (-6.0 to 17.0)	-
	6-11 months	66.9 (39.1 to 87.5)	-	30.6 (5.1 to 51.1)	-	1.4 (0.5 to 2.5)	62.7 (55.9 to 68.8)	73.8 (40.8 to 92.2)	3.2 (-6.3 to 15.9)	-
	12 to 23 months	68.3 (46.8 to 87.0)	-	30.6 (5.1 to 51.1)	-	4.4 (1.6 to 7.7)	62.7 (55.9 to 68.8)	73.8 (40.8 to 92.2)	4.6 (-10.4 to 23.7)	1.7 (-3.0 to 10.2)
	2 to 4 years	65.8 (50.5 to 80.0)	-	30.6 (5.1 to 51.1)	-	-	62.7 (55.9 to 68.8)	73.8 (40.8 to 92.2)	4.6 (-9.4 to 21.9)	1.7 (-3.0 to 10.1)
Somalia	Early Neonatal	-	81.5 (77.7 to 84.7)	29.2 (4.7 to 49.5)	33.9 (20.7 to 48.0)	-	65.9 (60.0 to 70.9)	77.8 (47.2 to 93.1)	-	-
	Late Neonatal	-	76.0 (72.4 to 79.4)	29.2 (4.7 to 49.5)	29.6 (19.8 to 40.7)	55.9 (43.7 to 66.2)	65.9 (60.0 to 70.9)	77.8 (47.2 to 93.1)	-	-
	1-5 months	83.3 (44.7 to 97.0)	-	29.2 (4.7 to 49.5)	-	55.9 (43.7 to 66.2)	65.9 (60.0 to 70.9)	77.8 (47.2 to 93.1)	10.3 (-45.7 to 51.4)	-
	6-11 months	82.9 (50.0 to 96.7)	-	29.2 (4.7 to 49.5)	-	5.6 (2.0 to 9.9)	65.9 (60.0 to 70.9)	77.8 (47.2 to 93.1)	10.3 (-45.4 to 50.6)	-
	12 to 23 months	82.5 (55.3 to 96.1)	-	29.2 (4.7 to 49.5)	-	14.5 (5.8 to 23.6)	65.9 (60.0 to 70.9)	77.8 (47.2 to 93.1)	10.3 (-49.0 to 51.9)	2.5 (-4.2 to 13.2)
	2 to 4 years	84.0 (60.9 to 96.2)	-	29.2 (4.7 to 49.5)	-	-	65.9 (60.0 to 70.9)	77.8 (47.2 to 93.1)	10.4 (-47.3 to 51.4)	2.5 (-4.1 to 13.2)
South Sudan	Early Neonatal	-	77.5 (72.7 to 81.5)	30.6 (5.0 to 51.0)	33.7 (21.8 to 45.8)	-	66.4 (60.7 to 71.4)	78.3 (47.7 to 93.4)	-	-
	Late Neonatal	-	70.6 (67.5 to 73.8)	30.6 (5.0 to 51.0)	27.6 (16.8 to 38.9)	44.9 (34.6 to 54.7)	66.4 (60.7 to 71.4)	78.3 (47.7 to 93.4)	-	-
	1-5 months	84.6 (47.9 to 97.4)	-	30.6 (5.0 to 51.0)	-	44.9 (34.6 to 54.7)	66.4 (60.7 to 71.4)	78.3 (47.7 to 93.4)	6.2 (-17.5 to 30.6)	-
	6-11 months	85.4 (49.9 to 97.7)	-	30.6 (5.0 to 51.0)	-	1.1 (0.4 to 2.0)	66.4 (60.7 to 71.4)	78.3 (47.7 to 93.4)	6.2 (-15.4 to 29.6)	-
	12 to 23 months	87.0 (57.5 to 97.8)	-	30.6 (5.0 to 51.0)	-	4.1 (1.5 to 7.5)	66.4 (60.7 to 71.4)	78.3 (47.7 to 93.4)	7.6 (-20.3 to 37.2)	0.6 (-1.1 to 4.0)
	2 to 4 years	88.8 (64.9 to 98.0)	-	30.6 (5.0 to 51.0)	-	-	66.4 (60.7 to 71.4)	78.3 (47.7 to 93.4)	7.6 (-21.2 to 38.4)	0.6 (-1.1 to 4.0)
Uganda	Early Neonatal	-	73.0 (67.5 to 78.1)	30.0 (4.8 to 50.2)	30.5 (19.7 to 42.7)	-	64.1 (57.6 to 69.7)	74.4 (40.7 to 92.3)	-	-
	Late Neonatal	-	68.0 (64.4 to 71.4)	30.0 (4.8 to 50.2)	27.0 (17.9 to 37.2)	34.5 (27.7 to 40.9)	64.1 (57.6 to 69.7)	74.4 (40.7 to 92.3)	-	-
	1-5 months	72.2 (37.3 to 91.7)	-	30.0 (4.8 to 50.2)	-	34.5 (27.7 to 40.9)	64.1 (57.6 to 69.7)	74.4 (40.7 to 92.3)	2.1 (-3.9 to 11.4)	-
	6-11 months	74.5 (42.4 to 93.1)	-	30.0 (4.8 to 50.2)	-	2.5 (0.9 to 4.3)	64.1 (57.6 to 69.7)	74.4 (40.7 to 92.3)	2.9 (-5.9 to 15.9)	-
	12 to 23 months	73.4 (48.8 to 91.6)	-	30.0 (4.8 to 50.2)	-	9.2 (3.6 to 15.5)	64.1 (57.6 to 69.7)	74.4 (40.7 to 92.3)	3.3 (-6.5 to 16.2)	1.6 (-2.7 to 9.1)
	2 to 4 years	66.0 (46.7 to 82.6)	-	30.0 (4.8 to 50.2)	-	-	64.1 (57.6 to 69.7)	74.4 (40.7 to 92.3)	3.5 (-7.1 to 17.0)	1.6 (-2.7 to 9.1)
United Republic of Tanzania	Early Neonatal	-	74.2 (69.1 to 78.6)	24.9 (3.7 to 44.5)	31.6 (20.1 to 44.9)	-	62.9 (56.6 to 68.4)	74.0 (41.7 to 91.7)	-	-
	Late Neonatal	-	71.0 (67.7 to 73.5)	24.9 (3.7 to 44.5)	28.3 (18.7 to 39.4)	39.9 (32.3 to 47.0)	62.9 (56.6 to 68.4)	74.0 (41.7 to 91.7)	-	-
	1-5 months	71.3 (35.8 to 92.0)	-	24.9 (3.7 to 44.5)	-	39.9 (32.3 to 47.0)	62.9 (56.6 to 68.4)	74.0 (41.7 to 91.7)	2.3 (-3.9 to 12.1)	-
	6-11 months	72.1 (40.7 to 91.6)	-	24.9 (3.7 to 44.5)	-	1.9 (0.6 to 3.4)	62.9 (56.6 to 68.4)	74.0 (41.7 to 91.7)	2.8 (-5.1 to 13.7)	-
	12 to 23 months	74.2 (51.4 to 90.7)	-	24.9 (3.7 to 44.5)	-	8.0 (3.0 to 13.6)	62.9 (56.6 to 68.4)	74.0 (41.7 to 91.7)	3.4 (-7.1 to 17.3)	1.2 (-2.0 to 7.3)
	2 to 4 years	70.3 (52.8 to 85.4)	-	24.9 (3.7 to 44.5)	-	-	62.9 (56.6 to 68.4)	74.0 (41.7 to 91.7)	3.5 (-7.3 to 18.6)	1.2 (-2.0 to 7.2)
Zambia	Early Neonatal	-	74.8 (70.4 to 79.1)	27.3 (4.3 to 46.7)	30.2 (19.4 to 42.2)	-	60.8 (54.4 to 66.9)	70.6 (35.2 to 90.4)	-	-
	Late Neonatal	-	69.2 (66.2 to 72.2)	27.3 (4.3 to 46.7)	26.0 (15.6 to 36.6)	33.9 (26.0 to 41.6)	60.8 (54.4 to 66.9)	70.6 (35.2 to 90.4)	-	-
	1-5 months	67.0 (32.4 to 89.0)	-	27.3 (4.3 to 46.7)	-	33.9 (26.0 to 41.6)	60.8 (54.4 to 66.9)	70.6 (35.2 to 90.4)	3.0 (-5.5 to 15.6)	-
	6-11 months	71.5 (42.0 to 91.1)	-	27.3 (4.3 to 46.7)	-	1.2 (0.4 to 2.2)	60.8 (54.4 to 66.9)	70.6 (35.2 to 90.4)	3.0 (-5.3 to 15.2)	-
	12 to 23 months	71.9 (46.5 to 90.1)	-	27.3 (4.3 to 46.7)	-	7.4 (2.7 to 12.7)	60.8 (54.4 to 66.9)	70.6 (35.2 to 90.4)	4.5 (-9.0 to 22.4)	1.3 (-2.2 to 7.9)
	2 to 4 years	71.2 (50.6 to 88.1)	-	27.3 (4.3 to 46.7)	-	-	60.8 (54.4 to 66.9)	70.6 (35.2 to 90.4)	4.4 (-9.7 to 23.0)	1.3 (-2.2 to 7.9)
Southern Sub-Saharan Africa	Early Neonatal	-	70.7 (66.1 to 75.0)	21.1 (2.9 to 38.7)	18.3 (13.8 to 22.9)	-	49.1 (42.3 to 56.2)	64.9 (31.1 to 87.3)	-	-
	Late Neonatal	-	68.1 (65.0 to 71.3)	21.1 (2.9 to 38.9)	16.1 (12.5 to 20.5)	51.3 (44.0 to 58.2)	49.9 (43.1 to 56.9)	65.6 (31.9 to 87.4)	-	-
	1-5 months	73.0 (38.6 to 92.2)	-	21.1 (2.9 to 38.5)	-	51.8 (44.7 to 58.5)	47.5 (40.7 to 54.7)	63.3 (29.3 to 86.6)	3.2 (-5.5 to 14.8)	-
	6-11 months	70.2 (38.1 to 90.9)	-	21.3 (3.0 to 38.9)	-	7.1 (2.7 to 12.2)	49.3 (42.5 to 56.1)	65.0 (31.2 to 86.9)	3.4 (-6.1 to 16.9)	-
	12 to 23 months	68.6 (42.2 to 89.1)	-	20.8 (2.8 to 38.1)	-	15.1 (6.2 to 24.5)	49.2 (42.4 to 56.0)	64.5 (31.0 to 86.9)	3.9 (-7.4 to 18.3)	1.0 (-1.7 to 6.1)
	2 to 4 years	62.7 (40.9 to 82.4)	-	21.0 (2.9 to 38.3)	-	-	50.6 (44.0 to 57.6)	66.5 (33.0 to 88.7)	3.9 (-7.8 to 20.0)	1.0 (-1.7 to 6.0)
Botswana	Early Neonatal	-	74.9 (69.4 to 79.6)	20.3 (3.0 to 37.0)	14.8 (6.4 to 25.6)	-	61.4 (54.7 to 67.4)	66.6 (30.0 to 88.9)	-	-
	Late Neonatal	-	71.8 (67.3 to 75.6)	20.3 (3.0 to 37.0)	12.7 (3.9 to 23.5)	50.3 (42.1 to 57.9)	61.4 (54.7 to 67.4)	66.6 (30.0 to 88.9)	-	-
	1-5 months	78.4 (40.2 to 95.3)	-	20.3 (3.0 to 37.0)	-	50.3 (42.1 to 57.9)	61.4 (54.7 to 67.4)	66.6 (30.0 to 88.9)	2.7 (-5.2 to 13.8)	-
	6-11 months	75.3 (39.9 to 94.3)	-	20.3 (3.0 to 37.0)	-	5.9 (2.1 to 10.2)	61.4 (54.7 to 67.4)	66.6 (30.0 to 88.9)	2.8 (-5.2 to 15.5)	-
	12 to 23 months	74.2 (44.9 to 92.8)	-	20.3 (3.0 to 37.0)	-	14.5 (5.9 to 23.5)	61.4 (54.7 to 67.4)	66.6 (30.0 to 88.9)	3.3 (-6.4 to 16.5)	0.8 (-1.4 to 5.2)
	2 to 4 years	70.7 (45.4 to 90.1)	-	20.3 (3.0 to 37.0)	-	-	61.4 (54.7 to 67.4)	66.6 (30.0 to 88.9)	3.2 (-5.6 to 16.4)	0.8 (-1.4 to 5.2)
Eswatini	Early Neonatal	-	61.5 (51.1 to 69.3)	22.6 (3.3 to 41.5)	17.4 (7.8 to 27.6)	-	58.4 (51.1 to 64.9)	71.0 (34.9 to 90.7)	-	-
	Late Neonatal	-	58.3 (52.4 to 63.6)	22.6 (3.3 to 41.5)	14.9 (6.0 to 24.5)	47.9 (39.9 to 55.1)	58.4 (51.1 to 64.9)	71.0 (34.9 to 90.7)	-	-
	1-5 months	61.7 (34.0 to 82.6)	-	22.6 (3.3 to 41.5)	-	47.9 (39.9 to 55.1)	58.4 (51.1 to 64.9)	71.0 (34.9 to 90.7)	3.0 (-5.3 to 15.5)	-
	6-11 months	61.2 (35.1 to 83.1)	-	22.6 (3.3 to 41.5)	-	5.6 (2.1 to 9.9)	58.4 (51.1 to 64.9)	71.0 (34.9 to 90.7)	2.9 (-5.7 to 15.1)	-
	12 to 23 months	60.8 (39.8 to 81.7)	-	22.6 (3.3 to 41.5)	-	15.4 (6.1 to 25.1)	58.4 (51.1 to 64.9)	71.0 (34.9 to 90.7)	3.5 (-6.7 to 18.3)	0.7 (-1.1 to 4.2)
	2 to 4 years	55.6 (39.1 to 72.7)	-	22.6 (3.3 to 41.5)	-	-	58.4 (51.1 to 64.9)	71.0 (34.9 to 90.7)	3.7 (-6.5 to 19.2)	0.7 (-1.1 to 4.1)
Lesotho	Early Neonatal	-	69.6 (63.1 to 75.0)	31.0 (5.2 to 51.5)	24.0 (14.0 to 35.7)	-	63.5 (57.1 to 69.1)	74.8 (41.1 to 92.2)	-	-
	Late Neonatal	-	66.3 (62.5 to 69.5)	31.0 (5.2 to 51.5)	20.1 (10.3 to 31.2)	38.9 (32.2 to 4 years5.5)	63.5 (57.1 to 69.1)	74.8 (41.1 to 92.2)	-	-
	1-5 months	72.9 (39.4 to 91.7)	-	31.0 (5.2 to 51.5)	-	38.9 (32.2 to 4 years5.5)	63.5 (57.1 to 69.1)	74.8 (41.1 to 92.2)	4.3 (-10.2 to 20.0)	-
	6-11 months	72.1 (43.2 to 91.0)	-	31.0 (5.2 to 51.5)	-	5.6 (2.0 to 9.7)	63.5 (57.1 to 69.1)	74.8 (41.1 to 92.2)	4.3 (-9.5 to 21.2)	-
	12 to 23 months	70.7 (47.1 to 89.2)	-	31.0 (5.2 to 51.5)	-	14.7 (6.0 to 23.6)	63.5 (57.1 to 69.1)	74.8 (41.1 to 92.2)	5.4 (-13.9 to 27.9)	0.5 (-0.9 to 3.3)
	2 to 4 years	69.7 (51.7 to 85.0)	-	31.0 (5.2 to 51.5)	-	-	63.5 (57.1 to 69.1)	74.8 (41.1 to 92.2)	5.5 (-13.6 to 26.8)	0.5 (-0.9 to 3.3)
Namibia	Early Neonatal	-	75.4 (69.6 to 80.1)	19.7 (3.0 to 37.0)	18.9 (8.8 to 33.1)	-	53.1 (45.5 to 60.2)	67.6 (30.0 to 89.1)	-	-
	Late Neonatal	-	72.6 (68.6 to 76.1)	19.7 (3.0 to 37.0)	16.8 (5.7 to 30.7)	48.1 (41.3 to 55.2)	53.1 (45.5 to 60.2)	67.6 (30.0 to 89.1)	-	-
	1-5 months	69.8 (31.4 to 92.1)	-	19.7 (3.0 to 37.0)	-	48.1 (41.3 to 55.2)	53.1 (45.5 to 60.2)	67.6 (30.0 to 89.1)	2.0 (-3.8 to 10.8)	-
	6-11 months	70.1 (33.7 to 92.2)	-	19.7 (3.0 to 37.0)	-	7.3 (2.7 to 12.7)	53.1 (45.5 to 60.2)	67.6 (30.0 to 89.1)	2.0 (-3.9 to 10.7)	-
	12 to 23 months	71.8 (40.5 to 92.1)	-	19.7 (3.0 to 37.0)	-	15.6 (6.2 to 25.2)	53.1 (45.5 to 60.2)	67.6 (30.0 to 89.1)	2.5 (-4.7 to 13.1)	1.0 (-1.8 to 6.2)
	2 to 4 years	71.8 (48.9 to 89.2)	-	19.7 (3.0 to 37.0)	-	-	53.1 (45.5 to 60.2)	67.6 (30.0 to 89.1)	2.6 (-5.1 to 12.5)	1.0 (-1.8 to 6.2)
South Africa	Early Neonatal	-	71.6 (66.6 to 76.0)	20.5 (2.7 to 38.3)	14.7 (11.0 to 19.0)	-	43.1 (34.6 to 51.1)	59.4 (25.4 to 84.6)	-	-
	Late Neonatal	-	68.9 (66.2 to 72.0)	20.5 (2.7 to 39.0)	12.7 (9.5 to 16.3)	55.6 (48.8 to 62.6)	43.7 (36.0 to 51.7)	59.7 (25.8 to 84.3)	-	-
	1-5 months	75.2 (40.8 to 92.8)	-	20.2 (2.7 to 38.3)	-	55.5 (48.6 to 62.3)	41.1 (33.5 to 48.8)	57.5 (23.8 to 83.5)	2.5 (-4.3 to 12.5)	-
	6-11 months	71.4 (38.6 to 91.4)	-	20.5 (2.8 to 38.5)	-	9.9 (3.8 to 16.5)	42.8 (35.3 to 50.2)	59.0 (25.1 to 84.3)	2.6 (-4.5 to 13.0)	-
	12 to 23 months	66.3 (38.9 to 87.6)	-	20.3 (2.7 to 38.3)	-	16.9 (6.9 to 27.0)	41.7 (33.9 to 49.2)	57.2 (24.0 to 82.8)	2.6 (-5.1 to 13.5)	0.7 (-1.1 to 4.1)
	2 to 4 years	59.4 (36.2 to 80.7)	-	20.9 (2.8 to 39.0)	-	-	46.2 (38.4 to 54.5)	62.7 (28.8 to 86.9)	3.1 (-5.9 to 16.9)	0.8 (-1.2 to 4 years.7)
Zimbabwe	Early Neonatal	-	68.6 (61.3 to 75.0)	19.9 (2.8 to 37.2)	25.2 (15.1 to 38.9)	-	56.0 (48.9 to 62.6)	74.0 (39.8 to 91.9)	-	-
	Late Neonatal	-	66.4 (61.6 to 70.9)	19.9 (2.8 to 37.2)	22.1 (11.5 to 32.6)	46.8 (38.6 to 54.2)	56.0 (48.9 to 62.6)	74.0 (39.8 to 91.9)	-	-
	1-5 months	67.4 (33.7 to 89.8)	-	19.9 (2.8 to 37.2)	-	46.8 (38.6 to 54.2)	56.0 (48.9 to 62.6)	74.0 (39.8 to 91.9)	5.1 (-10.3 to 24.1)	-
	6-11 months	67.2 (35.9 to 89.6)	-	19.9 (2.8 to 37.2)	-	1.8 (0.6 to 3.4)	56.0 (48.9 to 62.6)	74.0 (39.8 to 91.9)	5.0 (-11.8 to 26.4)	-
	12 to 23 months	71.2 (46.7 to 90.5)	-	19.9 (2.8 to 37.2)	-	12.1 (4.7 to 19.9)	56.0 (48.9 to 62.6)	74.0 (39.8 to 91.9)	5.9 (-12.1 to 28.3)	1.8 (-3.0 to 10.5)
	2 to 4 years	66.8 (48.1 to 84.1)	-	19.9 (2.8 to 37.2)	-	-	56.0 (48.9 to 62.6)	74.0 (39.8 to 91.9)	5.8 (-12.8 to 28.6)	1.8 (-3.0 to 10.5)
Western Sub-Saharan Africa	Early Neonatal	-	72.3 (68.1 to 76.3)	29.1 (4.5 to 49.5)	29.8 (26.4 to 33.4)	-	62.5 (56.3 to 68.3)	77.2 (46.5 to 93.1)	-	-
	Late Neonatal	-	66.7 (64.0 to 69.2)	29.1 (4.5 to 49.1)	25.0 (22.4 to 27.8)	52.3 (42.2 to 61.5)	62.7 (56.6 to 68.2)	77.1 (46.4 to 93.4)	-	-
	1-5 months	80.4 (45.6 to 95.2)	-	29.2 (4.5 to 49.6)	-	52.1 (42.2 to 61.3)	62.7 (56.2 to 68.4)	77.2 (46.4 to 93.2)	3.7 (-9.2 to 18.6)	-
	6-11 months	83.6 (53.4 to 96.5)	-	29.1 (4.5 to 49.4)	-	2.4 (0.9 to 4.3)	62.8 (56.2 to 68.2)	77.3 (46.5 to 93.1)	3.6 (-8.7 to 17.3)	-
	12 to 23 months	85.8 (62.8 to 96.6)	-	29.2 (4.6 to 49.7)	-	8.0 (3.0 to 13.5)	63.1 (56.8 to 68.6)	77.3 (46.8 to 93.2)	5.1 (-14.0 to 25.6)	0.9 (-1.5 to 5.2)
	2 to 4 years	84.3 (65.8 to 94.7)	-	29.2 (4.6 to 49.7)	-	-	63.4 (57.1 to 68.9)	77.3 (46.9 to 92.6)	5.3 (-15.8 to 26.4)	0.8 (-1.5 to 5.0)
Benin	Early Neonatal	-	74.5 (68.6 to 79.4)	29.9 (4.9 to 50.2)	31.1 (19.1 to 44.4)	-	64.5 (58.4 to 69.7)	75.4 (42.4 to 92.4)	-	-
	Late Neonatal	-	69.7 (66.1 to 72.8)	29.9 (4.9 to 50.2)	26.8 (17.5 to 36.9)	46.3 (37.4 to 54.5)	64.5 (58.4 to 69.7)	75.4 (42.4 to 92.4)	-	-
	1-5 months	78.4 (40.5 to 95.0)	-	29.9 (4.9 to 50.2)	-	46.3 (37.4 to 54.5)	64.5 (58.4 to 69.7)	75.4 (42.4 to 92.4)	6.7 (-15.0 to 31.2)	-
	6-11 months	80.0 (48.1 to 95.4)	-	29.9 (4.9 to 50.2)	-	2.0 (0.7 to 3.6)	64.5 (58.4 to 69.7)	75.4 (42.4 to 92.4)	6.8 (-15.4 to 31.7)	-
	12 to 23 months	79.9 (51.9 to 95.0)	-	29.9 (4.9 to 50.2)	-	8.1 (3.1 to 13.7)	64.5 (58.4 to 69.7)	75.4 (42.4 to 92.4)	7.8 (-20.2 to 37.3)	0.9 (-1.6 to 5.8)
	2 to 4 years	78.8 (57.4 to 92.7)	-	29.9 (4.9 to 50.2)	-	-	64.5 (58.4 to 69.7)	75.4 (42.4 to 92.4)	7.8 (-24.1 to 37.7)	0.9 (-1.6 to 5.8)
Burkina Faso	Early Neonatal	-	70.7 (64.4 to 75.6)	30.1 (4.9 to 50.2)	29.7 (18.8 to 40.3)	-	65.4 (59.4 to 70.6)	76.9 (45.5 to 93.1)	-	-
	Late Neonatal	-	68.1 (64.8 to 71.0)	30.1 (4.9 to 50.2)	26.0 (17.4 to 36.4)	45.5 (33.5 to 56.9)	65.4 (59.4 to 70.6)	76.9 (45.5 to 93.1)	-	-
	1-5 months	81.0 (42.5 to 96.0)	-	30.1 (4.9 to 50.2)	-	45.5 (33.5 to 56.9)	65.4 (59.4 to 70.6)	76.9 (45.5 to 93.1)	6.3 (-13.6 to 30.9)	-
	6-11 months	83.8 (50.8 to 96.7)	-	30.1 (4.9 to 50.2)	-	2.0 (0.7 to 3.7)	65.4 (59.4 to 70.6)	76.9 (45.5 to 93.1)	6.1 (-14.6 to 29.5)	-
	12 to 23 months	84.1 (56.0 to 96.6)	-	30.1 (4.9 to 50.2)	-	5.8 (2.0 to 10.0)	65.4 (59.4 to 70.6)	76.9 (45.5 to 93.1)	7.2 (-18.0 to 35.3)	0.6 (-1.0 to 3.7)
	2 to 4 years	81.5 (58.9 to 94.5)	-	30.1 (4.9 to 50.2)	-	-	65.4 (59.4 to 70.6)	76.9 (45.5 to 93.1)	6.6 (-15.4 to 32.4)	0.6 (-1.0 to 3.6)
Cabo Verde	Early Neonatal	-	57.0 (46.0 to 65.6)	26.5 (4.2 to 4 years6.0)	18.0 (9.2 to 28.4)	-	63.0 (56.6 to 68.8)	71.2 (36.2 to 91.0)	-	-
	Late Neonatal	-	59.0 (53.8 to 63.7)	26.5 (4.2 to 4 years6.0)	16.6 (7.7 to 27.4)	45.9 (36.5 to 54.4)	63.0 (56.6 to 68.8)	71.2 (36.2 to 91.0)	-	-
	1-5 months	59.7 (29.2 to 83.6)	-	26.5 (4.2 to 4 years6.0)	-	45.9 (36.5 to 54.4)	63.0 (56.6 to 68.8)	71.2 (36.2 to 91.0)	1.3 (-2.5 to 7.0)	-
	6-11 months	58.4 (28.2 to 82.3)	-	26.5 (4.2 to 4 years6.0)	-	4.0 (1.4 to 7.1)	63.0 (56.6 to 68.8)	71.2 (36.2 to 91.0)	1.3 (-2.4 to 6.6)	-
	12 to 23 months	56.7 (31.3 to 81.3)	-	26.5 (4.2 to 4 years6.0)	-	11.7 (4.6 to 20.0)	63.0 (56.6 to 68.8)	71.2 (36.2 to 91.0)	1.5 (-2.6 to 7.9)	0.8 (-1.5 to 5.2)
	2 to 4 years	51.2 (31.8 to 71.8)	-	26.5 (4.2 to 4 years6.0)	-	-	63.0 (56.6 to 68.8)	71.2 (36.2 to 91.0)	1.5 (-2.6 to 8.9)	0.8 (-1.5 to 5.2)
Cameroon	Early Neonatal	-	63.7 (55.1 to 70.7)	28.0 (4.3 to 47.8)	25.1 (13.8 to 35.7)	-	61.4 (54.9 to 67.4)	73.7 (41.4 to 92.0)	-	-
	Late Neonatal	-	59.8 (55.3 to 64.1)	28.0 (4.3 to 47.8)	21.2 (13.1 to 30.6)	50.8 (40.8 to 59.7)	61.4 (54.9 to 67.4)	73.7 (41.4 to 92.0)	-	-
	1-5 months	67.3 (31.1 to 89.9)	-	28.0 (4.3 to 47.8)	-	50.8 (40.8 to 59.7)	61.4 (54.9 to 67.4)	73.7 (41.4 to 92.0)	3.9 (-7.4 to 22.0)	-
	6-11 months	70.2 (37.3 to 91.6)	-	28.0 (4.3 to 47.8)	-	2.6 (1.0 to 4.6)	61.4 (54.9 to 67.4)	73.7 (41.4 to 92.0)	3.8 (-7.7 to 18.0)	-
	12 to 23 months	72.6 (45.4 to 91.8)	-	28.0 (4.3 to 47.8)	-	11.8 (4.5 to 19.4)	61.4 (54.9 to 67.4)	73.7 (41.4 to 92.0)	4.4 (-9.7 to 22.2)	0.8 (-1.5 to 5.2)
	2 to 4 years	70.7 (51.0 to 86.8)	-	28.0 (4.3 to 47.8)	-	-	61.4 (54.9 to 67.4)	73.7 (41.4 to 92.0)	4.7 (-9.8 to 24.0)	0.8 (-1.4 to 5.2)
Chad	Early Neonatal	-	68.0 (61.1 to 73.6)	30.5 (5.0 to 50.9)	28.7 (18.5 to 40.5)	-	66.2 (60.4 to 71.1)	77.8 (46.5 to 93.4)	-	-
	Late Neonatal	-	63.5 (59.5 to 66.7)	30.5 (5.0 to 50.9)	23.9 (14.1 to 33.0)	57.8 (46.3 to 67.6)	66.2 (60.4 to 71.1)	77.8 (46.5 to 93.4)	-	-
	1-5 months	79.2 (35.6 to 96.0)	-	30.5 (5.0 to 50.9)	-	57.8 (46.3 to 67.6)	66.2 (60.4 to 71.1)	77.8 (46.5 to 93.4)	6.8 (-20.0 to 34.8)	-
	6-11 months	83.2 (46.6 to 97.0)	-	30.5 (5.0 to 50.9)	-	2.5 (0.9 to 4.4)	66.2 (60.4 to 71.1)	77.8 (46.5 to 93.4)	6.8 (-19.0 to 34.8)	-
	12 to 23 months	87.4 (60.6 to 97.7)	-	30.5 (5.0 to 50.9)	-	7.4 (2.8 to 12.6)	66.2 (60.4 to 71.1)	77.8 (46.5 to 93.4)	8.6 (-30.3 to 41.6)	0.6 (-1.1 to 3.9)
	2 to 4 years	86.2 (64.2 to 96.6)	-	30.5 (5.0 to 50.9)	-	-	66.2 (60.4 to 71.1)	77.8 (46.5 to 93.4)	8.6 (-31.2 to 4 years2.9)	0.6 (-1.1 to 4.0)
Côte d'Ivoire	Early Neonatal	-	77.5 (72.4 to 81.5)	28.2 (4.6 to 47.9)	30.9 (19.3 to 43.1)	-	59.5 (52.9 to 65.5)	71.7 (36.6 to 91.2)	-	-
	Late Neonatal	-	72.7 (69.6 to 75.4)	28.2 (4.6 to 47.9)	27.0 (16.1 to 39.3)	52.8 (41.9 to 62.4)	59.5 (52.9 to 65.5)	71.7 (36.6 to 91.2)	-	-
	1-5 months	74.3 (37.3 to 93.5)	-	28.2 (4.6 to 47.9)	-	52.8 (41.9 to 62.4)	59.5 (52.9 to 65.5)	71.7 (36.6 to 91.2)	4.1 (-8.9 to 21.0)	-
	6-11 months	76.3 (42.0 to 94.3)	-	28.2 (4.6 to 47.9)	-	1.9 (0.7 to 3.6)	59.5 (52.9 to 65.5)	71.7 (36.6 to 91.2)	4.1 (-9.1 to 21.0)	-
	12 to 23 months	75.1 (45.8 to 93.2)	-	28.2 (4.6 to 47.9)	-	9.1 (3.5 to 15.4)	59.5 (52.9 to 65.5)	71.7 (36.6 to 91.2)	5.1 (-10.4 to 27.0)	1.0 (-1.7 to 6.3)
	2 to 4 years	69.4 (47.3 to 86.6)	-	28.2 (4.6 to 47.9)	-	-	59.5 (52.9 to 65.5)	71.7 (36.6 to 91.2)	5.0 (-11.1 to 25.8)	1.0 (-1.8 to 6.3)
Gambia	Early Neonatal	-	83.7 (79.6 to 86.9)	29.7 (4.8 to 49.5)	34.8 (23.4 to 49.7)	-	60.9 (54.0 to 67.1)	73.3 (39.2 to 91.9)	-	-
	Late Neonatal	-	80.3 (77.8 to 82.6)	29.7 (4.8 to 49.5)	32.5 (21.7 to 44.1)	41.1 (31.8 to 49.5)	60.9 (54.0 to 67.1)	73.3 (39.2 to 91.9)	-	-
	1-5 months	68.9 (33.9 to 90.5)	-	29.7 (4.8 to 49.5)	-	41.1 (31.8 to 49.5)	60.9 (54.0 to 67.1)	73.3 (39.2 to 91.9)	5.3 (-11.8 to 28.0)	-
	6-11 months	72.6 (37.5 to 92.5)	-	29.7 (4.8 to 49.5)	-	1.7 (0.6 to 3.1)	60.9 (54.0 to 67.1)	73.3 (39.2 to 91.9)	5.3 (-11.8 to 27.0)	-
	12 to 23 months	73.8 (44.7 to 92.6)	-	29.7 (4.8 to 49.5)	-	6.2 (2.3 to 10.6)	60.9 (54.0 to 67.1)	73.3 (39.2 to 91.9)	5.9 (-13.3 to 29.3)	1.1 (-2.0 to 6.7)
	2 to 4 years	74.5 (49.9 to 91.1)	-	29.7 (4.8 to 49.5)	-	-	60.9 (54.0 to 67.1)	73.3 (39.2 to 91.9)	5.9 (-14.9 to 29.4)	1.1 (-2.0 to 6.7)
Ghana	Early Neonatal	-	72.8 (67.4 to 77.3)	28.0 (4.3 to 47.9)	28.3 (17.1 to 42.4)	-	57.1 (49.9 to 63.8)	75.2 (41.3 to 92.7)	-	-
	Late Neonatal	-	67.0 (64.0 to 69.8)	28.0 (4.3 to 47.9)	23.5 (13.6 to 34.5)	42.3 (33.4 to 50.4)	57.1 (49.9 to 63.8)	75.2 (41.3 to 92.7)	-	-
	1-5 months	71.3 (32.9 to 92.7)	-	28.0 (4.3 to 47.9)	-	42.3 (33.4 to 50.4)	57.1 (49.9 to 63.8)	75.2 (41.3 to 92.7)	5.2 (-10.1 to 24.9)	-
	6-11 months	74.8 (39.2 to 93.7)	-	28.0 (4.3 to 47.9)	-	1.4 (0.4 to 2.5)	57.1 (49.9 to 63.8)	75.2 (41.3 to 92.7)	5.2 (-10.5 to 25.9)	-
	12 to 23 months	75.0 (43.6 to 93.5)	-	28.0 (4.3 to 47.9)	-	7.1 (2.6 to 12.2)	57.1 (49.9 to 63.8)	75.2 (41.3 to 92.7)	5.9 (-13.5 to 29.3)	0.7 (-1.2 to 4 years.6)
	2 to 4 years	68.6 (45.0 to 87.4)	-	28.0 (4.3 to 47.9)	-	-	57.1 (49.9 to 63.8)	75.2 (41.3 to 92.7)	5.8 (-13.1 to 28.3)	0.7 (-1.2 to 4 years.6)
Guinea	Early Neonatal	-	74.9 (69.0 to 79.6)	28.7 (4.5 to 48.7)	31.8 (19.3 to 44.4)	-	63.5 (57.4 to 68.9)	75.9 (43.4 to 92.7)	-	-
	Late Neonatal	-	69.5 (66.1 to 72.6)	28.7 (4.5 to 48.7)	26.9 (16.7 to 38.5)	52.7 (42.0 to 61.9)	63.5 (57.4 to 68.9)	75.9 (43.4 to 92.7)	-	-
	1-5 months	76.7 (39.4 to 94.4)	-	28.7 (4.5 to 48.7)	-	52.7 (42.0 to 61.9)	63.5 (57.4 to 68.9)	75.9 (43.4 to 92.7)	5.5 (-11.9 to 28.3)	-
	6-11 months	78.4 (45.3 to 94.9)	-	28.7 (4.5 to 48.7)	-	2.0 (0.7 to 3.5)	63.5 (57.4 to 68.9)	75.9 (43.4 to 92.7)	5.5 (-12.8 to 26.4)	-
	12 to 23 months	80.6 (52.1 to 95.3)	-	28.7 (4.5 to 48.7)	-	6.1 (2.3 to 10.5)	63.5 (57.4 to 68.9)	75.9 (43.4 to 92.7)	7.3 (-16.2 to 34.1)	0.9 (-1.7 to 5.7)
	2 to 4 years	77.1 (53.6 to 91.9)	-	28.7 (4.5 to 48.7)	-	-	63.5 (57.4 to 68.9)	75.9 (43.4 to 92.7)	7.0 (-17.4 to 35.0)	0.9 (-1.7 to 5.7)
Guinea-Bissau	Early Neonatal	-	77.8 (72.2 to 82.0)	29.6 (4.8 to 49.9)	32.7 (20.3 to 45.0)	-	62.0 (55.6 to 67.8)	76.0 (43.9 to 92.8)	-	-
	Late Neonatal	-	72.4 (68.6 to 75.6)	29.6 (4.8 to 49.9)	27.9 (18.2 to 38.9)	41.5 (30.2 to 51.6)	62.0 (55.6 to 67.8)	76.0 (43.9 to 92.8)	-	-
	1-5 months	76.0 (43.7 to 92.5)	-	29.6 (4.8 to 49.9)	-	41.5 (30.2 to 51.6)	62.0 (55.6 to 67.8)	76.0 (43.9 to 92.8)	6.0 (-15.7 to 29.0)	-
	6-11 months	75.0 (45.3 to 92.3)	-	29.6 (4.8 to 49.9)	-	1.0 (0.3 to 1.8)	62.0 (55.6 to 67.8)	76.0 (43.9 to 92.8)	6.1 (-15.2 to 31.7)	-
	12 to 23 months	75.6 (50.1 to 92.7)	-	29.6 (4.8 to 49.9)	-	5.2 (1.9 to 9.0)	62.0 (55.6 to 67.8)	76.0 (43.9 to 92.8)	6.8 (-17.9 to 34.6)	1.2 (-2.1 to 7.3)
	2 to 4 years	75.4 (54.9 to 90.7)	-	29.6 (4.8 to 49.9)	-	-	62.0 (55.6 to 67.8)	76.0 (43.9 to 92.8)	6.4 (-15.9 to 31.5)	1.2 (-2.0 to 7.3)
Liberia	Early Neonatal	-	78.8 (73.8 to 82.9)	29.9 (4.8 to 50.1)	33.2 (21.2 to 4 years6.3)	-	61.6 (55.3 to 67.4)	76.9 (44.5 to 93.2)	-	-
	Late Neonatal	-	74.2 (71.1 to 77.0)	29.9 (4.8 to 50.1)	29.6 (18.8 to 41.3)	41.2 (33.0 to 49.4)	61.6 (55.3 to 67.4)	76.9 (44.5 to 93.2)	-	-
	1-5 months	64.2 (29.0 to 87.9)	-	29.9 (4.8 to 50.1)	-	41.2 (33.0 to 49.4)	61.6 (55.3 to 67.4)	76.9 (44.5 to 93.2)	3.7 (-7.9 to 19.2)	-
	6-11 months	70.0 (35.8 to 91.0)	-	29.9 (4.8 to 50.1)	-	3.2 (1.1 to 5.6)	61.6 (55.3 to 67.4)	76.9 (44.5 to 93.2)	3.7 (-8.0 to 19.0)	-
	12 to 23 months	73.1 (45.5 to 91.9)	-	29.9 (4.8 to 50.1)	-	10.0 (3.8 to 16.8)	61.6 (55.3 to 67.4)	76.9 (44.5 to 93.2)	4.8 (-12.0 to 24.0)	2.7 (-4.6 to 14.2)
	2 to 4 years	69.7 (50.0 to 85.6)	-	29.9 (4.8 to 50.1)	-	-	61.6 (55.3 to 67.4)	76.9 (44.5 to 93.2)	4.4 (-11.3 to 24.2)	2.7 (-4.7 to 14.2)
Mali	Early Neonatal	-	79.5 (74.6 to 83.2)	29.3 (4.8 to 49.4)	33.5 (21.3 to 45.6)	-	64.0 (57.6 to 69.5)	76.1 (43.3 to 92.8)	-	-
	Late Neonatal	-	72.5 (67.5 to 76.6)	29.3 (4.8 to 49.4)	28.7 (18.9 to 40.4)	48.4 (38.2 to 57.6)	64.0 (57.6 to 69.5)	76.1 (43.3 to 92.8)	-	-
	1-5 months	77.6 (39.2 to 94.8)	-	29.3 (4.8 to 49.4)	-	48.4 (38.2 to 57.6)	64.0 (57.6 to 69.5)	76.1 (43.3 to 92.8)	6.7 (-17.3 to 32.5)	-
	6-11 months	79.7 (44.5 to 95.4)	-	29.3 (4.8 to 49.4)	-	2.0 (0.7 to 3.7)	64.0 (57.6 to 69.5)	76.1 (43.3 to 92.8)	6.6 (-15.8 to 31.8)	-
	12 to 23 months	82.1 (52.6 to 95.9)	-	29.3 (4.8 to 49.4)	-	6.0 (2.2 to 10.4)	64.0 (57.6 to 69.5)	76.1 (43.3 to 92.8)	7.6 (-21.3 to 36.1)	0.4 (-0.8 to 2.9)
	2 to 4 years	78.7 (56.6 to 92.8)	-	29.3 (4.8 to 49.4)	-	-	64.0 (57.6 to 69.5)	76.1 (43.3 to 92.8)	7.7 (-22.3 to 36.5)	0.4 (-0.8 to 2.9)
Mauritania	Early Neonatal	-	88.3 (85.8 to 90.5)	26.9 (3.9 to 46.6)	32.3 (20.3 to 44.7)	-	58.5 (51.3 to 64.7)	71.3 (36.2 to 91.2)	-	-
	Late Neonatal	-	83.7 (80.2 to 86.2)	26.9 (3.9 to 46.6)	28.1 (17.7 to 40.9)	45.6 (35.6 to 54.8)	58.5 (51.3 to 64.7)	71.3 (36.2 to 91.2)	-	-
	1-5 months	74.7 (34.3 to 93.6)	-	26.9 (3.9 to 46.6)	-	45.6 (35.6 to 54.8)	58.5 (51.3 to 64.7)	71.3 (36.2 to 91.2)	2.6 (-5.0 to 13.4)	-
	6-11 months	75.2 (40.2 to 94.0)	-	26.9 (3.9 to 46.6)	-	1.7 (0.6 to 3.2)	58.5 (51.3 to 64.7)	71.3 (36.2 to 91.2)	2.7 (-5.2 to 13.9)	-
	12 to 23 months	76.8 (44.2 to 94.4)	-	26.9 (3.9 to 46.6)	-	7.4 (2.8 to 12.7)	58.5 (51.3 to 64.7)	71.3 (36.2 to 91.2)	3.0 (-6.1 to 15.7)	0.5 (-0.9 to 3.4)
	2 to 4 years	75.2 (49.0 to 91.3)	-	26.9 (3.9 to 46.6)	-	-	58.5 (51.3 to 64.7)	71.3 (36.2 to 91.2)	2.8 (-6.0 to 15.5)	0.5 (-0.9 to 3.4)
Niger	Early Neonatal	-	81.6 (76.8 to 85.4)	30.4 (5.0 to 50.5)	33.9 (20.8 to 47.5)	-	66.0 (60.4 to 70.9)	76.8 (46.4 to 92.9)	-	-
	Late Neonatal	-	77.2 (74.2 to 79.8)	30.4 (5.0 to 50.5)	31.4 (20.9 to 43.3)	53.0 (41.7 to 63.1)	66.0 (60.4 to 70.9)	76.8 (46.4 to 92.9)	-	-
	1-5 months	82.4 (44.4 to 96.7)	-	30.4 (5.0 to 50.5)	-	53.0 (41.7 to 63.1)	66.0 (60.4 to 70.9)	76.8 (46.4 to 92.9)	9.4 (-30.2 to 4 years5.0)	-
	6-11 months	87.0 (55.6 to 97.6)	-	30.4 (5.0 to 50.5)	-	2.1 (0.8 to 3.7)	66.0 (60.4 to 70.9)	76.8 (46.4 to 92.9)	9.2 (-29.1 to 43.4)	-
	12 to 23 months	89.6 (66.9 to 97.9)	-	30.4 (5.0 to 50.5)	-	8.2 (3.1 to 14.1)	66.0 (60.4 to 70.9)	76.8 (46.4 to 92.9)	10.1 (-41.5 to 48.7)	0.8 (-1.3 to 4.8)
	2 to 4 years	88.7 (72.1 to 96.6)	-	30.4 (5.0 to 50.5)	-	-	66.0 (60.4 to 70.9)	76.8 (46.4 to 92.9)	10.3 (-40.3 to 49.5)	0.8 (-1.3 to 4.8)
Nigeria	Early Neonatal	-	72.0 (67.3 to 76.2)	28.7 (4.3 to 48.5)	29.5 (25.7 to 33.7)	-	61.4 (54.4 to 67.5)	77.9 (47.6 to 93.0)	-	-
	Late Neonatal	-	65.7 (62.5 to 68.7)	28.7 (4.3 to 48.3)	24.3 (21.6 to 27.2)	52.5 (43.0 to 61.0)	61.6 (54.7 to 67.7)	77.9 (47.3 to 93.3)	-	-
	1-5 months	82.5 (50.8 to 96.1)	-	28.8 (4.4 to 48.9)	-	52.4 (42.8 to 60.8)	61.7 (55.0 to 67.6)	77.9 (47.2 to 93.4)	1.9 (-3.3 to 9.5)	-
	6-11 months	85.1 (56.7 to 96.9)	-	28.7 (4.3 to 48.8)	-	2.6 (0.9 to 4.5)	61.9 (55.0 to 67.6)	77.9 (47.2 to 93.4)	2.0 (-3.6 to 10.0)	-
	12 to 23 months	87.3 (65.1 to 96.9)	-	28.9 (4.4 to 48.9)	-	8.1 (3.1 to 13.8)	62.4 (56.1 to 68.0)	78.0 (47.5 to 93.4)	3.6 (-7.1 to 19.3)	0.9 (-1.5 to 5.5)
	2 to 4 years	85.7 (67.6 to 95.0)	-	28.9 (4.4 to 48.7)	-	-	62.9 (55.9 to 68.6)	78.1 (47.5 to 93.0)	4.0 (-8.2 to 20.0)	0.9 (-1.6 to 5.5)
Sao Tome and Principe	Early Neonatal	-	75.8 (69.2 to 80.9)	25.9 (3.8 to 45.6)	22.8 (12.3 to 34.5)	-	52.4 (43.8 to 59.6)	68.6 (33.3 to 90.0)	-	-
	Late Neonatal	-	71.2 (66.6 to 75.2)	25.9 (3.8 to 45.6)	19.6 (9.4 to 31.5)	33.2 (25.8 to 40.1)	52.4 (43.8 to 59.6)	68.6 (33.3 to 90.0)	-	-
	1-5 months	73.2 (40.3 to 91.3)	-	25.9 (3.8 to 45.6)	-	33.2 (25.8 to 40.1)	52.4 (43.8 to 59.6)	68.6 (33.3 to 90.0)	3.6 (-7.1 to 19.4)	-
	6-11 months	70.8 (39.5 to 90.8)	-	25.9 (3.8 to 45.6)	-	1.8 (0.6 to 3.2)	52.4 (43.8 to 59.6)	68.6 (33.3 to 90.0)	3.7 (-7.5 to 20.0)	-
	12 to 23 months	68.5 (38.8 to 90.4)	-	25.9 (3.8 to 45.6)	-	9.4 (3.6 to 15.7)	52.4 (43.8 to 59.6)	68.6 (33.3 to 90.0)	3.3 (-6.5 to 18.7)	1.4 (-2.4 to 8.0)
	2 to 4 years	63.5 (37.6 to 85.7)	-	25.9 (3.8 to 45.6)	-	-	52.4 (43.8 to 59.6)	68.6 (33.3 to 90.0)	3.5 (-7.0 to 18.0)	1.4 (-2.4 to 8.2)
Senegal	Early Neonatal	-	76.6 (71.4 to 81.1)	25.7 (3.9 to 45.1)	30.3 (18.5 to 44.5)	-	54.3 (46.3 to 61.6)	62.9 (26.3 to 87.3)	-	-
	Late Neonatal	-	71.1 (66.7 to 74.7)	25.7 (3.9 to 45.1)	27.0 (17.2 to 38.4)	45.2 (34.1 to 56.0)	54.3 (46.3 to 61.6)	62.9 (26.3 to 87.3)	-	-
	1-5 months	68.1 (32.3 to 89.4)	-	25.7 (3.9 to 45.1)	-	45.2 (34.1 to 56.0)	54.3 (46.3 to 61.6)	62.9 (26.3 to 87.3)	1.8 (-3.0 to 10.2)	-
	6-11 months	70.6 (37.2 to 91.1)	-	25.7 (3.9 to 45.1)	-	1.5 (0.5 to 2.7)	54.3 (46.3 to 61.6)	62.9 (26.3 to 87.3)	1.8 (-3.0 to 9.9)	-
	12 to 23 months	71.3 (40.8 to 91.1)	-	25.7 (3.9 to 45.1)	-	7.6 (2.8 to 13.0)	54.3 (46.3 to 61.6)	62.9 (26.3 to 87.3)	2.0 (-3.5 to 9.6)	0.6 (-1.1 to 3.9)
	2 to 4 years	71.4 (44.1 to 89.3)	-	25.7 (3.9 to 45.1)	-	-	54.3 (46.3 to 61.6)	62.9 (26.3 to 87.3)	2.0 (-3.7 to 10.3)	0.6 (-1.1 to 3.8)
Sierra Leone	Early Neonatal	-	73.8 (67.6 to 78.2)	29.5 (4.8 to 49.8)	31.5 (20.3 to 42.1)	-	63.8 (57.4 to 69.3)	76.9 (45.1 to 93.1)	-	-
	Late Neonatal	-	64.0 (56.3 to 69.5)	29.5 (4.8 to 49.8)	25.2 (16.5 to 35.9)	46.3 (38.3 to 53.6)	63.8 (57.4 to 69.3)	76.9 (45.1 to 93.1)	-	-
	1-5 months	73.6 (39.5 to 92.7)	-	29.5 (4.8 to 49.8)	-	46.3 (38.3 to 53.6)	63.8 (57.4 to 69.3)	76.9 (45.1 to 93.1)	5.8 (-12.7 to 28.6)	-
	6-11 months	78.1 (45.3 to 94.7)	-	29.5 (4.8 to 49.8)	-	3.8 (1.3 to 6.7)	63.8 (57.4 to 69.3)	76.9 (45.1 to 93.1)	5.8 (-13.5 to 28.7)	-
	12 to 23 months	78.6 (49.8 to 94.7)	-	29.5 (4.8 to 49.8)	-	10.1 (3.8 to 16.9)	63.8 (57.4 to 69.3)	76.9 (45.1 to 93.1)	6.3 (-17.9 to 31.2)	3.2 (-5.9 to 16.4)
	2 to 4 years	73.4 (51.1 to 90.2)	-	29.5 (4.8 to 49.8)	-	-	63.8 (57.4 to 69.3)	76.9 (45.1 to 93.1)	6.2 (-18.4 to 31.6)	3.3 (-5.9 to 16.5)
Togo	Early Neonatal	-	72.1 (66.2 to 77.7)	28.4 (4.6 to 48.4)	29.7 (19.1 to 42.9)	-	61.6 (55.0 to 67.3)	76.4 (43.7 to 92.9)	-	-
	Late Neonatal	-	68.9 (65.3 to 72.6)	28.4 (4.6 to 48.4)	25.9 (15.4 to 36.8)	40.6 (31.8 to 48.3)	61.6 (55.0 to 67.3)	76.4 (43.7 to 92.9)	-	-
	1-5 months	73.6 (39.5 to 92.0)	-	28.4 (4.6 to 48.4)	-	40.6 (31.8 to 48.3)	61.6 (55.0 to 67.3)	76.4 (43.7 to 92.9)	4.1 (-9.8 to 20.9)	-
	6-11 months	74.6 (40.7 to 93.1)	-	28.4 (4.6 to 48.4)	-	1.4 (0.5 to 2.4)	61.6 (55.0 to 67.3)	76.4 (43.7 to 92.9)	4.2 (-9.5 to 21.8)	-
	12 to 23 months	74.8 (45.0 to 92.9)	-	28.4 (4.6 to 48.4)	-	5.8 (2.2 to 10.5)	61.6 (55.0 to 67.3)	76.4 (43.7 to 92.9)	4.5 (-10.8 to 23.3)	1.2 (-2.1 to 6.9)
	2 to 4 years	71.4 (49.8 to 87.9)	-	28.4 (4.6 to 48.4)	-	-	61.6 (55.0 to 67.3)	76.4 (43.7 to 92.9)	4.4 (-10.6 to 24.5)	1.2 (-2.1 to 7.0)

## Sheet: Appendix Table S5
Appendix Table S5: Population-attributable fractions of diarrhoea DALYs due to evaluated risk factors among people aged 5-14 years, 15-49 years, 50-69 years, and 70+ years (both sexes combined) in 2021 for global, GBD regions, and 204 countries and territories (95 % UI)
Location	Age	Risk Factor
		No access to handwashing facility	Unsafe sanitation	Unsafe water source
Global	5-14 years	20.0 (2.9 to 36.1)	52.1 (46.1 to 58.0)	69.4 (36.9 to 88.7)
	15-49 years	19.5 (2.8 to 35.3)	51.0 (45.2 to 57.1)	68.7 (36.2 to 88.6)
	50-69 years	17.6 (2.4 to 33.0)	48.4 (42.3 to 54.5)	67.4 (34.7 to 87.6)
	70+ years	15.6 (2.0 to 30.0)	45.7 (39.7 to 52.2)	64.8 (32.7 to 85.4)
Central Europe, Eastern Europe, and Central Asia	5-14 years	3.9 (0.4 to 8.4)	37.5 (30.2 to 44.6)	39.1 (10.9 to 69.2)
	15-49 years	3.2 (0.3 to 6.9)	33.2 (26.7 to 39.9)	36.1 (9.4 to 64.7)
	50-69 years	2.4 (0.2 to 5.0)	22.8 (17.9 to 28.2)	32.0 (7.7 to 60.0)
	70+ years	1.9 (0.2 to 4.2)	12.8 (9.6 to 16.2)	29.1 (6.6 to 56.9)
Central Asia	5-14 years	6.3 (0.7 to 13.9)	50.9 (42.6 to 58.4)	50.6 (15.0 to 79.4)
	15-49 years	5.9 (0.7 to 13.1)	50.5 (42.3 to 58.3)	50.3 (14.9 to 79.0)
	50-69 years	5.3 (0.6 to 11.3)	48.9 (40.7 to 56.8)	49.3 (14.1 to 78.2)
	70+ years	4.7 (0.5 to 9.8)	47.4 (39.2 to 55.5)	48.2 (13.5 to 77.9)
Armenia	5-14 years	3.5 (0.3 to 7.9)	30.6 (21.6 to 39.7)	29.7 (6.7 to 59.5)
	15-49 years	3.5 (0.3 to 7.9)	30.6 (21.6 to 39.7)	29.7 (6.7 to 59.5)
	50-69 years	3.5 (0.3 to 7.9)	30.6 (21.6 to 39.7)	29.7 (6.7 to 59.5)
	70+ years	3.5 (0.3 to 7.9)	30.6 (21.6 to 39.7)	29.7 (6.7 to 59.5)
Azerbaijan	5-14 years	3.6 (0.3 to 8.1)	43.0 (34.2 to 52.2)	48.8 (13.8 to 78.4)
	15-49 years	3.6 (0.3 to 8.1)	43.0 (34.2 to 52.2)	48.8 (13.8 to 78.4)
	50-69 years	3.6 (0.3 to 8.1)	43.0 (34.2 to 52.2)	48.8 (13.8 to 78.4)
	70+ years	3.6 (0.3 to 8.1)	43.0 (34.2 to 52.2)	48.8 (13.8 to 78.4)
Georgia	5-14 years	2.7 (0.3 to 6.6)	40.9 (31.0 to 50.5)	47.9 (16.0 to 78.7)
	15-49 years	2.7 (0.3 to 6.6)	40.9 (31.0 to 50.5)	47.9 (16.0 to 78.7)
	50-69 years	2.7 (0.3 to 6.6)	40.9 (31.0 to 50.5)	47.9 (16.0 to 78.7)
	70+ years	2.7 (0.3 to 6.6)	40.9 (31.0 to 50.5)	47.9 (16.0 to 78.7)
Kazakhstan	5-14 years	1.2 (0.1 to 2.8)	41.0 (31.4 to 50.2)	44.3 (11.3 to 75.3)
	15-49 years	1.2 (0.1 to 2.8)	41.0 (31.4 to 50.2)	44.3 (11.3 to 75.3)
	50-69 years	1.2 (0.1 to 2.8)	41.0 (31.4 to 50.2)	44.3 (11.3 to 75.3)
	70+ years	1.2 (0.1 to 2.8)	41.0 (31.4 to 50.2)	44.3 (11.3 to 75.3)
Kyrgyzstan	5-14 years	4.3 (0.5 to 10.2)	53.3 (44.3 to 61.2)	52.3 (16.9 to 80.3)
	15-49 years	4.3 (0.5 to 10.2)	53.3 (44.3 to 61.2)	52.3 (16.9 to 80.3)
	50-69 years	4.3 (0.5 to 10.2)	53.3 (44.3 to 61.2)	52.3 (16.9 to 80.3)
	70+ years	4.3 (0.5 to 10.2)	53.3 (44.3 to 61.2)	52.3 (16.9 to 80.3)
Mongolia	5-14 years	11.5 (1.3 to 23.1)	57.6 (49.6 to 64.9)	68.0 (29.1 to 89.6)
	15-49 years	11.5 (1.3 to 23.1)	57.6 (49.6 to 64.9)	68.0 (29.1 to 89.6)
	50-69 years	11.5 (1.3 to 23.1)	57.6 (49.6 to 64.9)	68.0 (29.1 to 89.6)
	70+ years	11.5 (1.3 to 23.1)	57.6 (49.6 to 64.9)	68.0 (29.1 to 89.6)
Tajikistan	5-14 years	10.2 (1.2 to 21.8)	56.6 (47.7 to 64.1)	54.9 (16.7 to 82.3)
	15-49 years	10.2 (1.2 to 21.8)	56.6 (47.7 to 64.1)	54.9 (16.7 to 82.3)
	50-69 years	10.2 (1.2 to 21.8)	56.6 (47.7 to 64.1)	54.9 (16.7 to 82.3)
	70+ years	10.2 (1.2 to 21.8)	56.6 (47.7 to 64.1)	54.9 (16.7 to 82.3)
Turkmenistan	5-14 years	1.1 (0.1 to 2.7)	51.9 (42.6 to 60.2)	52.4 (15.1 to 81.9)
	15-49 years	1.1 (0.1 to 2.7)	51.9 (42.6 to 60.2)	52.4 (15.1 to 81.9)
	50-69 years	1.1 (0.1 to 2.7)	51.9 (42.6 to 60.2)	52.4 (15.1 to 81.9)
	70+ years	1.1 (0.1 to 2.7)	51.9 (42.6 to 60.2)	52.4 (15.1 to 81.9)
Uzbekistan	5-14 years	4.2 (0.4 to 9.5)	52.0 (43.1 to 60.5)	45.2 (9.3 to 76.5)
	15-49 years	4.2 (0.4 to 9.5)	52.0 (43.1 to 60.5)	45.2 (9.3 to 76.5)
	50-69 years	4.2 (0.4 to 9.5)	52.0 (43.1 to 60.5)	45.2 (9.3 to 76.5)
	70+ years	4.2 (0.4 to 9.5)	52.0 (43.1 to 60.5)	45.2 (9.3 to 76.5)
Central Europe	5-14 years	2.0 (0.2 to 4.4)	12.6 (9.3 to 16.1)	31.4 (7.7 to 59.8)
	15-49 years	1.9 (0.2 to 4.1)	11.3 (8.2 to 14.9)	30.1 (7.0 to 58.3)
	50-69 years	1.9 (0.2 to 4.1)	10.8 (7.8 to 14.3)	29.4 (6.7 to 57.5)
	70+ years	1.8 (0.2 to 4.0)	9.7 (6.9 to 13.0)	28.7 (6.3 to 57.1)
Albania	5-14 years	3.6 (0.4 to 8.6)	18.5 (12.4 to 26.2)	52.0 (18.0 to 81.2)
	15-49 years	3.6 (0.4 to 8.6)	18.5 (12.4 to 26.2)	52.0 (18.0 to 81.2)
	50-69 years	3.6 (0.4 to 8.6)	18.5 (12.4 to 26.2)	52.0 (18.0 to 81.2)
	70+ years	3.6 (0.4 to 8.6)	18.5 (12.4 to 26.2)	52.0 (18.0 to 81.2)
Bosnia and Herzegovina	5-14 years	2.2 (0.2 to 5.3)	15.5 (10.2 to 21.8)	30.9 (7.1 to 64.8)
	15-49 years	2.2 (0.2 to 5.3)	15.5 (10.2 to 21.8)	30.9 (7.1 to 64.8)
	50-69 years	2.2 (0.2 to 5.3)	15.5 (10.2 to 21.8)	30.9 (7.1 to 64.8)
	70+ years	2.2 (0.2 to 5.3)	15.5 (10.2 to 21.8)	30.9 (7.1 to 64.8)
Bulgaria	5-14 years	2.1 (0.2 to 5.1)	4.5 (2.5 to 7.3)	34.8 (9.0 to 66.6)
	15-49 years	2.1 (0.2 to 5.1)	4.5 (2.5 to 7.3)	34.8 (9.0 to 66.6)
	50-69 years	2.1 (0.2 to 5.1)	4.5 (2.5 to 7.3)	34.8 (9.0 to 66.6)
	70+ years	2.1 (0.2 to 5.1)	4.5 (2.5 to 7.3)	34.8 (9.0 to 66.6)
Croatia	5-14 years	1.7 (0.2 to 4.1)	4.5 (2.5 to 7.0)	24.6 (5.4 to 52.2)
	15-49 years	1.7 (0.2 to 4.1)	4.5 (2.5 to 7.0)	24.6 (5.4 to 52.2)
	50-69 years	1.7 (0.2 to 4.1)	4.5 (2.5 to 7.0)	24.6 (5.4 to 52.2)
	70+ years	1.7 (0.2 to 4.1)	4.5 (2.5 to 7.0)	24.6 (5.4 to 52.2)
Czechia	5-14 years	1.6 (0.2 to 3.8)	2.3 (1.3 to 3.6)	20.9 (4.0 to 49.1)
	15-49 years	1.6 (0.2 to 3.8)	2.3 (1.3 to 3.6)	20.9 (4.0 to 49.1)
	50-69 years	1.6 (0.2 to 3.8)	2.3 (1.3 to 3.6)	20.9 (4.0 to 49.1)
	70+ years	1.6 (0.2 to 3.8)	2.3 (1.3 to 3.6)	20.9 (4.0 to 49.1)
Hungary	5-14 years	1.7 (0.2 to 4.3)	6.7 (4.1 to 9.9)	22.0 (4.2 to 50.9)
	15-49 years	1.7 (0.2 to 4.3)	6.7 (4.1 to 9.9)	22.0 (4.2 to 50.9)
	50-69 years	1.7 (0.2 to 4.3)	6.7 (4.1 to 9.9)	22.0 (4.2 to 50.9)
	70+ years	1.7 (0.2 to 4.3)	6.7 (4.1 to 9.9)	22.0 (4.2 to 50.9)
Montenegro	5-14 years	2.1 (0.2 to 5.0)	6.8 (4.1 to 10.2)	37.2 (9.6 to 68.3)
	15-49 years	2.1 (0.2 to 5.0)	6.8 (4.1 to 10.2)	37.2 (9.6 to 68.3)
	50-69 years	2.1 (0.2 to 5.0)	6.8 (4.1 to 10.2)	37.2 (9.6 to 68.3)
	70+ years	2.1 (0.2 to 5.0)	6.8 (4.1 to 10.2)	37.2 (9.6 to 68.3)
North Macedonia	5-14 years	2.1 (0.2 to 4.8)	12.5 (7.9 to 18.9)	28.9 (6.4 to 58.8)
	15-49 years	2.1 (0.2 to 4.8)	12.5 (7.9 to 18.9)	28.9 (6.4 to 58.8)
	50-69 years	2.1 (0.2 to 4.8)	12.5 (7.9 to 18.9)	28.9 (6.4 to 58.8)
	70+ years	2.1 (0.2 to 4.8)	12.5 (7.9 to 18.9)	28.9 (6.4 to 58.8)
Poland	5-14 years	1.8 (0.2 to 4.3)	8.2 (4.9 to 13.1)	29.8 (5.9 to 60.5)
	15-49 years	1.8 (0.2 to 4.3)	8.2 (5.0 to 13.1)	29.8 (5.9 to 60.3)
	50-69 years	1.8 (0.2 to 4.3)	8.2 (5.0 to 13.1)	29.8 (5.9 to 60.5)
	70+ years	1.8 (0.2 to 4.2)	8.1 (4.9 to 13.0)	29.7 (5.9 to 60.4)
Romania	5-14 years	2.4 (0.2 to 5.5)	28.9 (20.7 to 38.5)	41.1 (11.3 to 71.9)
	15-49 years	2.4 (0.2 to 5.5)	28.9 (20.7 to 38.5)	41.1 (11.3 to 71.9)
	50-69 years	2.4 (0.2 to 5.5)	28.9 (20.7 to 38.5)	41.1 (11.3 to 71.9)
	70+ years	2.4 (0.2 to 5.5)	28.9 (20.7 to 38.5)	41.1 (11.3 to 71.9)
Serbia	5-14 years	2.1 (0.2 to 5.1)	13.3 (8.3 to 19.6)	37.1 (9.8 to 68.5)
	15-49 years	2.1 (0.2 to 5.1)	13.3 (8.3 to 19.6)	37.1 (9.8 to 68.5)
	50-69 years	2.1 (0.2 to 5.1)	13.3 (8.3 to 19.6)	37.1 (9.8 to 68.5)
	70+ years	2.1 (0.2 to 5.1)	13.3 (8.3 to 19.6)	37.1 (9.8 to 68.5)
Slovakia	5-14 years	1.7 (0.2 to 4.1)	3.3 (1.9 to 5.1)	24.7 (5.4 to 53.3)
	15-49 years	1.7 (0.2 to 4.1)	3.3 (1.9 to 5.1)	24.7 (5.4 to 53.3)
	50-69 years	1.7 (0.2 to 4.1)	3.3 (1.9 to 5.1)	24.7 (5.4 to 53.3)
	70+ years	1.7 (0.2 to 4.1)	3.3 (1.9 to 5.1)	24.7 (5.4 to 53.3)
Slovenia	5-14 years	1.6 (0.2 to 3.9)	6.0 (3.6 to 9.4)	27.7 (6.1 to 57.4)
	15-49 years	1.6 (0.2 to 3.9)	6.0 (3.6 to 9.4)	27.7 (6.1 to 57.4)
	50-69 years	1.6 (0.2 to 3.9)	6.0 (3.6 to 9.4)	27.7 (6.1 to 57.4)
	70+ years	1.6 (0.2 to 3.9)	6.0 (3.6 to 9.4)	27.7 (6.1 to 57.4)
Eastern Europe	5-14 years	2.1 (0.2 to 4.9)	29.1 (21.9 to 36.4)	30.7 (7.6 to 59.3)
	15-49 years	2.1 (0.2 to 4.8)	28.4 (21.2 to 35.6)	30.2 (7.3 to 58.1)
	50-69 years	2.1 (0.2 to 4.7)	28.2 (20.9 to 35.6)	30.1 (7.5 to 58.1)
	70+ years	2.0 (0.2 to 4.6)	26.9 (20.0 to 34.1)	29.1 (7.3 to 56.9)
Belarus	5-14 years	2.2 (0.2 to 5.2)	22.8 (15.3 to 30.5)	34.0 (7.8 to 66.4)
	15-49 years	2.2 (0.2 to 5.2)	22.8 (15.3 to 30.5)	34.0 (7.8 to 66.4)
	50-69 years	2.2 (0.2 to 5.2)	22.8 (15.3 to 30.5)	34.0 (7.8 to 66.4)
	70+ years	2.2 (0.2 to 5.2)	22.8 (15.3 to 30.5)	34.0 (7.8 to 66.4)
Estonia	5-14 years	1.7 (0.2 to 3.9)	15.3 (9.7 to 22.7)	26.1 (5.7 to 58.0)
	15-49 years	1.7 (0.2 to 3.9)	15.3 (9.7 to 22.7)	26.1 (5.7 to 58.0)
	50-69 years	1.7 (0.2 to 3.9)	15.3 (9.7 to 22.7)	26.1 (5.7 to 58.0)
	70+ years	1.7 (0.2 to 3.9)	15.3 (9.7 to 22.7)	26.1 (5.7 to 58.0)
Latvia	5-14 years	1.9 (0.2 to 4.5)	18.4 (11.8 to 26.4)	33.3 (7.5 to 64.1)
	15-49 years	1.9 (0.2 to 4.5)	18.4 (11.8 to 26.4)	33.3 (7.5 to 64.1)
	50-69 years	1.9 (0.2 to 4.5)	18.4 (11.8 to 26.4)	33.3 (7.5 to 64.1)
	70+ years	1.9 (0.2 to 4.5)	18.4 (11.8 to 26.4)	33.3 (7.5 to 64.1)
Lithuania	5-14 years	1.8 (0.2 to 4.4)	20.7 (13.4 to 29.2)	32.8 (7.6 to 62.7)
	15-49 years	1.8 (0.2 to 4.4)	20.7 (13.4 to 29.2)	32.8 (7.6 to 62.7)
	50-69 years	1.8 (0.2 to 4.4)	20.7 (13.4 to 29.2)	32.8 (7.6 to 62.7)
	70+ years	1.8 (0.2 to 4.4)	20.7 (13.4 to 29.2)	32.8 (7.6 to 62.7)
Republic of Moldova	5-14 years	4.9 (0.5 to 11.1)	47.5 (38.4 to 55.6)	58.7 (22.0 to 84.9)
	15-49 years	4.9 (0.5 to 11.1)	47.5 (38.4 to 55.6)	58.7 (22.0 to 84.9)
	50-69 years	4.9 (0.5 to 11.1)	47.5 (38.4 to 55.6)	58.7 (22.0 to 84.9)
	70+ years	4.9 (0.5 to 11.1)	47.5 (38.4 to 55.6)	58.7 (22.0 to 84.9)
Russian Federation	5-14 years	1.9 (0.2 to 4.6)	28.2 (20.5 to 36.3)	26.7 (6.3 to 54.7)
	15-49 years	1.8 (0.2 to 4.6)	27.2 (19.8 to 35.3)	26.3 (6.2 to 53.6)
	50-69 years	1.9 (0.2 to 4.6)	27.4 (19.8 to 35.7)	27.0 (6.5 to 54.4)
	70+ years	1.9 (0.2 to 4.6)	26.5 (19.2 to 34.6)	26.6 (6.4 to 53.7)
Ukraine	5-14 years	3.0 (0.3 to 7.0)	34.1 (24.6 to 43.5)	43.3 (11.7 to 74.0)
	15-49 years	3.0 (0.3 to 7.0)	34.1 (24.6 to 43.4)	43.4 (11.7 to 74.3)
	50-69 years	3.0 (0.3 to 7.0)	34.0 (24.7 to 43.4)	43.4 (11.7 to 74.2)
	70+ years	3.0 (0.3 to 6.9)	34.0 (24.7 to 43.4)	43.0 (11.6 to 73.9)
High-income	5-14 years	1.6 (0.2 to 3.4)	3.3 (2.4 to 4.4)	8.4 (1.6 to 21.3)
	15-49 years	1.5 (0.2 to 3.2)	3.6 (2.6 to 4.9)	8.6 (1.6 to 22.0)
	50-69 years	1.3 (0.1 to 2.9)	4.2 (2.9 to 5.7)	6.6 (1.2 to 17.3)
	70+ years	1.4 (0.1 to 3.1)	3.6 (2.5 to 4.9)	6.2 (1.1 to 16.6)
Australasia	5-14 years	1.1 (0.1 to 2.7)	5.4 (3.6 to 7.9)	14.5 (2.6 to 36.5)
	15-49 years	1.1 (0.1 to 2.6)	5.3 (3.5 to 7.8)	14.3 (2.5 to 35.8)
	50-69 years	1.1 (0.1 to 2.6)	5.2 (3.5 to 7.7)	14.2 (2.5 to 35.6)
	70+ years	1.1 (0.1 to 2.6)	5.0 (3.3 to 7.5)	13.9 (2.5 to 35.2)
Australia	5-14 years	1.1 (0.1 to 2.7)	5.3 (3.0 to 8.4)	14.4 (2.4 to 36.3)
	15-49 years	1.1 (0.1 to 2.7)	5.3 (3.0 to 8.4)	14.4 (2.4 to 36.3)
	50-69 years	1.1 (0.1 to 2.7)	5.3 (3.0 to 8.4)	14.4 (2.4 to 36.3)
	70+ years	1.1 (0.1 to 2.7)	5.3 (3.0 to 8.4)	14.4 (2.4 to 36.3)
New Zealand	5-14 years	1.1 (0.1 to 2.8)	5.7 (3.5 to 8.7)	14.7 (2.6 to 38.3)
	15-49 years	1.1 (0.1 to 2.7)	5.3 (3.1 to 8.0)	14.1 (2.5 to 36.9)
	50-69 years	1.1 (0.1 to 2.7)	5.1 (3.0 to 7.8)	13.9 (2.5 to 36.7)
	70+ years	1.0 (0.1 to 2.6)	4.6 (2.7 to 7.1)	13.1 (2.4 to 34.4)
High-income Asia Pacific	5-14 years	1.0 (0.1 to 2.4)	4.3 (2.6 to 6.5)	12.5 (2.0 to 33.1)
	15-49 years	1.0 (0.1 to 2.4)	4.2 (2.6 to 6.3)	12.3 (2.0 to 32.6)
	50-69 years	1.0 (0.1 to 2.4)	4.2 (2.7 to 6.2)	12.4 (2.1 to 33.0)
	70+ years	1.0 (0.1 to 2.4)	4.3 (2.7 to 6.3)	12.5 (2.1 to 33.1)
Brunei Darussalam	5-14 years	1.2 (0.1 to 3.0)	6.6 (4.0 to 10.1)	16.2 (3.0 to 39.4)
	15-49 years	1.2 (0.1 to 3.0)	6.6 (4.0 to 10.1)	16.2 (3.0 to 39.4)
	50-69 years	1.2 (0.1 to 3.0)	6.6 (4.0 to 10.1)	16.2 (3.0 to 39.4)
	70+ years	1.2 (0.1 to 3.0)	6.6 (4.0 to 10.1)	16.2 (3.0 to 39.4)
Japan	5-14 years	1.0 (0.1 to 2.5)	4.3 (2.5 to 6.7)	12.5 (2.0 to 33.2)
	15-49 years	1.0 (0.1 to 2.5)	4.2 (2.5 to 6.5)	12.4 (2.0 to 32.6)
	50-69 years	1.0 (0.1 to 2.5)	4.3 (2.6 to 6.7)	12.6 (2.0 to 33.2)
	70+ years	1.0 (0.1 to 2.5)	4.4 (2.6 to 6.8)	12.7 (2.0 to 33.6)
Republic of Korea	5-14 years	1.0 (0.1 to 2.4)	3.8 (2.2 to 6.1)	11.8 (2.0 to 31.0)
	15-49 years	1.0 (0.1 to 2.4)	3.8 (2.2 to 6.1)	11.8 (2.0 to 31.0)
	50-69 years	1.0 (0.1 to 2.4)	3.8 (2.2 to 6.1)	11.8 (2.0 to 31.0)
	70+ years	1.0 (0.1 to 2.4)	3.8 (2.2 to 6.1)	11.8 (2.0 to 31.0)
Singapore	5-14 years	1.1 (0.1 to 2.7)	4.5 (2.7 to 6.9)	13.0 (2.3 to 32.3)
	15-49 years	1.1 (0.1 to 2.7)	4.5 (2.7 to 6.9)	13.0 (2.3 to 32.3)
	50-69 years	1.1 (0.1 to 2.7)	4.5 (2.7 to 6.9)	13.0 (2.3 to 32.3)
	70+ years	1.1 (0.1 to 2.7)	4.5 (2.7 to 6.9)	13.0 (2.3 to 32.3)
High-income North America	5-14 years	0.7 (0.1 to 1.6)	5.5 (3.7 to 8.0)	4.6 (0.7 to 13.0)
	15-49 years	0.8 (0.1 to 1.7)	5.7 (3.7 to 8.5)	4.6 (0.7 to 13.0)
	50-69 years	0.8 (0.1 to 1.8)	5.8 (3.6 to 8.8)	4.6 (0.7 to 13.0)
	70+ years	0.8 (0.1 to 1.8)	5.7 (3.6 to 8.6)	4.6 (0.7 to 12.9)
Canada	5-14 years	0.6 (0.1 to 1.5)	4.9 (2.8 to 7.5)	4.7 (0.7 to 13.4)
	15-49 years	0.6 (0.1 to 1.5)	4.9 (2.8 to 7.5)	4.7 (0.7 to 13.4)
	50-69 years	0.6 (0.1 to 1.5)	4.9 (2.8 to 7.5)	4.7 (0.7 to 13.4)
	70+ years	0.6 (0.1 to 1.5)	4.9 (2.8 to 7.5)	4.7 (0.7 to 13.4)
Greenland	5-14 years	0.6 (0.1 to 1.5)	6.1 (3.7 to 9.4)	5.4 (0.8 to 15.4)
	15-49 years	0.6 (0.1 to 1.5)	6.1 (3.7 to 9.4)	5.4 (0.8 to 15.4)
	50-69 years	0.6 (0.1 to 1.5)	6.1 (3.7 to 9.4)	5.4 (0.8 to 15.4)
	70+ years	0.6 (0.1 to 1.5)	6.1 (3.7 to 9.4)	5.4 (0.8 to 15.4)
United States of America	5-14 years	0.8 (0.1 to 1.9)	5.9 (3.7 to 9.1)	4.6 (0.7 to 13.2)
	15-49 years	0.8 (0.1 to 1.9)	5.9 (3.6 to 9.1)	4.6 (0.7 to 13.1)
	50-69 years	0.8 (0.1 to 1.9)	5.9 (3.6 to 9.1)	4.6 (0.7 to 13.1)
	70+ years	0.8 (0.1 to 1.9)	5.8 (3.6 to 9.0)	4.6 (0.7 to 12.9)
Southern Latin America	5-14 years	1.6 (0.2 to 3.8)	10.5 (6.9 to 14.8)	26.9 (6.0 to 56.0)
	15-49 years	1.6 (0.2 to 3.7)	10.4 (6.9 to 14.7)	26.4 (5.9 to 55.4)
	50-69 years	1.6 (0.2 to 3.5)	10.0 (6.9 to 14.0)	24.4 (5.4 to 51.9)
	70+ years	1.5 (0.2 to 3.4)	9.9 (6.8 to 13.6)	23.8 (5.2 to 50.6)
Argentina	5-14 years	1.7 (0.2 to 3.9)	10.9 (6.8 to 15.9)	29.6 (6.6 to 61.4)
	15-49 years	1.7 (0.2 to 3.9)	10.9 (6.8 to 15.9)	29.6 (6.6 to 61.4)
	50-69 years	1.7 (0.2 to 3.9)	10.9 (6.8 to 15.9)	29.6 (6.6 to 61.4)
	70+ years	1.7 (0.2 to 3.9)	10.9 (6.8 to 15.9)	29.6 (6.6 to 61.4)
Chile	5-14 years	1.3 (0.1 to 3.2)	9.8 (6.1 to 14.7)	15.5 (2.5 to 36.9)
	15-49 years	1.3 (0.1 to 3.2)	9.8 (6.1 to 14.7)	15.5 (2.5 to 36.9)
	50-69 years	1.3 (0.1 to 3.2)	9.8 (6.1 to 14.7)	15.5 (2.5 to 36.9)
	70+ years	1.3 (0.1 to 3.2)	9.8 (6.1 to 14.7)	15.5 (2.5 to 36.9)
Uruguay	5-14 years	1.6 (0.2 to 3.9)	5.4 (3.3 to 8.3)	18.3 (3.6 to 42.4)
	15-49 years	1.6 (0.2 to 3.9)	5.4 (3.3 to 8.3)	18.3 (3.6 to 42.4)
	50-69 years	1.6 (0.2 to 3.9)	5.4 (3.3 to 8.3)	18.3 (3.6 to 42.4)
	70+ years	1.6 (0.2 to 3.9)	5.4 (3.3 to 8.3)	18.3 (3.6 to 42.4)
Western Europe	5-14 years	2.0 (0.2 to 4.2)	1.7 (1.2 to 2.4)	3.9 (0.6 to 11.1)
	15-49 years	1.9 (0.2 to 4.2)	1.7 (1.2 to 2.4)	3.8 (0.6 to 10.9)
	50-69 years	1.9 (0.2 to 4.2)	1.7 (1.2 to 2.3)	3.7 (0.6 to 10.6)
	70+ years	1.9 (0.2 to 4.1)	1.7 (1.2 to 2.3)	3.6 (0.6 to 10.2)
Andorra	5-14 years	1.7 (0.2 to 4.0)	1.1 (0.6 to 1.7)	2.6 (0.4 to 7.3)
	15-49 years	1.7 (0.2 to 4.0)	1.1 (0.6 to 1.7)	2.6 (0.4 to 7.3)
	50-69 years	1.7 (0.2 to 4.0)	1.1 (0.6 to 1.7)	2.6 (0.4 to 7.3)
	70+ years	1.7 (0.2 to 4.0)	1.1 (0.6 to 1.7)	2.6 (0.4 to 7.3)
Austria	5-14 years	2.0 (0.2 to 4.3)	3.5 (2.1 to 5.5)	4.3 (0.7 to 12.3)
	15-49 years	2.0 (0.2 to 4.3)	3.5 (2.1 to 5.5)	4.3 (0.7 to 12.3)
	50-69 years	2.0 (0.2 to 4.3)	3.5 (2.1 to 5.5)	4.3 (0.7 to 12.3)
	70+ years	2.0 (0.2 to 4.3)	3.5 (2.1 to 5.5)	4.3 (0.7 to 12.3)
Belgium	5-14 years	1.9 (0.2 to 4.4)	1.6 (0.9 to 2.5)	3.4 (0.5 to 9.7)
	15-49 years	1.9 (0.2 to 4.4)	1.6 (0.9 to 2.5)	3.4 (0.5 to 9.7)
	50-69 years	1.9 (0.2 to 4.4)	1.6 (0.9 to 2.5)	3.4 (0.5 to 9.7)
	70+ years	1.9 (0.2 to 4.4)	1.6 (0.9 to 2.5)	3.4 (0.5 to 9.7)
Cyprus	5-14 years	2.0 (0.2 to 4.6)	1.7 (1.0 to 2.9)	4.7 (0.6 to 12.9)
	15-49 years	2.0 (0.2 to 4.6)	1.7 (1.0 to 2.9)	4.7 (0.6 to 12.9)
	50-69 years	2.0 (0.2 to 4.6)	1.7 (1.0 to 2.9)	4.7 (0.6 to 12.9)
	70+ years	2.0 (0.2 to 4.6)	1.7 (1.0 to 2.9)	4.7 (0.6 to 12.9)
Denmark	5-14 years	1.8 (0.2 to 4.3)	1.1 (0.7 to 1.9)	2.9 (0.4 to 7.8)
	15-49 years	1.8 (0.2 to 4.3)	1.1 (0.7 to 1.9)	2.9 (0.4 to 7.8)
	50-69 years	1.8 (0.2 to 4.3)	1.1 (0.7 to 1.9)	2.9 (0.4 to 7.8)
	70+ years	1.8 (0.2 to 4.3)	1.1 (0.7 to 1.9)	2.9 (0.4 to 7.8)
Finland	5-14 years	1.9 (0.2 to 4.4)	1.5 (0.9 to 2.4)	3.0 (0.4 to 8.8)
	15-49 years	1.9 (0.2 to 4.4)	1.5 (0.9 to 2.4)	3.0 (0.4 to 8.8)
	50-69 years	1.9 (0.2 to 4.4)	1.5 (0.9 to 2.4)	3.0 (0.4 to 8.8)
	70+ years	1.9 (0.2 to 4.4)	1.5 (0.9 to 2.4)	3.0 (0.4 to 8.8)
France	5-14 years	2.0 (0.2 to 4.6)	1.8 (1.0 to 2.9)	4.8 (0.7 to 13.3)
	15-49 years	2.0 (0.2 to 4.6)	1.8 (1.0 to 2.9)	4.8 (0.7 to 13.3)
	50-69 years	2.0 (0.2 to 4.6)	1.8 (1.0 to 2.9)	4.8 (0.7 to 13.3)
	70+ years	2.0 (0.2 to 4.6)	1.8 (1.0 to 2.9)	4.8 (0.7 to 13.3)
Germany	5-14 years	1.8 (0.2 to 4.1)	1.1 (0.6 to 1.7)	2.7 (0.4 to 7.9)
	15-49 years	1.8 (0.2 to 4.1)	1.1 (0.6 to 1.7)	2.7 (0.4 to 7.9)
	50-69 years	1.8 (0.2 to 4.1)	1.1 (0.6 to 1.7)	2.7 (0.4 to 7.9)
	70+ years	1.8 (0.2 to 4.1)	1.1 (0.6 to 1.7)	2.7 (0.4 to 7.9)
Greece	5-14 years	2.2 (0.2 to 5.0)	3.4 (2.0 to 5.3)	3.3 (0.5 to 9.1)
	15-49 years	2.2 (0.2 to 5.0)	3.4 (2.0 to 5.3)	3.3 (0.5 to 9.1)
	50-69 years	2.2 (0.2 to 5.0)	3.4 (2.0 to 5.3)	3.3 (0.5 to 9.1)
	70+ years	2.2 (0.2 to 5.0)	3.4 (2.0 to 5.3)	3.3 (0.5 to 9.1)
Iceland	5-14 years	1.9 (0.2 to 4.4)	1.4 (0.8 to 2.3)	2.9 (0.4 to 8.2)
	15-49 years	1.9 (0.2 to 4.4)	1.4 (0.8 to 2.3)	2.9 (0.4 to 8.2)
	50-69 years	1.9 (0.2 to 4.4)	1.4 (0.8 to 2.3)	2.9 (0.4 to 8.2)
	70+ years	1.9 (0.2 to 4.4)	1.4 (0.8 to 2.3)	2.9 (0.4 to 8.2)
Ireland	5-14 years	1.8 (0.2 to 4.2)	3.1 (1.8 to 4.9)	2.9 (0.4 to 8.7)
	15-49 years	1.8 (0.2 to 4.2)	3.1 (1.8 to 4.9)	2.9 (0.4 to 8.7)
	50-69 years	1.8 (0.2 to 4.2)	3.1 (1.8 to 4.9)	2.9 (0.4 to 8.7)
	70+ years	1.8 (0.2 to 4.2)	3.1 (1.8 to 4.9)	2.9 (0.4 to 8.7)
Israel	5-14 years	2.2 (0.2 to 5.1)	2.4 (1.4 to 4.0)	3.9 (0.6 to 11.2)
	15-49 years	2.2 (0.2 to 5.1)	2.4 (1.4 to 4.0)	3.9 (0.6 to 11.2)
	50-69 years	2.2 (0.2 to 5.1)	2.4 (1.4 to 4.0)	3.9 (0.6 to 11.2)
	70+ years	2.2 (0.2 to 5.1)	2.4 (1.4 to 4.0)	3.9 (0.6 to 11.2)
Italy	5-14 years	2.1 (0.3 to 4.9)	2.9 (1.7 to 4.6)	4.9 (0.8 to 14.0)
	15-49 years	2.1 (0.3 to 4.9)	2.9 (1.7 to 4.5)	4.9 (0.8 to 14.0)
	50-69 years	2.1 (0.3 to 4.9)	2.8 (1.7 to 4.4)	4.8 (0.8 to 13.8)
	70+ years	2.1 (0.3 to 4.9)	2.7 (1.6 to 4.3)	4.8 (0.8 to 13.6)
Luxembourg	5-14 years	1.7 (0.2 to 4.3)	1.2 (0.7 to 2.0)	3.0 (0.4 to 8.8)
	15-49 years	1.7 (0.2 to 4.3)	1.2 (0.7 to 2.0)	3.0 (0.4 to 8.8)
	50-69 years	1.7 (0.2 to 4.3)	1.2 (0.7 to 2.0)	3.0 (0.4 to 8.8)
	70+ years	1.7 (0.2 to 4.3)	1.2 (0.7 to 2.0)	3.0 (0.4 to 8.8)
Malta	5-14 years	2.1 (0.2 to 5.1)	2.4 (1.4 to 3.7)	4.0 (0.7 to 11.5)
	15-49 years	2.1 (0.2 to 5.1)	2.4 (1.4 to 3.7)	4.0 (0.7 to 11.5)
	50-69 years	2.1 (0.2 to 5.1)	2.4 (1.4 to 3.7)	4.0 (0.7 to 11.5)
	70+ years	2.1 (0.2 to 5.1)	2.4 (1.4 to 3.7)	4.0 (0.7 to 11.5)
Monaco	5-14 years	1.6 (0.2 to 3.8)	1.0 (0.6 to 1.5)	2.5 (0.3 to 7.4)
	15-49 years	1.6 (0.2 to 3.8)	1.0 (0.6 to 1.5)	2.5 (0.3 to 7.4)
	50-69 years	1.6 (0.2 to 3.8)	1.0 (0.6 to 1.5)	2.5 (0.3 to 7.4)
	70+ years	1.6 (0.2 to 3.8)	1.0 (0.6 to 1.5)	2.5 (0.3 to 7.4)
Netherlands	5-14 years	1.8 (0.2 to 4.2)	1.2 (0.7 to 1.9)	2.7 (0.4 to 7.9)
	15-49 years	1.8 (0.2 to 4.2)	1.2 (0.7 to 1.9)	2.7 (0.4 to 7.9)
	50-69 years	1.8 (0.2 to 4.2)	1.2 (0.7 to 1.9)	2.7 (0.4 to 7.9)
	70+ years	1.8 (0.2 to 4.2)	1.2 (0.7 to 1.9)	2.7 (0.4 to 7.9)
Norway	5-14 years	1.6 (0.2 to 4.1)	0.9 (0.5 to 1.6)	2.4 (0.4 to 7.5)
	15-49 years	1.6 (0.2 to 4.0)	0.9 (0.5 to 1.5)	2.4 (0.4 to 7.5)
	50-69 years	1.7 (0.2 to 4.0)	1.0 (0.5 to 1.6)	2.4 (0.4 to 7.5)
	70+ years	1.7 (0.2 to 4.1)	1.0 (0.5 to 1.6)	2.4 (0.4 to 7.6)
Portugal	5-14 years	2.5 (0.2 to 5.9)	2.8 (1.6 to 4.6)	5.5 (0.9 to 15.2)
	15-49 years	2.5 (0.2 to 5.9)	2.8 (1.6 to 4.6)	5.5 (0.9 to 15.2)
	50-69 years	2.5 (0.2 to 5.9)	2.8 (1.6 to 4.6)	5.5 (0.9 to 15.2)
	70+ years	2.5 (0.2 to 5.9)	2.8 (1.6 to 4.6)	5.5 (0.9 to 15.2)
San Marino	5-14 years	1.8 (0.2 to 4.4)	1.2 (0.7 to 2.0)	2.7 (0.4 to 8.1)
	15-49 years	1.8 (0.2 to 4.4)	1.2 (0.7 to 2.0)	2.7 (0.4 to 8.1)
	50-69 years	1.8 (0.2 to 4.4)	1.2 (0.7 to 2.0)	2.7 (0.4 to 8.1)
	70+ years	1.8 (0.2 to 4.4)	1.2 (0.7 to 2.0)	2.7 (0.4 to 8.1)
Spain	5-14 years	2.3 (0.3 to 5.5)	2.8 (1.7 to 4.4)	4.5 (0.7 to 13.1)
	15-49 years	2.3 (0.3 to 5.5)	2.8 (1.7 to 4.4)	4.5 (0.7 to 13.1)
	50-69 years	2.3 (0.3 to 5.5)	2.8 (1.7 to 4.4)	4.5 (0.7 to 13.1)
	70+ years	2.3 (0.3 to 5.5)	2.8 (1.7 to 4.4)	4.5 (0.7 to 13.1)
Sweden	5-14 years	1.8 (0.2 to 4.0)	1.3 (0.7 to 2.1)	2.9 (0.4 to 7.9)
	15-49 years	1.8 (0.2 to 4.0)	1.3 (0.8 to 2.1)	2.9 (0.4 to 8.1)
	50-69 years	1.8 (0.2 to 4.0)	1.3 (0.8 to 2.1)	2.9 (0.4 to 8.1)
	70+ years	1.8 (0.2 to 4.1)	1.3 (0.8 to 2.1)	2.9 (0.4 to 8.2)
Switzerland	5-14 years	1.5 (0.2 to 3.9)	0.8 (0.5 to 1.3)	2.2 (0.3 to 6.3)
	15-49 years	1.5 (0.2 to 3.9)	0.8 (0.5 to 1.3)	2.2 (0.3 to 6.3)
	50-69 years	1.5 (0.2 to 3.9)	0.8 (0.5 to 1.3)	2.2 (0.3 to 6.3)
	70+ years	1.5 (0.2 to 3.9)	0.8 (0.5 to 1.3)	2.2 (0.3 to 6.3)
United Kingdom	5-14 years	1.9 (0.2 to 4.4)	0.8 (0.5 to 1.4)	3.1 (0.5 to 10.0)
	15-49 years	1.9 (0.2 to 4.4)	0.8 (0.5 to 1.3)	3.1 (0.5 to 9.9)
	50-69 years	1.9 (0.2 to 4.4)	0.8 (0.5 to 1.4)	3.1 (0.5 to 10.0)
	70+ years	1.9 (0.2 to 4.4)	0.8 (0.5 to 1.3)	3.1 (0.5 to 9.8)
Latin America and Caribbean	5-14 years	8.3 (1.0 to 16.6)	31.7 (26.4 to 37.7)	51.2 (15.2 to 78.7)
	15-49 years	8.1 (0.9 to 15.9)	30.6 (25.3 to 36.3)	50.4 (15.0 to 77.9)
	50-69 years	7.6 (0.9 to 15.2)	28.3 (23.3 to 34.0)	48.6 (14.1 to 76.7)
	70+ years	7.0 (0.8 to 14.5)	26.9 (22.0 to 32.1)	47.4 (12.8 to 76.0)
Andean Latin America	5-14 years	7.3 (0.8 to 15.3)	31.7 (25.0 to 38.8)	44.3 (6.5 to 74.4)
	15-49 years	7.3 (0.8 to 15.3)	31.6 (24.9 to 38.8)	44.3 (6.5 to 74.4)
	50-69 years	7.3 (0.8 to 15.4)	31.7 (25.1 to 38.9)	44.4 (6.5 to 74.3)
	70+ years	7.3 (0.8 to 15.4)	31.7 (25.0 to 38.9)	44.3 (6.4 to 74.2)
Bolivia (Plurinational State of)	5-14 years	8.3 (1.0 to 18.2)	34.3 (25.4 to 43.4)	46.0 (8.3 to 75.9)
	15-49 years	8.3 (1.0 to 18.2)	34.3 (25.4 to 43.4)	46.0 (8.3 to 75.9)
	50-69 years	8.3 (1.0 to 18.2)	34.3 (25.4 to 43.4)	46.0 (8.3 to 75.9)
	70+ years	8.3 (1.0 to 18.2)	34.3 (25.4 to 43.4)	46.0 (8.3 to 75.9)
Ecuador	5-14 years	7.0 (0.8 to 15.1)	24.2 (17.3 to 32.2)	43.1 (5.7 to 74.6)
	15-49 years	7.0 (0.8 to 15.1)	24.2 (17.3 to 32.2)	43.1 (5.7 to 74.6)
	50-69 years	7.0 (0.8 to 15.1)	24.2 (17.3 to 32.2)	43.1 (5.7 to 74.6)
	70+ years	7.0 (0.8 to 15.1)	24.2 (17.3 to 32.2)	43.1 (5.7 to 74.6)
Peru	5-14 years	7.0 (0.7 to 15.0)	32.9 (24.8 to 41.2)	44.0 (6.4 to 75.1)
	15-49 years	7.0 (0.7 to 15.0)	32.9 (24.8 to 41.2)	44.0 (6.4 to 75.1)
	50-69 years	7.0 (0.7 to 15.0)	32.9 (24.8 to 41.2)	44.0 (6.4 to 75.1)
	70+ years	7.0 (0.7 to 15.0)	32.9 (24.8 to 41.2)	44.0 (6.4 to 75.1)
Caribbean	5-14 years	19.0 (2.6 to 35.0)	46.8 (38.3 to 55.6)	70.5 (32.3 to 90.6)
	15-49 years	18.4 (2.6 to 33.7)	45.9 (37.5 to 54.5)	70.1 (32.0 to 90.2)
	50-69 years	18.0 (2.5 to 34.0)	45.1 (36.3 to 53.9)	69.7 (31.9 to 90.3)
	70+ years	16.1 (2.2 to 30.6)	40.9 (32.3 to 49.8)	68.3 (29.9 to 89.4)
Antigua and Barbuda	5-14 years	7.8 (0.9 to 16.2)	37.8 (28.4 to 47.0)	62.2 (19.3 to 87.4)
	15-49 years	7.8 (0.9 to 16.2)	37.8 (28.4 to 47.0)	62.2 (19.3 to 87.4)
	50-69 years	7.8 (0.9 to 16.2)	37.8 (28.4 to 47.0)	62.2 (19.3 to 87.4)
	70+ years	7.8 (0.9 to 16.2)	37.8 (28.4 to 47.0)	62.2 (19.3 to 87.4)
Bahamas	5-14 years	6.2 (0.7 to 14.0)	14.4 (9.1 to 20.6)	59.1 (15.9 to 85.5)
	15-49 years	6.2 (0.7 to 14.0)	14.4 (9.1 to 20.6)	59.1 (15.9 to 85.5)
	50-69 years	6.2 (0.7 to 14.0)	14.4 (9.1 to 20.6)	59.1 (15.9 to 85.5)
	70+ years	6.2 (0.7 to 14.0)	14.4 (9.1 to 20.6)	59.1 (15.9 to 85.5)
Barbados	5-14 years	6.6 (0.7 to 14.8)	24.5 (17.0 to 33.3)	56.7 (15.2 to 84.9)
	15-49 years	6.6 (0.7 to 14.8)	24.5 (17.0 to 33.3)	56.7 (15.2 to 84.9)
	50-69 years	6.6 (0.7 to 14.8)	24.5 (17.0 to 33.3)	56.7 (15.2 to 84.9)
	70+ years	6.6 (0.7 to 14.8)	24.5 (17.0 to 33.3)	56.7 (15.2 to 84.9)
Belize	5-14 years	16.4 (1.9 to 31.9)	35.2 (26.4 to 44.2)	72.8 (34.4 to 91.9)
	15-49 years	16.4 (1.9 to 31.9)	35.2 (26.4 to 44.2)	72.8 (34.4 to 91.9)
	50-69 years	16.4 (1.9 to 31.9)	35.2 (26.4 to 44.2)	72.8 (34.4 to 91.9)
	70+ years	16.4 (1.9 to 31.9)	35.2 (26.4 to 44.2)	72.8 (34.4 to 91.9)
Bermuda	5-14 years	6.3 (0.7 to 14.0)	14.8 (9.4 to 21.7)	61.0 (18.6 to 87.0)
	15-49 years	6.3 (0.7 to 14.0)	14.8 (9.4 to 21.7)	61.0 (18.6 to 87.0)
	50-69 years	6.3 (0.7 to 14.0)	14.8 (9.4 to 21.7)	61.0 (18.6 to 87.0)
	70+ years	6.3 (0.7 to 14.0)	14.8 (9.4 to 21.7)	61.0 (18.6 to 87.0)
Cuba	5-14 years	6.5 (0.7 to 14.4)	27.1 (18.9 to 36.2)	60.4 (17.5 to 85.8)
	15-49 years	6.5 (0.7 to 14.4)	27.1 (18.9 to 36.2)	60.4 (17.5 to 85.8)
	50-69 years	6.5 (0.7 to 14.4)	27.1 (18.9 to 36.2)	60.4 (17.5 to 85.8)
	70+ years	6.5 (0.7 to 14.4)	27.1 (18.9 to 36.2)	60.4 (17.5 to 85.8)
Dominica	5-14 years	8.7 (0.9 to 18.7)	27.9 (19.7 to 37.7)	64.1 (22.0 to 88.5)
	15-49 years	8.7 (0.9 to 18.7)	27.9 (19.7 to 37.7)	64.1 (22.0 to 88.5)
	50-69 years	8.7 (0.9 to 18.7)	27.9 (19.7 to 37.7)	64.1 (22.0 to 88.5)
	70+ years	8.7 (0.9 to 18.7)	27.9 (19.7 to 37.7)	64.1 (22.0 to 88.5)
Dominican Republic	5-14 years	15.5 (2.3 to 30.5)	39.0 (30.4 to 47.9)	69.3 (28.5 to 90.4)
	15-49 years	15.5 (2.3 to 30.5)	39.0 (30.4 to 47.9)	69.3 (28.5 to 90.4)
	50-69 years	15.5 (2.3 to 30.5)	39.0 (30.4 to 47.9)	69.3 (28.5 to 90.4)
	70+ years	15.5 (2.3 to 30.5)	39.0 (30.4 to 47.9)	69.3 (28.5 to 90.4)
Grenada	5-14 years	8.7 (1.0 to 18.9)	30.8 (22.0 to 39.4)	61.2 (18.1 to 87.0)
	15-49 years	8.7 (1.0 to 18.9)	30.8 (22.0 to 39.4)	61.2 (18.1 to 87.0)
	50-69 years	8.7 (1.0 to 18.9)	30.8 (22.0 to 39.4)	61.2 (18.1 to 87.0)
	70+ years	8.7 (1.0 to 18.9)	30.8 (22.0 to 39.4)	61.2 (18.1 to 87.0)
Guyana	5-14 years	13.7 (1.7 to 27.9)	34.5 (25.2 to 43.5)	69.3 (27.2 to 90.6)
	15-49 years	13.7 (1.7 to 27.9)	34.5 (25.2 to 43.5)	69.3 (27.2 to 90.6)
	50-69 years	13.7 (1.7 to 27.9)	34.5 (25.2 to 43.5)	69.3 (27.2 to 90.6)
	70+ years	13.7 (1.7 to 27.9)	34.5 (25.2 to 43.5)	69.3 (27.2 to 90.6)
Haiti	5-14 years	26.4 (4.0 to 45.8)	61.4 (54.7 to 67.4)	75.9 (42.3 to 93.0)
	15-49 years	26.4 (4.0 to 45.8)	61.4 (54.7 to 67.4)	75.9 (42.3 to 93.0)
	50-69 years	26.4 (4.0 to 45.8)	61.4 (54.7 to 67.4)	75.9 (42.3 to 93.0)
	70+ years	26.4 (4.0 to 45.8)	61.4 (54.7 to 67.4)	75.9 (42.3 to 93.0)
Jamaica	5-14 years	9.1 (1.1 to 18.9)	36.4 (28.1 to 45.7)	62.8 (20.1 to 87.3)
	15-49 years	9.1 (1.1 to 18.9)	36.4 (28.1 to 45.7)	62.8 (20.1 to 87.3)
	50-69 years	9.1 (1.1 to 18.9)	36.4 (28.1 to 45.7)	62.8 (20.1 to 87.3)
	70+ years	9.1 (1.1 to 18.9)	36.4 (28.1 to 45.7)	62.8 (20.1 to 87.3)
Puerto Rico	5-14 years	6.1 (0.7 to 13.3)	6.4 (3.7 to 10.1)	61.0 (18.8 to 86.6)
	15-49 years	6.1 (0.7 to 13.3)	6.4 (3.7 to 10.1)	61.0 (18.8 to 86.6)
	50-69 years	6.1 (0.7 to 13.3)	6.4 (3.7 to 10.1)	61.0 (18.8 to 86.6)
	70+ years	6.1 (0.7 to 13.3)	6.4 (3.7 to 10.1)	61.0 (18.8 to 86.6)
Saint Kitts and Nevis	5-14 years	8.1 (0.9 to 17.2)	22.0 (14.8 to 30.5)	63.6 (20.0 to 87.9)
	15-49 years	8.1 (0.9 to 17.2)	22.0 (14.8 to 30.5)	63.6 (20.0 to 87.9)
	50-69 years	8.1 (0.9 to 17.2)	22.0 (14.8 to 30.5)	63.6 (20.0 to 87.9)
	70+ years	8.1 (0.9 to 17.2)	22.0 (14.8 to 30.5)	63.6 (20.0 to 87.9)
Saint Lucia	5-14 years	9.0 (1.0 to 19.7)	28.8 (20.6 to 37.4)	61.3 (18.2 to 86.9)
	15-49 years	9.0 (1.0 to 19.7)	28.8 (20.6 to 37.4)	61.3 (18.2 to 86.9)
	50-69 years	9.0 (1.0 to 19.7)	28.8 (20.6 to 37.4)	61.3 (18.2 to 86.9)
	70+ years	9.0 (1.0 to 19.7)	28.8 (20.6 to 37.4)	61.3 (18.2 to 86.9)
Saint Vincent and the Grenadines	5-14 years	11.2 (1.3 to 23.3)	35.4 (26.6 to 44.3)	65.3 (23.5 to 88.9)
	15-49 years	11.2 (1.3 to 23.3)	35.4 (26.6 to 44.3)	65.3 (23.5 to 88.9)
	50-69 years	11.2 (1.3 to 23.3)	35.4 (26.6 to 44.3)	65.3 (23.5 to 88.9)
	70+ years	11.2 (1.3 to 23.3)	35.4 (26.6 to 44.3)	65.3 (23.5 to 88.9)
Suriname	5-14 years	10.4 (1.2 to 22.0)	24.6 (17.1 to 33.5)	64.8 (23.6 to 88.6)
	15-49 years	10.4 (1.2 to 22.0)	24.6 (17.1 to 33.5)	64.8 (23.6 to 88.6)
	50-69 years	10.4 (1.2 to 22.0)	24.6 (17.1 to 33.5)	64.8 (23.6 to 88.6)
	70+ years	10.4 (1.2 to 22.0)	24.6 (17.1 to 33.5)	64.8 (23.6 to 88.6)
Trinidad and Tobago	5-14 years	6.8 (0.8 to 15.3)	19.4 (12.6 to 27.2)	56.2 (15.1 to 83.6)
	15-49 years	6.8 (0.8 to 15.3)	19.4 (12.6 to 27.2)	56.2 (15.1 to 83.6)
	50-69 years	6.8 (0.8 to 15.3)	19.4 (12.6 to 27.2)	56.2 (15.1 to 83.6)
	70+ years	6.8 (0.8 to 15.3)	19.4 (12.6 to 27.2)	56.2 (15.1 to 83.6)
United States Virgin Islands	5-14 years	6.3 (0.7 to 13.8)	14.9 (9.6 to 21.9)	61.1 (17.6 to 86.4)
	15-49 years	6.3 (0.7 to 13.8)	14.9 (9.6 to 21.9)	61.1 (17.6 to 86.4)
	50-69 years	6.3 (0.7 to 13.8)	14.9 (9.6 to 21.9)	61.1 (17.6 to 86.4)
	70+ years	6.3 (0.7 to 13.8)	14.9 (9.6 to 21.9)	61.1 (17.6 to 86.4)
Central Latin America	5-14 years	6.2 (0.7 to 12.8)	27.3 (22.3 to 32.6)	49.1 (14.4 to 76.9)
	15-49 years	6.0 (0.7 to 12.6)	26.2 (21.3 to 31.5)	48.0 (13.8 to 76.3)
	50-69 years	5.7 (0.7 to 12.0)	23.8 (19.2 to 29.0)	45.8 (12.7 to 74.5)
	70+ years	5.6 (0.7 to 12.0)	23.3 (18.7 to 28.4)	45.6 (12.5 to 74.5)
Colombia	5-14 years	4.8 (0.5 to 10.7)	16.8 (11.4 to 23.4)	46.5 (12.9 to 76.4)
	15-49 years	4.8 (0.5 to 10.7)	16.8 (11.4 to 23.4)	46.5 (12.9 to 76.4)
	50-69 years	4.8 (0.5 to 10.7)	16.8 (11.4 to 23.4)	46.5 (12.9 to 76.4)
	70+ years	4.8 (0.5 to 10.7)	16.8 (11.4 to 23.4)	46.5 (12.9 to 76.4)
Costa Rica	5-14 years	3.7 (0.4 to 8.4)	7.3 (4.5 to 10.9)	33.0 (6.2 to 64.0)
	15-49 years	3.7 (0.4 to 8.4)	7.3 (4.5 to 10.9)	33.0 (6.2 to 64.0)
	50-69 years	3.7 (0.4 to 8.4)	7.3 (4.5 to 10.9)	33.0 (6.2 to 64.0)
	70+ years	3.7 (0.4 to 8.4)	7.3 (4.5 to 10.9)	33.0 (6.2 to 64.0)
El Salvador	5-14 years	6.7 (0.7 to 15.0)	37.5 (29.1 to 46.2)	54.9 (18.3 to 82.2)
	15-49 years	6.7 (0.7 to 15.0)	37.5 (29.1 to 46.2)	54.9 (18.3 to 82.2)
	50-69 years	6.7 (0.7 to 15.0)	37.5 (29.1 to 46.2)	54.9 (18.3 to 82.2)
	70+ years	6.7 (0.7 to 15.0)	37.5 (29.1 to 46.2)	54.9 (18.3 to 82.2)
Guatemala	5-14 years	8.7 (1.0 to 18.8)	37.7 (29.5 to 45.9)	61.3 (22.4 to 86.3)
	15-49 years	8.7 (1.0 to 18.8)	37.7 (29.5 to 45.9)	61.3 (22.4 to 86.3)
	50-69 years	8.7 (1.0 to 18.8)	37.7 (29.5 to 45.9)	61.3 (22.4 to 86.3)
	70+ years	8.7 (1.0 to 18.8)	37.7 (29.5 to 45.9)	61.3 (22.4 to 86.3)
Honduras	5-14 years	5.7 (0.7 to 12.6)	40.0 (31.0 to 49.0)	50.5 (14.9 to 79.1)
	15-49 years	5.7 (0.7 to 12.6)	40.0 (31.0 to 49.0)	50.5 (14.9 to 79.1)
	50-69 years	5.7 (0.7 to 12.6)	40.0 (31.0 to 49.0)	50.5 (14.9 to 79.1)
	70+ years	5.7 (0.7 to 12.6)	40.0 (31.0 to 49.0)	50.5 (14.9 to 79.1)
Mexico	5-14 years	5.4 (0.6 to 12.4)	19.2 (13.2 to 25.8)	41.2 (10.7 to 72.8)
	15-49 years	5.1 (0.5 to 11.9)	17.3 (12.0 to 23.3)	39.6 (9.5 to 71.2)
	50-69 years	4.9 (0.5 to 11.6)	16.1 (11.4 to 21.9)	38.7 (9.0 to 70.2)
	70+ years	4.9 (0.5 to 11.6)	16.3 (11.5 to 22.2)	38.8 (9.0 to 70.2)
Nicaragua	5-14 years	8.3 (1.0 to 18.5)	47.0 (37.7 to 55.1)	58.7 (22.1 to 85.0)
	15-49 years	8.3 (1.0 to 18.5)	47.0 (37.7 to 55.1)	58.7 (22.1 to 85.0)
	50-69 years	8.3 (1.0 to 18.5)	47.0 (37.7 to 55.1)	58.7 (22.1 to 85.0)
	70+ years	8.3 (1.0 to 18.5)	47.0 (37.7 to 55.1)	58.7 (22.1 to 85.0)
Panama	5-14 years	4.4 (0.5 to 10.1)	30.2 (22.7 to 37.6)	48.7 (13.3 to 78.6)
	15-49 years	4.4 (0.5 to 10.1)	30.2 (22.7 to 37.6)	48.7 (13.3 to 78.6)
	50-69 years	4.4 (0.5 to 10.1)	30.2 (22.7 to 37.6)	48.7 (13.3 to 78.6)
	70+ years	4.4 (0.5 to 10.1)	30.2 (22.7 to 37.6)	48.7 (13.3 to 78.6)
Venezuela (Bolivarian Republic of)	5-14 years	5.2 (0.5 to 12.5)	22.5 (15.8 to 30.3)	45.0 (12.2 to 74.9)
	15-49 years	5.2 (0.5 to 12.5)	22.5 (15.8 to 30.3)	45.0 (12.2 to 74.9)
	50-69 years	5.2 (0.5 to 12.5)	22.5 (15.8 to 30.3)	45.0 (12.2 to 74.9)
	70+ years	5.2 (0.5 to 12.5)	22.5 (15.8 to 30.3)	45.0 (12.2 to 74.9)
Tropical Latin America	5-14 years	7.3 (0.7 to 15.9)	32.9 (26.4 to 39.8)	48.2 (14.2 to 76.4)
	15-49 years	7.0 (0.7 to 15.4)	31.2 (24.8 to 37.9)	47.2 (13.2 to 75.8)
	50-69 years	6.7 (0.7 to 14.8)	28.8 (22.7 to 35.4)	45.9 (12.3 to 74.7)
	70+ years	6.6 (0.7 to 14.3)	27.4 (21.4 to 33.9)	45.1 (12.0 to 74.1)
Brazil	5-14 years	7.2 (0.7 to 15.9)	32.9 (26.4 to 39.9)	48.1 (14.2 to 76.2)
	15-49 years	7.0 (0.7 to 15.5)	31.1 (24.8 to 37.9)	47.1 (13.1 to 75.7)
	50-69 years	6.7 (0.7 to 14.8)	28.7 (22.6 to 35.4)	45.9 (12.3 to 74.6)
	70+ years	6.5 (0.7 to 14.3)	27.3 (21.3 to 33.8)	45.1 (12.0 to 73.9)
Paraguay	5-14 years	7.8 (0.8 to 17.0)	34.1 (25.9 to 43.3)	51.0 (16.7 to 79.8)
	15-49 years	7.8 (0.8 to 17.0)	34.1 (25.9 to 43.3)	51.0 (16.7 to 79.8)
	50-69 years	7.8 (0.8 to 17.0)	34.1 (25.9 to 43.3)	51.0 (16.7 to 79.8)
	70+ years	7.8 (0.8 to 17.0)	34.1 (25.9 to 43.3)	51.0 (16.7 to 79.8)
North Africa and Middle East	5-14 years	7.9 (0.9 to 15.8)	34.0 (28.2 to 39.8)	49.9 (18.1 to 76.8)
	15-49 years	6.8 (0.8 to 14.0)	29.7 (24.4 to 35.1)	47.4 (16.0 to 74.6)
	50-69 years	6.4 (0.7 to 13.1)	27.2 (21.4 to 33.2)	46.6 (15.8 to 74.6)
	70+ years	6.5 (0.7 to 13.1)	28.0 (21.4 to 34.8)	48.0 (16.6 to 76.1)
Afghanistan	5-14 years	21.7 (3.3 to 39.7)	60.1 (53.2 to 66.2)	76.6 (44.0 to 93.1)
	15-49 years	21.7 (3.3 to 39.7)	60.1 (53.2 to 66.2)	76.6 (44.0 to 93.1)
	50-69 years	21.7 (3.3 to 39.7)	60.1 (53.2 to 66.2)	76.6 (44.0 to 93.1)
	70+ years	21.7 (3.3 to 39.7)	60.1 (53.2 to 66.2)	76.6 (44.0 to 93.1)
Algeria	5-14 years	6.4 (0.7 to 14.3)	13.2 (8.1 to 19.4)	47.8 (14.7 to 78.0)
	15-49 years	6.4 (0.7 to 14.3)	13.2 (8.1 to 19.4)	47.8 (14.7 to 78.0)
	50-69 years	6.4 (0.7 to 14.3)	13.2 (8.1 to 19.4)	47.8 (14.7 to 78.0)
	70+ years	6.4 (0.7 to 14.3)	13.2 (8.1 to 19.4)	47.8 (14.7 to 78.0)
Bahrain	5-14 years	3.5 (0.4 to 8.3)	12.5 (7.6 to 18.2)	39.3 (10.7 to 71.1)
	15-49 years	3.5 (0.4 to 8.3)	12.5 (7.6 to 18.2)	39.3 (10.7 to 71.1)
	50-69 years	3.5 (0.4 to 8.3)	12.5 (7.6 to 18.2)	39.3 (10.7 to 71.1)
	70+ years	3.5 (0.4 to 8.3)	12.5 (7.6 to 18.2)	39.3 (10.7 to 71.1)
Egypt	5-14 years	4.7 (0.5 to 11.4)	24.8 (17.3 to 33.9)	30.6 (6.7 to 62.1)
	15-49 years	4.7 (0.5 to 11.4)	24.8 (17.3 to 33.9)	30.6 (6.7 to 62.1)
	50-69 years	4.7 (0.5 to 11.4)	24.8 (17.3 to 33.9)	30.6 (6.7 to 62.1)
	70+ years	4.7 (0.5 to 11.4)	24.8 (17.3 to 33.9)	30.6 (6.7 to 62.1)
Iran (Islamic Republic of)	5-14 years	4.3 (0.4 to 9.7)	37.1 (28.6 to 45.8)	41.1 (10.7 to 70.4)
	15-49 years	4.1 (0.4 to 9.4)	36.8 (28.1 to 45.7)	40.3 (10.1 to 69.3)
	50-69 years	4.1 (0.4 to 9.3)	36.9 (28.3 to 45.8)	40.2 (10.1 to 69.0)
	70+ years	4.0 (0.4 to 9.2)	37.4 (29.0 to 46.6)	39.9 (9.9 to 68.7)
Iraq	5-14 years	3.3 (0.3 to 7.6)	18.8 (12.3 to 26.3)	38.7 (10.3 to 69.9)
	15-49 years	3.3 (0.3 to 7.6)	18.8 (12.3 to 26.3)	38.7 (10.3 to 69.9)
	50-69 years	3.3 (0.3 to 7.6)	18.8 (12.3 to 26.3)	38.7 (10.3 to 69.9)
	70+ years	3.3 (0.3 to 7.6)	18.8 (12.3 to 26.3)	38.7 (10.3 to 69.9)
Jordan	5-14 years	4.8 (0.5 to 11.0)	19.2 (12.8 to 26.6)	46.0 (14.5 to 76.5)
	15-49 years	4.8 (0.5 to 11.0)	19.2 (12.8 to 26.6)	46.0 (14.5 to 76.5)
	50-69 years	4.8 (0.5 to 11.0)	19.2 (12.8 to 26.6)	46.0 (14.5 to 76.5)
	70+ years	4.8 (0.5 to 11.0)	19.2 (12.8 to 26.6)	46.0 (14.5 to 76.5)
Kuwait	5-14 years	2.7 (0.3 to 6.5)	7.1 (4.3 to 10.7)	32.7 (7.9 to 62.0)
	15-49 years	2.7 (0.3 to 6.5)	7.1 (4.3 to 10.7)	32.7 (7.9 to 62.0)
	50-69 years	2.7 (0.3 to 6.5)	7.1 (4.3 to 10.7)	32.7 (7.9 to 62.0)
	70+ years	2.7 (0.3 to 6.5)	7.1 (4.3 to 10.7)	32.7 (7.9 to 62.0)
Lebanon	5-14 years	4.1 (0.4 to 9.9)	6.1 (3.6 to 9.5)	51.7 (14.9 to 80.8)
	15-49 years	4.1 (0.4 to 9.9)	6.1 (3.6 to 9.5)	51.7 (14.9 to 80.8)
	50-69 years	4.1 (0.4 to 9.9)	6.1 (3.6 to 9.5)	51.7 (14.9 to 80.8)
	70+ years	4.1 (0.4 to 9.9)	6.1 (3.6 to 9.5)	51.7 (14.9 to 80.8)
Libya	5-14 years	5.3 (0.6 to 12.1)	33.7 (25.3 to 42.5)	53.7 (17.6 to 81.3)
	15-49 years	5.3 (0.6 to 12.1)	33.7 (25.3 to 42.5)	53.7 (17.6 to 81.3)
	50-69 years	5.3 (0.6 to 12.1)	33.7 (25.3 to 42.5)	53.7 (17.6 to 81.3)
	70+ years	5.3 (0.6 to 12.1)	33.7 (25.3 to 42.5)	53.7 (17.6 to 81.3)
Morocco	5-14 years	7.8 (0.9 to 17.3)	23.2 (16.1 to 31.1)	56.3 (21.5 to 83.9)
	15-49 years	7.8 (0.9 to 17.3)	23.2 (16.1 to 31.1)	56.3 (21.5 to 83.9)
	50-69 years	7.8 (0.9 to 17.3)	23.2 (16.1 to 31.1)	56.3 (21.5 to 83.9)
	70+ years	7.8 (0.9 to 17.3)	23.2 (16.1 to 31.1)	56.3 (21.5 to 83.9)
Oman	5-14 years	3.8 (0.4 to 9.0)	5.9 (3.6 to 9.1)	45.7 (12.6 to 75.5)
	15-49 years	3.8 (0.4 to 9.0)	5.9 (3.6 to 9.1)	45.7 (12.6 to 75.5)
	50-69 years	3.8 (0.4 to 9.0)	5.9 (3.6 to 9.1)	45.7 (12.6 to 75.5)
	70+ years	3.8 (0.4 to 9.0)	5.9 (3.6 to 9.1)	45.7 (12.6 to 75.5)
Palestine	5-14 years	7.4 (0.8 to 16.5)	13.7 (8.9 to 20.0)	54.2 (18.6 to 82.1)
	15-49 years	7.4 (0.8 to 16.5)	13.7 (8.9 to 20.0)	54.2 (18.6 to 82.1)
	50-69 years	7.4 (0.8 to 16.5)	13.7 (8.9 to 20.0)	54.2 (18.6 to 82.1)
	70+ years	7.4 (0.8 to 16.5)	13.7 (8.9 to 20.0)	54.2 (18.6 to 82.1)
Qatar	5-14 years	2.6 (0.2 to 6.0)	6.6 (4.0 to 10.4)	32.2 (6.8 to 61.8)
	15-49 years	2.6 (0.2 to 6.0)	6.6 (4.0 to 10.4)	32.2 (6.8 to 61.8)
	50-69 years	2.6 (0.2 to 6.0)	6.6 (4.0 to 10.4)	32.2 (6.8 to 61.8)
	70+ years	2.6 (0.2 to 6.0)	6.6 (4.0 to 10.4)	32.2 (6.8 to 61.8)
Saudi Arabia	5-14 years	3.1 (0.3 to 7.5)	8.6 (5.2 to 13.3)	36.6 (8.7 to 66.6)
	15-49 years	3.1 (0.3 to 7.5)	8.6 (5.2 to 13.3)	36.6 (8.7 to 66.6)
	50-69 years	3.1 (0.3 to 7.5)	8.6 (5.2 to 13.3)	36.6 (8.7 to 66.6)
	70+ years	3.1 (0.3 to 7.5)	8.6 (5.2 to 13.3)	36.6 (8.7 to 66.6)
Sudan	5-14 years	10.0 (1.2 to 21.2)	58.9 (51.8 to 65.2)	64.4 (27.1 to 87.7)
	15-49 years	10.0 (1.2 to 21.2)	58.9 (51.8 to 65.2)	64.4 (27.1 to 87.7)
	50-69 years	10.0 (1.2 to 21.2)	58.9 (51.8 to 65.2)	64.4 (27.1 to 87.7)
	70+ years	10.0 (1.2 to 21.2)	58.9 (51.8 to 65.2)	64.4 (27.1 to 87.7)
Syrian Arab Republic	5-14 years	4.9 (0.5 to 11.2)	17.4 (11.6 to 24.3)	41.0 (11.5 to 71.6)
	15-49 years	4.9 (0.5 to 11.2)	17.4 (11.6 to 24.3)	41.0 (11.5 to 71.6)
	50-69 years	4.9 (0.5 to 11.2)	17.4 (11.6 to 24.3)	41.0 (11.5 to 71.6)
	70+ years	4.9 (0.5 to 11.2)	17.4 (11.6 to 24.3)	41.0 (11.5 to 71.6)
Tunisia	5-14 years	4.5 (0.5 to 10.6)	20.6 (13.6 to 28.5)	54.0 (17.9 to 81.7)
	15-49 years	4.5 (0.5 to 10.6)	20.6 (13.6 to 28.5)	54.0 (17.9 to 81.7)
	50-69 years	4.5 (0.5 to 10.6)	20.6 (13.6 to 28.5)	54.0 (17.9 to 81.7)
	70+ years	4.5 (0.5 to 10.6)	20.6 (13.6 to 28.5)	54.0 (17.9 to 81.7)
TÃ¼rkiye	5-14 years	5.2 (0.6 to 11.9)	16.8 (11.3 to 23.6)	53.2 (17.2 to 82.0)
	15-49 years	5.2 (0.6 to 11.9)	16.8 (11.3 to 23.6)	53.2 (17.2 to 82.0)
	50-69 years	5.2 (0.6 to 11.9)	16.8 (11.3 to 23.6)	53.2 (17.2 to 82.0)
	70+ years	5.2 (0.6 to 11.9)	16.8 (11.3 to 23.6)	53.2 (17.2 to 82.0)
United Arab Emirates	5-14 years	2.5 (0.3 to 6.2)	4.1 (2.4 to 6.4)	31.3 (6.2 to 62.1)
	15-49 years	2.5 (0.3 to 6.2)	4.1 (2.4 to 6.4)	31.3 (6.2 to 62.1)
	50-69 years	2.5 (0.3 to 6.2)	4.1 (2.4 to 6.4)	31.3 (6.2 to 62.1)
	70+ years	2.5 (0.3 to 6.2)	4.1 (2.4 to 6.4)	31.3 (6.2 to 62.1)
Yemen	5-14 years	17.1 (2.3 to 33.6)	53.0 (45.2 to 60.4)	68.1 (33.2 to 89.4)
	15-49 years	17.1 (2.3 to 33.6)	53.0 (45.2 to 60.4)	68.1 (33.2 to 89.4)
	50-69 years	17.1 (2.3 to 33.6)	53.0 (45.2 to 60.4)	68.1 (33.2 to 89.4)
	70+ years	17.1 (2.3 to 33.6)	53.0 (45.2 to 60.4)	68.1 (33.2 to 89.4)
South Asia	5-14 years	15.5 (1.9 to 30.6)	48.9 (42.9 to 55.0)	69.0 (35.0 to 89.9)
	15-49 years	15.2 (1.9 to 30.5)	48.0 (41.9 to 54.1)	67.8 (34.0 to 89.2)
	50-69 years	15.6 (1.9 to 31.0)	48.4 (42.2 to 55.2)	67.8 (33.9 to 89.5)
	70+ years	15.6 (2.0 to 31.3)	48.9 (42.6 to 55.3)	68.2 (34.3 to 89.6)
Bangladesh	5-14 years	19.6 (2.7 to 36.4)	57.3 (50.0 to 64.1)	75.5 (42.3 to 93.1)
	15-49 years	19.6 (2.7 to 36.4)	57.3 (50.0 to 64.1)	75.5 (42.3 to 93.1)
	50-69 years	19.6 (2.7 to 36.4)	57.3 (50.0 to 64.1)	75.5 (42.3 to 93.1)
	70+ years	19.6 (2.7 to 36.4)	57.3 (50.0 to 64.1)	75.5 (42.3 to 93.1)
Bhutan	5-14 years	6.6 (0.7 to 14.4)	58.3 (51.1 to 64.7)	31.2 (6.5 to 62.4)
	15-49 years	6.6 (0.7 to 14.4)	58.3 (51.1 to 64.7)	31.2 (6.5 to 62.4)
	50-69 years	6.6 (0.7 to 14.4)	58.3 (51.1 to 64.7)	31.2 (6.5 to 62.4)
	70+ years	6.6 (0.7 to 14.4)	58.3 (51.1 to 64.7)	31.2 (6.5 to 62.4)
India	5-14 years	15.4 (2.0 to 30.8)	47.9 (41.7 to 54.1)	67.4 (33.9 to 89.1)
	15-49 years	15.2 (1.9 to 30.2)	47.4 (41.3 to 53.8)	66.9 (33.0 to 88.7)
	50-69 years	15.5 (2.0 to 30.8)	48.1 (41.7 to 54.9)	67.3 (33.3 to 89.3)
	70+ years	15.5 (2.0 to 30.9)	48.4 (42.0 to 55.1)	67.6 (33.3 to 89.5)
Nepal	5-14 years	16.0 (2.2 to 30.4)	53.0 (45.3 to 60.4)	73.4 (38.4 to 92.1)
	15-49 years	16.0 (2.2 to 30.4)	53.0 (45.3 to 60.4)	73.4 (38.4 to 92.1)
	50-69 years	16.0 (2.2 to 30.4)	53.0 (45.3 to 60.4)	73.4 (38.4 to 92.1)
	70+ years	16.0 (2.2 to 30.4)	53.0 (45.3 to 60.4)	73.4 (38.4 to 92.1)
Pakistan	5-14 years	13.3 (1.5 to 26.8)	48.2 (39.9 to 56.7)	71.9 (35.4 to 91.2)
	15-49 years	13.6 (1.6 to 27.2)	48.5 (40.3 to 56.7)	71.7 (35.2 to 91.3)
	50-69 years	13.5 (1.6 to 27.0)	48.2 (39.6 to 57.0)	71.7 (35.3 to 91.0)
	70+ years	13.1 (1.6 to 26.7)	47.8 (39.2 to 56.5)	71.9 (35.4 to 91.9)
Southeast Asia, East Asia, and Oceania	5-14 years	6.8 (0.8 to 14.0)	32.5 (26.9 to 38.3)	64.3 (26.2 to 87.7)
	15-49 years	6.8 (0.8 to 14.0)	30.3 (24.8 to 36.4)	64.5 (25.4 to 87.6)
	50-69 years	6.9 (0.8 to 14.3)	28.5 (23.2 to 34.7)	65.3 (26.1 to 88.1)
	70+ years	6.9 (0.8 to 14.4)	28.0 (22.7 to 34.0)	65.6 (26.6 to 88.1)
East Asia	5-14 years	3.6 (0.4 to 7.4)	37.5 (29.3 to 45.4)	52.4 (18.1 to 80.3)
	15-49 years	3.5 (0.4 to 7.4)	36.6 (29.1 to 44.4)	51.3 (17.3 to 79.1)
	50-69 years	3.4 (0.4 to 7.0)	35.7 (27.8 to 43.6)	51.5 (17.7 to 79.0)
	70+ years	3.3 (0.4 to 6.9)	35.0 (27.3 to 43.3)	51.3 (17.7 to 79.0)
China	5-14 years	3.7 (0.4 to 7.5)	38.7 (29.9 to 47.8)	55.1 (20.2 to 82.4)
	15-49 years	3.6 (0.4 to 7.4)	38.2 (29.5 to 47.2)	54.7 (19.7 to 82.0)
	50-69 years	3.6 (0.4 to 7.4)	38.2 (29.6 to 47.2)	54.8 (19.7 to 82.1)
	70+ years	3.6 (0.4 to 7.4)	38.3 (29.5 to 47.3)	54.7 (19.6 to 82.2)
Democratic People's Republic of Korea	5-14 years	3.7 (0.4 to 8.6)	39.4 (30.2 to 48.3)	45.2 (13.0 to 75.5)
	15-49 years	3.7 (0.4 to 8.6)	39.4 (30.2 to 48.3)	45.2 (13.0 to 75.5)
	50-69 years	3.7 (0.4 to 8.6)	39.4 (30.2 to 48.3)	45.2 (13.0 to 75.5)
	70+ years	3.7 (0.4 to 8.6)	39.4 (30.2 to 48.3)	45.2 (13.0 to 75.5)
Taiwan (Province of China)	5-14 years	1.3 (0.1 to 3.1)	11.3 (6.9 to 17.1)	28.4 (6.1 to 58.9)
	15-49 years	1.3 (0.1 to 3.1)	11.3 (6.9 to 17.1)	28.4 (6.1 to 58.9)
	50-69 years	1.3 (0.1 to 3.1)	11.3 (6.9 to 17.1)	28.4 (6.1 to 58.9)
	70+ years	1.3 (0.1 to 3.1)	11.3 (6.9 to 17.1)	28.4 (6.1 to 58.9)
Oceania	5-14 years	21.8 (3.0 to 39.2)	60.4 (54.6 to 65.9)	75.7 (43.9 to 92.8)
	15-49 years	21.9 (3.1 to 39.9)	60.8 (55.0 to 66.2)	75.9 (44.2 to 92.5)
	50-69 years	21.6 (3.0 to 39.3)	60.1 (54.0 to 65.9)	75.7 (44.0 to 92.3)
	70+ years	21.2 (2.9 to 38.3)	59.1 (52.9 to 64.8)	75.2 (43.6 to 92.2)
American Samoa	5-14 years	7.6 (0.8 to 16.0)	23.5 (16.4 to 31.3)	65.2 (24.1 to 88.5)
	15-49 years	7.6 (0.8 to 16.0)	23.5 (16.4 to 31.3)	65.2 (24.1 to 88.5)
	50-69 years	7.6 (0.8 to 16.0)	23.5 (16.4 to 31.3)	65.2 (24.1 to 88.5)
	70+ years	7.6 (0.8 to 16.0)	23.5 (16.4 to 31.3)	65.2 (24.1 to 88.5)
Cook Islands	5-14 years	6.0 (0.6 to 13.2)	17.7 (11.6 to 25.6)	62.8 (20.3 to 87.4)
	15-49 years	6.0 (0.6 to 13.2)	17.7 (11.6 to 25.6)	62.8 (20.3 to 87.4)
	50-69 years	6.0 (0.6 to 13.2)	17.7 (11.6 to 25.6)	62.8 (20.3 to 87.4)
	70+ years	6.0 (0.6 to 13.2)	17.7 (11.6 to 25.6)	62.8 (20.3 to 87.4)
Fiji	5-14 years	9.9 (1.1 to 20.6)	33.9 (25.2 to 43.3)	66.5 (25.8 to 88.8)
	15-49 years	9.9 (1.1 to 20.6)	33.9 (25.2 to 43.3)	66.5 (25.8 to 88.8)
	50-69 years	9.9 (1.1 to 20.6)	33.9 (25.2 to 43.3)	66.5 (25.8 to 88.8)
	70+ years	9.9 (1.1 to 20.6)	33.9 (25.2 to 43.3)	66.5 (25.8 to 88.8)
Guam	5-14 years	5.1 (0.6 to 11.8)	14.2 (9.3 to 20.7)	60.9 (18.8 to 86.3)
	15-49 years	5.1 (0.6 to 11.8)	14.2 (9.3 to 20.7)	60.9 (18.8 to 86.3)
	50-69 years	5.1 (0.6 to 11.8)	14.2 (9.3 to 20.7)	60.9 (18.8 to 86.3)
	70+ years	5.1 (0.6 to 11.8)	14.2 (9.3 to 20.7)	60.9 (18.8 to 86.3)
Kiribati	5-14 years	16.4 (2.1 to 32.2)	51.0 (43.1 to 58.4)	66.1 (24.6 to 88.8)
	15-49 years	16.4 (2.1 to 32.2)	51.0 (43.1 to 58.4)	66.1 (24.6 to 88.8)
	50-69 years	16.4 (2.1 to 32.2)	51.0 (43.1 to 58.4)	66.1 (24.6 to 88.8)
	70+ years	16.4 (2.1 to 32.2)	51.0 (43.1 to 58.4)	66.1 (24.6 to 88.8)
Marshall Islands	5-14 years	14.6 (1.9 to 28.9)	46.5 (38.3 to 54.7)	70.8 (31.9 to 90.8)
	15-49 years	14.6 (1.9 to 28.9)	46.5 (38.3 to 54.7)	70.8 (31.9 to 90.8)
	50-69 years	14.6 (1.9 to 28.9)	46.5 (38.3 to 54.7)	70.8 (31.9 to 90.8)
	70+ years	14.6 (1.9 to 28.9)	46.5 (38.3 to 54.7)	70.8 (31.9 to 90.8)
Micronesia (Federated States of)	5-14 years	13.3 (1.6 to 26.6)	42.9 (33.7 to 51.5)	70.0 (31.9 to 90.4)
	15-49 years	13.3 (1.6 to 26.6)	42.9 (33.7 to 51.5)	70.0 (31.9 to 90.4)
	50-69 years	13.3 (1.6 to 26.6)	42.9 (33.7 to 51.5)	70.0 (31.9 to 90.4)
	70+ years	13.3 (1.6 to 26.6)	42.9 (33.7 to 51.5)	70.0 (31.9 to 90.4)
[truncated: 304 more rows]

## Sheet: Appendix Table S6
Appendix Table S6. Diarrhoeal deaths and DALYs (counts and rates) by aetiologies among under-fives and all ages (both sexes combined) in 2021 for global, GBD regions, and 204 countries and territories
[truncated: 3,030 more rows]

[truncated: 3 more sheets: Appendix Table S7, Appendix Table S8, Appendix Table S9]
